# Supplementary material for: Type-I interferons promote innate immune tolerance in macrophages exposed to Mycobacterium ulcerans vesicles
Source: PLoS Pathog. 2023 Jul 10;19(7):e1011479. doi: 10.1371/journal.ppat.1011479 (PMC10358927; doi:10.1371/journal.ppat.1011479)
Supplement: S1 Data — The differentially regulated genes in figure 3, 4, 5 and 6 are available in this file. (XLSX) [file ppat.1011479.s007.xlsx]

## Sheet: Figure 3
Panel B to D
BALB/c downregulated
Gene ID	NCBI Gene ID	HGNC Gene ID	Ensembl Gene ID	GeneCard Gene ID	miRBase Gene ID	Kegg Gene ID	circBase Gene ID	Gene Symbol	Other Symbols	Type	log2 (NM6-NM6_B / NM6_B)	Qvalue (NM6-NM6_B / NM6_B)	log2 (NM6-NM6_F / NM6_F)	Qvalue (NM6-NM6_F / NM6_F)	Transcripts number	Transcripts ID	Coding Capacity	Known/Novel Gene	Chromosome	Start	End	Strand	Map loc	B-M-1 FPKM	B-M-2 FPKM	B-M-3 FPKM	B-N-1 FPKM	B-N-2 FPKM	B-N-3 FPKM	B-NM6-1 FPKM	B-NM6-2 FPKM	B-NM6-3 FPKM	B-NM6_N-1 FPKM	B-NM6_N-2 FPKM	B-NM6_N-3 FPKM	B-NM6_NM6-1 FPKM	B-NM6_NM6-2 FPKM	B-NM6_NM6-3 FPKM	B-N_N-1 FPKM	B-N_N-2 FPKM	B-N_N-3 FPKM	F-M-1 FPKM	F-M-2 FPKM	F-M-3 FPKM	F-N-1 FPKM	F-N-2 FPKM	F-N-3 FPKM	F-NM6-1 FPKM	F-NM6-2 FPKM
100033459	100033459		ENSMUSG00000066677	100033459				'Ifi208'	9830148g24rik+++E430029J22Rik+++NG2creBAC+++Pydc3+++Pyr-rv1+++Tg(Cspg4-cre)1Akik	mRNA	-3.18838862996334	4.6318230165651E-22	-2.3808092169616	0.0129957231750053	2.0	NM_001162938.1+++XM_011238729.1	coding	known	NC_000067.6	1.73673628E8	1.73698392E8	+	1|1 H3	18.75	10.47	3.68	8.38	8.12	5.69	4.18	5.45	3.88	0.55	1.15	0.67	0.64	0.44	0.68	2.69	12.49	11.48	0.21	0.14	0.05	15.36	2.75	2.38	8.75	1.68
100038947	100038947		ENSMUSG00000074677	100038947		K06551		'LOC100038947'		mRNA	-2.06765935033769	7.7233285258885E-14	0.550120664951343	0.276825116106095	5.0	BGIR10090_174926+++NM_001173459.2+++XM_006535371.1+++XM_006535372.3+++XM_006535373.3	coding	known	NC_000069.6	1.5794865E7	1.584853E7	-	3|3 A1	10.55	16.91	13.98	6.46	9.38	7.9	5.64	7.78	7.94	0.68	1.54	1.7	1.35	1.95	2.17	9.3	13.51	14.84	5.91	6.45	5.99	1.65	4.14	2.84	1.8	3.08
100040462	100040462		ENSMUSG00000090272	100040462				'Mndal'	Gm2785+++Ifi212	mRNA	-2.33524159266595	4.77261817835542E-31	-3.511158509643	1.95431383443401E-11	14.0	BGIR10090_171778+++BGIR10090_171779+++BGIR10090_171780+++BGIR10090_171781+++URS00009AE075+++URS00009BB6BE+++URS00009C056E+++NM_001170853.1+++XM_006496598.2+++XM_006496599.2+++XM_006496600.3+++XM_011238732.1+++XM_011238733.2+++XM_011238736.2	coding	known	NC_000067.6	1.73857051E8	1.73913046E8	-	1 H3|1	168.06	97.93	68.52	110.65	112.68	112.91	77.85	95.55	89.55	17.23	25.03	19.35	13.61	20.19	21.7	28.05	86.05	76.25	0.69	1.08	0.82	13.66	10.28	7.29	10.33	4.29
100048534	100048534		ENSMUSG00000044948	100048534				'Cfap43'	4632415N18Rik+++4930428C11Rik+++4930463G05Rik+++AI429486+++D19Ertd652e+++Wdr96	mRNA	-4.79964095884515	0.0097082323026062	-1.04997657959165	0.741518276915666	9.0	URS00009C21EE+++NM_027559.2+++XM_006526532.3+++XM_006526533.3+++XM_006526534.3+++XM_011247103.2+++XM_017318031.1+++XM_017318032.1+++XR_001782551.1	coding	known	NC_000085.6	4.7735267E7	4.7837837E7	+	19 40.41 cM|19 D1	0.2	0.16	0.16	0.05	0.08	0.07	0.07	0.11	0.05	0.0	0.01	0.04	0.01	0.0	0.0	0.05	0.04	0.15	0.08	0.06	0.02	0.06	0.02	0.04	0.04	0.01
100502766	100502766		ENSMUSG00000079553	100502766		K10405		'Kifc1'	100042970+++Gm4137+++HSET+++KNSL2+++Kifc5a+++Knsl2a+++Tctex-7+++Tctex-7A+++Tctex7+++Tctex7a	mRNA	-2.69646330829746	1.4482095878857E-6	-1.68295910748379	0.0042463334189222	2.0	NM_001195298.1+++XM_011246227.2	coding	known	NC_000083.6	3.3875664E7	3.3890633E7	-	17 B1|17 17.98 cM	2.91	5.73	15.57	2.21	2.58	8.46	2.24	2.53	8.6	0.43	0.51	0.81	0.64	0.72	0.83	1.63	1.37	2.65	3.6	6.53	3.26	1.19	3.87	1.92	1.1	3.18
100862473	100862473			100862473				'LOC100862473'	Ifi203c	mRNA	-3.54849202905166	3.7392139084155204E-9	-4.68682821366332	1.13376604644361E-25	1.0	XM_003689170.2	coding	known	NT_187017.1	999.0	8661.0	+		8.35	5.17	2.51	2.49	3.35	3.22	1.52	1.79	1.35	0.15	0.18	0.25	0.03	0.18	0.24	0.32	1.73	3.04	1.8	2.9	1.16	133.81	65.41	58.87	101.09	42.87
101055663	101055663			101055663				'LOC101055663'		mRNA	-3.28616511381669	0.0302685263380106	-3.84221173785763	0.13616771730124	2.0	XM_006535857.3+++XM_011249811.2	coding	known	NT_166280.1	68250.0	77421.0	+		1.4	1.7	0.46	1.04	1.29	1.34	0.25	0.72	1.41	0.14	0.35	0.33	0.06	0.0	0.17	0.27	1.12	1.35	0.0	0.0	0.0	0.85	0.11	0.19	1.3	0.0
101488	101488		ENSMUSG00000030737	101488		K14352		'Slco2b1'	AI060904+++AI852653+++OATP-B+++Slc21a9	mRNA	-4.629118711128	0.0030477133899083	-3.60154979215486	0.0038014798469739	15.0	URS000076FA26+++URS000077600B+++URS000077A2FD+++URS00009B54E5+++URS00009B650C+++URS00009BB589+++URS0000A8B3CF+++NM_001252530.1+++NM_001252531.1+++NM_175316.3+++XM_011241637.2+++XM_011241638.2+++XM_011241639.1+++XM_011241640.2+++XM_011241641.2	coding	known	NC_000073.6	9.9657804E7	9.971134E7	+	7|7 E1	0.57	0.8	1.38	0.18	0.13	0.23	0.23	0.08	0.27	0.0	0.02	0.01	0.0	0.01	0.01	0.01	0.0	0.04	4.51	10.84	10.63	0.11	0.64	0.38	0.06	0.31
102635781	102635781			102635781		K01823		'Gm38481'		mRNA	-2.00623047881174	3.46694735287402E-6	-2.54217985997983	3.41437221171638E-7	3.0	BGIR10090_173453+++BGIR10090_173454+++XM_006498513.3	coding	known	NC_000068.7	5.3694361E7	5.3697037E7	-	2 C1.1|2	5.1	4.78	5.28	6.56	5.83	3.7	6.66	5.54	3.82	2.68	2.78	2.76	1.26	2.15	0.98	4.95	8.65	7.67	2.22	7.67	7.51	7.8	14.24	6.3	7.07	11.64
102636251	102636251			102636251				'Gm33370'		mRNA	-3.37516493226166	5.2277295693345596E-11	1.40677703624728	0.0414382340674178	14.0	URS00009AFE72+++URS00009BAAAF+++URS00009C0E4A+++URS00009C1CE9+++URS00009C37A6+++XM_006535321.3+++XM_011249607.1+++XM_017321220.1+++XR_001784893.1+++XR_389353.3+++XR_389354.2+++XR_389355.3+++XR_880444.2+++XR_880445.1	coding	known	NC_000071.6	9.68994E7	9.6940887E7	-	5 E3|5	22.24	19.02	16.38	6.2	5.38	6.81	4.57	6.08	5.43	0.49	1.38	0.23	0.57	0.64	0.52	11.15	16.34	12.74	3.74	6.79	6.02	2.98	0.63	0.98	1.12	0.8
102641031	102641031			102641031				'LOC102641031'		mRNA	-2.27764854814503	1.22953990689954E-19	-4.37374298495385	3.39895135000129E-13	1.0	XM_011251389.2	coding	known	NT_187017.1	69261.0	89625.0	+		110.25	76.64	40.25	36.02	40.98	42.11	19.81	27.68	25.63	5.64	8.01	7.1	3.6	5.61	7.04	12.34	47.16	51.82	5.35	6.83	3.8	120.31	47.62	47.04	97.33	24.02
102657	102657		ENSMUSG00000035914	102657		K06746		'Cd276'	6030411F23Rik+++AU016588+++B7RP-2+++B7h3	mRNA	-2.34500448148036	1.36572613456114E-5	-0.94955859618718	0.0014993621537219	3.0	BGIR10090_184720+++BGIR10090_184721+++NM_133983.4	coding	known	NC_000075.6	5.85243E7	5.8555417E7	-	9|9 B	1.02	2.36	4.02	0.6	1.37	2.13	0.63	1.04	2.06	0.11	0.29	0.45	0.21	0.26	0.29	0.66	0.85	1.01	9.73	10.58	14.27	3.46	5.66	6.07	3.55	4.35
104759	104759		ENSMUSG00000052160	104759		K16860		'Pld4'	AI132321+++thss	mRNA	-2.08561249718342	3.13452432020177E-13	1.16939912280702	2.05592171854954E-8	2.0	NM_178911.4+++XM_017314926.1	coding	known	NC_000078.6	1.12760655E8	1.12768986E8	+	12|12 F1	472.52	422.57	360.8	240.59	225.66	235.84	220.27	207.55	231.04	27.03	56.89	82.25	36.42	49.69	82.78	306.17	335.02	319.15	520.47	450.69	426.56	149.56	197.09	231.81	130.98	225.19
105244063	105244063			105244063				'Gm39743'		mRNA	-4.89610424354898	0.0362809505529775	-1.34900268449306	0.104383745782752	1.0	XM_011238926.2	coding	known	NC_000067.6	1.91937883E8	1.91941047E8	+	1 H6|1	0.34	0.42	0.13	0.07	0.36	0.0	0.21	0.12	0.09	0.15	0.07	0.0	0.0	0.0	0.0	0.08	0.12	0.3	0.61	0.62	0.29	0.58	0.46	0.4	0.54	0.58
105244980	105244980			105244980				'Gm40498'		mRNA	-3.00633185519758	8.16272664300968E-8	1.04338302434299	0.003684617034851	2.0	BGIR10090_182439+++XM_011242244.2	coding	known	NC_000074.6	4.3312456E7	4.331664E7	+	8 A4|8	1.2	3.11	7.72	1.35	1.46	3.22	1.22	1.02	3.23	0.3	0.31	0.42	0.22	0.28	0.23	0.93	0.81	0.98	2.92	2.49	1.81	3.7	1.42	1.83	2.69	2.15
105244999	105244999			105244999				'Gm40514'		mRNA	-3.63540131704848	7.94114149393187E-5	0.421647221385355	0.877320400320512	1.0	XM_017313711.1	coding	known	NC_000075.6	4.1906023E7	4.1910606E7	-	9 A5.1|9	0.66	1.43	3.13	0.56	0.35	1.26	0.38	0.46	0.88	0.1	0.04	0.14	0.11	0.0	0.06	0.21	0.15	0.13	0.07	0.34	0.0	0.56	0.15	0.25	0.22	0.08
105245011	105245011			105245011				'Gm40525'		other	-3.14987855905003	0.0276743832384884	-0.493649121331974	0.449522161503157	4.0	BGIR10090_183922+++XM_011242844.2+++XR_870827.1+++XR_870828.1	coding	known	NC_000075.6	6.2439767E7	6.2447791E7	+	9 B|9	4.29	7.36	11.7	0.0	3.91	0.0	4.34	3.52	6.39	2.78	1.93	0.0	0.0	0.0	1.66	5.08	4.83	0.0	0.49	6.09	0.0	16.67	8.43	4.28	7.63	8.99
105245547	105245547			105245547				'Gm40991'		mRNA	-2.79443912680014	6.91499853333E-4	0.221831685619486	0.929144144685578	3.0	BGIR10090_190505+++BGIR10090_190506+++XM_017315686.1	coding	known	NC_000079.6	6.7885454E7	6.7893574E7	-	13 B3|13	1.39	2.83	8.25	0.99	0.69	2.18	1.11	1.17	1.91	0.42	0.17	0.26	0.44	0.03	0.18	0.95	0.23	0.68	0.38	0.24	0.17	0.73	0.18	0.4	0.23	0.14
105246320	105246320			105246320				'Gm26637'		mRNA	-2.2449867833007	0.0399662576592921	-1.81849972793014	0.0322386752675094	5.0	URS00009B74B3+++XM_011246777.1+++XM_011246778.1+++XR_876973.2+++XR_876974.1	coding	known	NC_000083.6	7.8880999E7	7.8892502E7	+	17 E3|17	0.33	0.37	0.62	0.63	0.43	0.55	0.22	0.56	0.12	0.1	0.09	0.13	0.08	0.05	0.08	0.15	0.43	0.42	0.13	0.18	0.06	0.35	0.23	0.07	0.26	0.33
106582	106582		ENSMUSG00000059791	106582				'Nrm'	2610307M02Rik+++AI429796	mRNA	-2.05521889324632	6.47185000940714E-5	-0.699645023198269	0.11543983022252	2.0	URS00009BAAE9+++NM_134122.2	coding	known	NC_000083.6	3.5861318E7	3.5865934E7	+	17|17 B1	11.2	22.26	52.82	4.82	7.38	26.19	7.09	8.99	27.77	2.12	3.25	3.97	2.37	4.01	4.55	6.2	7.09	11.3	17.88	23.41	13.38	3.06	7.28	5.83	3.72	10.3
106795	106795		ENSMUSG00000050410	106795				'Tcf19'	5730403J10Rik+++AW495861	mRNA	-2.35733799441413	0.0014310549476456	-0.43551440984435	0.485468651479594	3.0	NM_001163763.1+++NM_001163764.1+++NM_025674.2	coding	known	NC_000083.6	3.5512735E7	3.5516824E7	-	17|17 B1	6.52	16.38	35.88	1.77	2.05	8.78	1.62	2.58	8.17	0.75	1.13	1.74	0.45	0.47	1.54	4.26	4.46	9.55	7.61	19.16	11.08	1.36	1.95	3.06	1.02	3.0
106952	106952		ENSMUSG00000024451	106952		K12490		'Arap3'	Centd3+++Drag1+++E030006K04Rik+++cnt-d3	mRNA	-2.39283798069873	1.16499747914679E-18	-1.35746220096849	0.0016299536719631	12.0	BGIR10090_195571+++BGIR10090_195572+++NM_001205336.1+++NM_139206.2+++XM_006525486.1+++XM_006525487.3+++XM_006525488.2+++XM_006525489.1+++XM_006525490.1+++XM_006525491.3+++XM_006525492.3+++XM_011246799.1	coding	known	NC_000084.6	3.7972623E7	3.7999533E7	-	18|18 B3	18.08	20.56	20.47	10.64	9.57	13.08	10.44	9.44	10.7	1.31	1.96	2.85	1.44	1.9	2.98	6.16	5.37	6.75	13.24	13.26	13.8	5.27	6.66	5.85	5.38	6.88
107351	107351		ENSMUSG00000032702	107351		K22808		'Kank1'	A930031B09Rik+++AU015049+++AW121052+++Ankrd15+++D330024H06Rik+++mKIAA0172	mRNA	-2.48307515292575	0.0491978320938543	-0.205589858053164	0.941106946500217	17.0	BGIR10090_196038+++BGIR10090_196039+++BGIR10090_196040+++URS00009B21F8+++URS00009B76F3+++URS00009BF72F+++URS00009C5A95+++NM_181404.5+++XM_006526584.3+++XM_006526585.3+++XM_006526586.3+++XM_006526587.3+++XM_006526588.3+++XM_006526589.3+++XM_006526590.1+++XM_011247113.2+++XM_017318043.1	coding	known	NC_000085.6	2.5236732E7	2.5434497E7	+	19|19 B	0.08	0.18	0.2	0.04	0.14	0.11	0.06	0.12	0.13	0.05	0.03	0.03	0.03	0.01	0.03	0.06	0.09	0.15	0.02	0.05	0.13	0.02	0.07	0.05	0.03	0.06
107747	107747		ENSMUSG00000030088	107747		K00289		'Aldh1l1'	1810048F20Rik+++FDH+++Fthfd+++Neut2	mRNA	-2.37086950207327	8.12916871219212E-24	-1.44443924291194	7.13327926022861E-8	3.0	BGIR10090_179325+++NM_027406.1+++XM_006505279.3	coding	known	NC_000072.6	9.0485904E7	9.0599171E7	+	6|6 D1	7.7	8.57	6.46	4.57	5.07	4.33	3.37	4.05	4.29	0.44	0.98	0.8	0.86	0.8	0.77	5.12	7.5	6.38	8.81	7.8	7.33	8.58	7.25	6.01	6.53	4.98
107995	107995		ENSMUSG00000006398	107995		K03363		'Cdc20'	2310042N09Rik+++C87100+++p55CDC	mRNA	-2.53684788664493	1.47840742114358E-6	-1.59346832167611	0.0011997959896467	1.0	NM_023223.2	coding	known	NC_000070.6	1.18432901E8	1.18437343E8	-	4|4 D2.1	5.67	8.3	24.67	4.5	5.16	16.75	4.55	4.4	17.36	1.12	1.32	1.96	1.41	1.53	1.73	2.85	1.89	2.89	7.24	15.55	6.33	1.45	6.11	3.43	2.2	7.55
108000	108000		ENSMUSG00000026605	108000		K11499		'Cenpf'	6530404A22Rik+++AI325968+++CENF+++Lek1+++PRO1779+++mitosin	mRNA	-3.44529702100287	1.298266372981E-4	-2.49051563664457	1.074145740193E-4	4.0	URS00009BF7BA+++NM_001081363.2+++XM_006497119.2+++XM_017320925.1	coding	known	NC_000067.6	1.8963935E8	1.89688105E8	-	1 H6|1 95.03 cM	0.53	0.33	1.7	0.37	0.11	1.08	0.22	0.16	1.25	0.03	0.0	0.07	0.03	0.03	0.09	0.15	0.04	0.38	0.61	1.49	0.54	0.15	0.64	0.21	0.12	0.51
108078	108078		ENSMUSG00000030162	108078		K08763		'Olr1'	LOX-1+++SR-EI+++Scare1	mRNA	-4.28000001797818	2.77705910968436E-39	-5.31684704203975	4.83703210370333E-43	7.0	URS00009B7044+++NM_001301094.1+++NM_001301096.1+++NM_138648.2+++XM_017321299.1+++XM_017321300.1+++XR_001785081.1	coding	known	NC_000072.6	1.2947915E8	1.29507354E8	-	6|6 F3	1.44	0.34	0.61	6.76	5.1	9.21	5.26	4.03	6.04	0.53	0.5	0.3	0.2	0.35	0.3	0.68	0.43	0.65	0.16	0.44	0.13	14.74	29.54	29.22	10.4	19.89
108168067	108168067			108168067				'Gm46403'		mRNA	-2.11921562881832	4.26173158304663E-5	-1.47992627245135	5.022893966859E-4	4.0	BGIR10090_189681+++XM_017315667.1+++XM_017315668.1+++XR_001780869.1	coding	known	NC_000079.6	2.1811753E7	2.1820126E7	+	13 A3.1|13	17.14	11.17	51.99	4.36	3.97	24.74	4.89	6.12	27.38	1.79	1.5	3.19	1.65	2.23	2.57	3.81	2.16	8.23	18.3	31.09	10.17	5.86	13.66	3.95	4.56	13.63
108169013	108169013			108169013				'Gm46894'		other	-2.22026327728001	2.056126425793E-4	-1.59174560655764	1.10297728402E-4	9.0	BGIR10090_176104+++BGIR10090_176105+++BGIR10090_176106+++BGIR10090_176107+++BGIR10090_176108+++XM_017320559.1+++XM_017320560.1+++XR_001784570.1+++XR_001784571.1	coding	known	NC_000070.6	1.3415939E8	1.34164634E8	+	4 D3|4	4.26	7.55	21.03	3.87	4.41	6.7	2.31	2.43	9.34	1.39	0.86	0.99	0.89	0.67	1.14	2.27	1.58	1.88	8.29	14.34	7.92	35.8	26.85	18.65	27.85	17.84
108907	108907		ENSMUSG00000027306	108907				'Nusap1'	2610201A12Rik+++AI481307+++ANKT+++AW547774+++BB165529+++BM037+++LNP+++NuSAP+++Q0310+++SAPL	mRNA	-3.66470729917927	1.90365706342131E-8	-3.11882293305886	3.33850765189027E-9	6.0	URS00009B3DC9+++URS00009BE0DC+++URS00009C59D6+++NM_001042652.1+++NM_133851.3+++XM_011239246.2	coding	known	NC_000068.7	1.19618298E8	1.19650226E8	+	2|2 E5	4.53	3.44	18.57	2.85	2.36	12.77	2.49	2.72	13.28	0.24	0.23	0.6	0.47	0.29	0.86	1.47	1.17	3.75	3.72	6.66	2.67	1.8	4.65	2.32	1.47	4.4
108912	108912		ENSMUSG00000048922	108912		K17590		'Cdca2'	2610311M19Rik+++AI586158	mRNA	-2.89106395499548	1.86812411830796E-6	-0.926355390190543	0.264047914144457	9.0	URS000077D1BD+++URS00009BB249+++NM_001110162.1+++NM_175384.4+++XM_006518420.3+++XM_006518423.2+++XM_011244912.2+++XM_011244913.2+++XM_011244915.2	coding	known	NC_000080.6	6.7673177E7	6.7715841E7	-	14|14 D1	1.24	1.9	6.99	0.57	0.64	2.89	0.82	0.89	3.1	0.18	0.18	0.37	0.22	0.22	0.3	0.8	0.38	1.12	0.97	2.84	1.34	0.19	0.84	0.27	0.14	0.83
108961	108961		ENSMUSG00000046179	108961		K09391		'E2f8'	4432406C08Rik+++AA410048	mRNA	-2.25770792740861	1.39616584510518E-6	-2.40903848821117	3.20915522596561E-6	3.0	NM_001013368.5+++XM_006540553.3+++XM_006540554.3	coding	known	NC_000073.6	4.8866429E7	4.8882073E7	-	7|7 B4	3.47	8.74	28.53	2.68	3.82	9.54	2.88	4.2	9.73	0.67	1.24	1.42	0.84	1.11	1.76	2.89	3.25	6.33	2.98	8.18	4.41	1.37	2.85	4.22	1.4	2.6
109212	109212		ENSMUSG00000020808	109212				'Pimreg'	2610008F03Rik+++6720460F02Rik+++AI115087+++CATS+++Fam64a	mRNA	-4.9944768145661	5.5545516063142304E-15	-2.7937220845341	1.8199181046915E-6	2.0	NM_144526.3+++XM_006531976.2	coding	known	NC_000077.6	7.2042427E7	7.2047372E7	+	11|11 B4	5.8	7.47	27.86	2.67	2.86	14.27	3.75	4.05	14.01	0.2	0.17	0.44	0.2	0.14	0.37	1.12	1.68	3.55	5.52	13.71	5.19	1.23	5.4	2.41	1.59	6.13
109245	109245		ENSMUSG00000027961	109245				'Lrrc39'	2010005E21Rik+++9430028I06Rik+++Myomasp	mRNA	-4.17431346422311	0.0187236333923584	-4.07468760146664	0.0573357807221588	12.0	BGIR10090_175309+++BGIR10090_175310+++BGIR10090_175312+++URS00009B1F0F+++NM_027321.3+++NM_175413.3+++XM_006500860.3+++XM_006500861.3+++XM_006500862.3+++XM_006500863.2+++XM_006500864.3+++XM_006500865.3	coding	known	NC_000069.6	1.16562952E8	1.16583134E8	+	3|3 G1	0.17	1.26	2.19	0.27	0.31	0.5	0.23	0.33	0.47	0.02	0.06	0.02	0.0	0.0	0.06	0.0	0.0	0.02	1.91	1.95	1.79	0.13	0.48	0.17	0.02	0.12
109676	109676		ENSMUSG00000032826	109676		K10380		'Ank2'	100043364+++AI835472+++AW491075+++Ank-2+++Gm4392	mRNA	-2.59606754880762	7.26090382155278E-8	-0.259146022385058	0.817466758810424	75.0	BGIR10090_175344+++BGIR10090_175345+++BGIR10090_175346+++BGIR10090_175347+++BGIR10090_175348+++BGIR10090_175349+++BGIR10090_175350+++BGIR10090_175351+++BGIR10090_175352+++URS00009B143D+++URS00009B16AD+++URS00009B1808+++URS00009B2DBB+++URS00009B555E+++URS00009B62EA+++URS00009B6C63+++URS00009B6EC2+++URS00009B7485+++URS00009B76EF+++URS00009B98B5+++URS00009BA3E6+++URS00009BF474+++URS00009C01F0+++URS0…	coding	known	NC_000069.6	1.26921607E8	1.27500347E8	+	3 G2|3 56.07 cM	0.61	1.37	1.29	0.36	0.43	0.63	0.24	0.38	0.54	0.08	0.07	0.07	0.08	0.06	0.07	0.21	0.25	0.34	0.22	0.12	0.28	0.13	0.15	0.13	0.06	0.08
110033	110033		ENSMUSG00000030677	110033		K10403		'Kif22'	AU021460+++C81217+++Kid+++Kif22a	mRNA	-2.85147791570051	1.82643395772306E-7	-0.86220296589653	0.209532707893861	6.0	BGIR10090_180982+++URS00009B40E1+++URS00009C2F3A+++URS00009C30F1+++NM_145588.1+++XM_006507201.1	coding	known	NC_000073.6	1.27025193E8	1.27042466E8	+	7 F3|7 69.29 cM	4.27	5.51	16.68	2.21	1.99	7.46	2.01	3.13	8.45	0.67	0.76	1.3	0.46	0.61	0.87	1.67	1.7	3.31	4.42	8.0	3.83	0.9	3.45	1.87	0.74	2.9
110454	110454		ENSMUSG00000075602	110454		K06846		'Ly6a'	Ly-6A.2+++Ly-6A/E+++Ly-6E.1+++Sca-1+++Sca1+++TAP	mRNA	-2.26732370698468	1.7595382709303497E-11	0.6979168344409	0.270736684708845	6.0	NM_001271416.1+++NM_001271417.1+++NM_001271418.1+++NM_001271419.1+++NM_001271446.1+++NM_010738.3	coding	known	NC_000081.6	7.4994877E7	7.4998031E7	-	15 D3|15 34.29 cM	62.99	38.2	90.43	29.54	24.4	66.25	29.94	22.38	54.44	12.74	10.21	9.34	8.83	6.23	8.3	10.55	12.58	57.52	5.95	10.92	3.68	15.13	23.25	9.92	11.46	18.06
110751	110751		ENSMUSG00000027318	110751		K08616		'Adam33'	Adaml	mRNA	-4.304652614369	3.84053216717399E-16	-1.14743718889107	0.143047065183485	15.0	NR_136922.1+++NM_001163529.2+++NM_033615.3+++XM_006498576.3+++XM_011239248.1+++XM_011239249.1+++XM_011239250.2+++XM_011239251.1+++XM_011239252.2+++XM_011239255.2+++XM_017314938.1+++XR_001780408.1+++XR_001780409.1+++XR_001780411.1+++XR_866209.2	coding	known	NC_000068.7	1.31050819E8	1.31063814E8	-	2 F1|2 63.26 cM	5.97	3.7	1.79	8.67	9.0	3.57	6.4	5.88	2.24	0.29	1.18	0.29	0.36	0.29	0.24	3.19	4.11	2.66	0.81	1.03	0.6	0.9	1.0	0.95	0.64	0.59
110877	110877		ENSMUSG00000036330	110877		K08155		'Slc18a1'	4832416I10Rik+++Vat1+++Vmat1	mRNA	-2.51213938424849	0.0071475765583079	-1.71783029419006	0.0586804345832034	6.0	URS0000773D84+++URS0000AAA3B3+++NM_153054.2+++XM_006509534.3+++XM_011242262.2+++XM_017312522.1	coding	known	NC_000074.6	6.9037708E7	6.9090633E7	+	8 B3.3|8 33.88 cM	0.14	0.47	0.46	0.1	0.39	0.36	0.15	0.33	0.37	0.11	0.08	0.15	0.05	0.06	0.05	0.05	0.03	0.05	0.47	0.45	0.39	0.26	0.26	0.32	0.22	0.21
110956	110956			110956				'D17H6S56E-5'	G7e	mRNA	-3.04563350506904	4.86644642001945E-12	-0.556551318088381	0.0216289073603896	3.0	NM_033075.3+++XM_017317208.1+++XM_017317209.1	coding	known	NC_000083.6	3.4996678E7	3.5000746E7	-	17 B1|17 18.54 cM	49.65	45.77	126.56	17.63	23.25	72.35	14.08	20.24	58.15	3.3	4.93	6.39	2.85	3.36	5.07	14.56	13.06	24.66	4.44	13.21	10.21	1.77	3.0	1.92	1.67	2.12
112419	112419		ENSMUSG00000067297	112419				'Ifit1bl2'	2010002M12Rik+++AW412491+++Ifit1b	mRNA	-2.75058722239575	2.6003472010483104E-15	-5.08944988577197	1.56452142700159E-13	5.0	BGIR10090_196562+++BGIR10090_196563+++URS00009B4E48+++NM_053217.2+++XM_017318045.1	coding	known	NC_000085.6	3.4616353E7	3.4662997E7	+	19|19 C1	3.66	3.17	0.82	5.13	5.98	3.45	2.31	2.85	2.26	0.37	0.5	0.36	0.53	0.3	0.38	0.79	5.05	4.61	0.1	0.37	0.02	32.66	8.27	10.53	23.0	6.13
114873	114873		ENSMUSG00000032087	114873		K06768		'Dscaml1'	4921507G06Rik+++4930435C18Rik+++BB239540+++mKIAA1132	mRNA	-2.79231606791815	0.00137020828057	-1.49457004994062	0.52330358644974	5.0	URS00009C5711+++NM_001081270.1+++XM_006509947.1+++XM_006509948.1+++XM_017313109.1	coding	known	NC_000075.6	4.5427433E7	4.5753713E7	+	9|9 A5.2	0.11	0.14	0.42	0.45	0.26	0.47	0.36	0.26	0.64	0.04	0.05	0.09	0.03	0.02	0.15	0.07	0.07	0.18	0.0	0.01	0.01	0.01	0.02	0.0	0.01	0.02
114874	114874		ENSMUSG00000037697	114874		K13619		'Ddhd1'	Mir5131+++PA-PLA1	mRNA	-2.02010750506244	1.14177986334331E-17	-2.23195508304824	4.70827087309411E-34	15.0	BGIR10090_191433+++BGIR10090_191434+++BGIR10090_191435+++BGIR10090_191436+++BGIR10090_191437+++URS0000781BFC+++URS00009AE528+++URS00009B314A+++URS00009B4C3F+++URS00009C0499+++URS0000CC5C72+++NM_001039106.3+++NM_001042719.2+++NM_001284399.1+++NM_176845.5	coding	known	NC_000080.6	4.5563834E7	4.5658143E7	+	14|14 C1	2.55	1.97	2.88	3.88	5.12	6.12	3.66	5.36	6.31	1.37	2.1	2.18	1.07	1.34	1.6	1.44	1.99	2.52	5.09	3.64	2.99	9.97	12.26	12.66	9.06	8.44
11565	11565		ENSMUSG00000011148	11565		K01939		'Adssl1'	AI528595+++Adss+++Adss1	mRNA	-2.53273340524669	4.4168693074921905E-9	-1.73027762914368	3.431888612866E-4	2.0	BGIR10090_189589+++NM_007421.2	coding	known	NC_000078.6	1.12616306E8	1.12641355E8	+	12|12 F1	22.37	51.79	58.96	6.55	10.65	21.37	6.26	10.2	20.81	1.46	1.81	3.13	1.86	1.7	3.17	11.15	9.4	15.48	49.28	42.17	35.74	5.21	8.77	9.84	3.13	6.42
11641	11641		ENSMUSG00000038729	11641		K16519		'Akap2'	AA959716+++AI649048+++Akap-2+++Akap-kl+++B230340M18Rik+++Prka2	mRNA	-2.63558761043998	5.48508037717497E-29	-3.93398266748207	1.64155055379876E-23	3.0	NM_001035532.2+++NM_001035533.2+++NM_009649.3	coding	known	NC_000070.6	5.7845248E7	5.7896984E7	+	4|4 B3	1.38	2.02	1.83	3.9	3.49	4.52	4.09	3.9	5.16	1.02	0.97	0.99	0.76	0.56	0.94	0.68	0.57	1.27	3.39	5.4	4.27	4.39	8.75	11.43	5.78	10.36
11799	11799		ENSMUSG00000017716	11799		K08731		'Birc5'	AAC-11+++Api4+++TIAP+++survivin40	mRNA	-4.11891953583468	4.39643343087075E-5	-2.32907423812115	6.09959460192549E-5	3.0	URS00009B60BC+++NM_001012273.1+++NM_009689.2	coding	known	NC_000077.6	1.17849237E8	1.17855743E8	+	11|11 E2	15.02	15.92	63.92	7.85	9.68	37.98	8.52	9.15	46.91	0.99	1.23	1.21	0.55	0.77	2.18	5.01	4.3	9.66	12.5	28.11	10.1	4.76	14.09	5.2	4.86	16.67
11801	11801		ENSMUSG00000015854	11801				'Cd5l'	1/6+++AAC-11+++AI047839+++Api6+++CT2+++Pdp+++Sp-alpha+++mAIM	mRNA	-2.03917966776967	5.43053422427553E-6	0.418555080405092	0.603653170706307	1.0	NM_009690.2	coding	known	NC_000069.6	8.7357881E7	8.7371074E7	+	3|3 F1	28.55	28.6	24.33	15.83	22.43	19.96	15.77	19.86	19.37	1.75	4.39	6.84	1.78	5.15	7.61	2.51	4.42	3.0	8.33	9.15	7.9	3.3	7.6	7.11	3.14	8.43
11810	11810		ENSMUSG00000040613	11810		K16932		'Apobec1'	Cdar1	mRNA	-2.51028933728566	2.6065858628701E-18	-0.42346653379556	0.147322801695689	8.0	BGIR10090_180178+++BGIR10090_180179+++BGIR10090_180180+++BGIR10090_180181+++NM_001134391.1+++NM_031159.3+++XM_006505401.2+++XM_011241159.2	coding	known	NC_000072.6	1.22577792E8	1.22603027E8	-	6 F1|6 57.68 cM	587.46	662.65	701.36	209.88	330.72	403.78	191.75	365.05	456.47	41.15	56.02	64.54	48.42	59.99	79.7	174.74	299.69	369.63	301.19	205.34	169.49	75.51	65.15	57.94	69.85	59.98
11815	11815		ENSMUSG00000022548	11815		K03098		'Apod'		mRNA	-3.35554323833037	0.0210482597171218	-0.861806141201472	0.629907651794981	5.0	URS00009B589E+++URS00009B870D+++NM_001301353.1+++NM_001301354.1+++NM_007470.4	coding	known	NC_000082.6	3.1296192E7	3.1314808E7	-	16 B2|16 21.41 cM	0.78	0.37	0.41	0.28	0.69	0.34	0.52	0.26	0.36	0.0	0.05	0.18	0.0	0.12	0.0	0.05	0.15	0.1	0.13	0.03	0.06	0.24	0.14	0.3	0.38	0.16
11881	11881		ENSMUSG00000042082	11881		K01135		'Arsb'	1110007C02Rik+++AI480648+++As-1+++As-1r+++As-1s+++As-1t+++As1+++As1-r+++As1-s+++As1-t+++Asr-1+++Ast-1	mRNA	-2.01081739194387	2.0597509332354E-16	-2.53529551586046	9.70496217581514E-32	7.0	BGIR10090_189988+++BGIR10090_189989+++BGIR10090_190576+++URS00009AF13C+++URS00009B478F+++URS00009BC875+++NM_009712.3	coding	known	NC_000079.6	9.377095E7	9.394413E7	+	13 C3|13 47.88 cM	46.56	62.82	103.16	32.38	35.44	58.83	33.96	42.0	62.89	8.51	12.31	15.47	9.08	12.44	15.1	10.59	17.41	18.98	113.18	166.7	123.61	60.28	98.05	84.44	63.75	80.58
12006	12006		ENSMUSG00000000142	12006		K04385		'Axin2'	Axi1+++Axil+++Conductin	mRNA	-3.69427069385741	0.0100680444546359	0.433918308557506	0.871464924572332	8.0	URS0000766B66+++URS00009AFD25+++URS00009B87F1+++NM_015732.4+++XM_006532057.3+++XM_006532058.1+++XM_006532059.3+++XM_006532060.1	coding	known	NC_000077.6	1.08917828E8	1.08950783E8	+	11 E1|11 71.83 cM	0.52	0.53	0.32	0.26	0.2	0.1	0.09	0.2	0.14	0.0	0.04	0.05	0.01	0.0	0.02	0.01	0.06	0.04	0.27	0.01	0.1	0.04	0.0	0.01	0.01	0.07
121021	121021		ENSMUSG00000032911	121021		K08115		'Cspg4'	4732461B14Rik+++AN2+++NG2	mRNA	-4.6844046514022	1.75238303178774E-7	-3.02675044965189	4.84809386341238E-5	1.0	NM_139001.2	coding	known	NC_000075.6	5.6865104E7	5.689987E7	+	9|9 B	0.48	1.17	1.08	0.12	0.21	0.5	0.18	0.22	0.33	0.03	0.01	0.0	0.0	0.01	0.02	0.07	0.04	0.06	0.45	0.6	0.2	0.19	0.25	0.19	0.26	0.46
12235	12235		ENSMUSG00000027379	12235		K02178		'Bub1'	AL022991+++Bub1a+++C80208+++D2Xrf87	mRNA	-2.9888908782816	5.28384626320815E-5	-2.1618544925708	1.863431984399E-4	3.0	NM_001113179.1+++NM_009772.2+++XM_006498620.3	coding	known	NC_000068.7	1.27800197E8	1.27831859E8	-	2 F1|2 62.1 cM	1.95	2.15	7.5	0.8	0.96	4.28	0.76	0.81	3.89	0.24	0.19	0.39	0.22	0.1	0.39	0.97	0.47	1.62	1.08	2.73	1.42	0.55	1.65	0.59	0.39	1.38
12236	12236		ENSMUSG00000040084	12236		K06637		'Bub1b'	AU045529+++BUBR1	mRNA	-3.19762294377906	5.5756615382446E-7	-1.61490999217988	0.0068661395475533	2.0	NM_009773.3+++XM_006498622.3	coding	known	NC_000068.7	1.18598202E8	1.18641592E8	+	2|2 E5	2.26	3.03	10.07	1.05	1.12	4.71	0.97	1.34	5.17	0.15	0.26	0.63	0.21	0.23	0.39	0.69	0.68	1.42	2.32	4.73	2.44	0.48	1.83	0.83	0.54	1.79
12260	12260		ENSMUSG00000036905	12260		K03987		'C1qb'		mRNA	-2.70588583697728	0.0266819857324511	-0.0538393003073361	0.969543007967456	1.0	NM_009777.2	coding	known	NC_000070.6	1.36880145E8	1.36886177E8	-	4 D3|4 69.05 cM	1419.64	432.35	189.25	824.18	375.19	142.5	800.59	357.88	151.92	119.41	86.38	24.49	137.72	57.01	28.47	541.43	392.74	235.71	217.05	518.43	381.39	145.18	346.62	232.98	140.49	451.17
12262	12262		ENSMUSG00000036896	12262		K03988		'C1qc'	AI385742+++C1qg+++Ciqc	mRNA	-2.7838745207663	0.0047723757529166	-0.132700835778955	0.927837462691183	3.0	BGIR10090_177075+++NM_007574.2+++XM_017319927.1	coding	known	NC_000070.6	1.36888838E8	1.36892932E8	-	4 D3|4 69.05 cM	1841.09	698.05	340.75	903.82	452.17	263.57	889.76	458.3	265.4	123.11	88.49	33.83	149.61	70.34	38.17	747.64	602.82	437.54	374.24	647.06	498.26	182.57	430.71	237.69	183.75	499.52
12268	12268		ENSMUSG00000073418	12268		K03989		'C4b'	C4+++Ss	mRNA	-2.44997195765077	0.0032881868551056	3.56096827231741	0.0022042627029508	3.0	NM_009780.2+++XM_006523531.3+++XM_006523532.3	coding	known	NC_000083.6	3.4728036E7	3.4743901E7	-	17 B1|17 18.29 cM	0.66	1.0	0.3	0.69	0.8	0.16	0.75	0.69	0.26	0.27	0.17	0.06	0.23	0.08	0.05	0.59	0.56	0.24	0.12	0.12	0.02	0.12	0.05	0.08	0.04	0.02
12316	12316		ENSMUSG00000033952	12316		K16743		'Aspm'	Calmbp1+++D330028K02Rik+++MCPH5+++Sha1	mRNA	-3.28286702834068	1.609105950271E-4	-2.16565329581438	0.0049432571937039	7.0	BGIR10090_170801+++BGIR10090_170802+++URS00009AD17B+++URS00009BF6C1+++NM_009791.4+++XM_006529108.3+++XM_017312957.1	coding	known	NC_000067.6	1.39440269E8	1.39494088E8	+	1|1 E4-F	0.54	0.75	2.68	0.25	0.28	1.1	0.27	0.27	1.45	0.04	0.02	0.05	0.05	0.04	0.13	0.12	0.09	0.26	0.76	1.37	0.51	0.16	0.42	0.23	0.13	0.51
12322	12322		ENSMUSG00000024617	12322		K04515		'Camk2a'	CaMKII+++R74975+++mKIAA0968	mRNA	-2.30596416731377	0.0038046971935605	-1.28078349697573	0.0901398160789217	7.0	BGIR10090_195248+++URS00009B0BC6+++NM_001286809.1+++NM_009792.3+++NM_177407.4+++XM_006525541.3+++XM_017317805.1	coding	known	NC_000084.6	6.0925577E7	6.0988152E7	+	18 E1|18 34.41 cM	0.43	0.72	1.09	0.34	0.32	0.87	0.34	0.64	1.07	0.14	0.12	0.19	0.06	0.07	0.31	0.18	0.38	0.41	1.17	0.85	0.58	0.15	0.57	0.51	0.29	0.98
12409	12409		ENSMUSG00000025150	12409		K00081		'Cbr2'	MLCR	mRNA	-4.54340950348076	4.665910274570769E-11	-2.33528983109097	1.06703359750861E-6	2.0	NM_007621.2+++XM_006532096.2	coding	known	NC_000077.6	1.20729485E8	1.20732025E8	-	11 E2|11 84.47 cM	17.96	6.63	5.81	8.1	6.31	5.73	11.77	6.02	3.58	0.19	0.37	0.47	0.13	0.56	0.43	1.73	3.59	3.13	2.71	4.27	3.21	2.19	4.42	2.87	2.18	4.65
12428	12428		ENSMUSG00000027715	12428		K06627		'Ccna2'	AA408589+++Ccn-1+++Ccn1+++Ccna+++CycA2+++Cyca	mRNA	-3.97858764584705	1.00266216561E-4	-2.21907295783276	1.50962743047772E-5	3.0	URS00009B0E02+++NM_009828.2+++XM_017319444.1	coding	known	NC_000069.6	3.6564865E7	3.6573057E7	+	3 B|3 17.67 cM	10.5	12.37	55.14	5.36	6.02	27.84	5.53	5.27	29.16	0.45	0.55	1.34	0.51	0.52	1.6	3.07	3.04	8.53	8.3	21.13	10.3	1.62	9.44	3.84	2.28	8.48
12442	12442		ENSMUSG00000032218	12442		K21770		'Ccnb2'	CycB2	mRNA	-4.33649710025692	3.65483161961834E-11	-3.7003237670612	1.15968420915064E-16	2.0	BGIR10090_184804+++NM_007630.2	coding	known	NC_000075.6	7.0407689E7	7.0421554E7	-	9|9 D	5.79	7.21	29.64	4.85	4.34	18.7	4.64	5.31	20.68	0.37	0.32	0.91	0.28	0.3	0.99	1.23	1.87	3.57	8.79	15.75	6.23	3.94	8.5	4.65	4.66	8.87
12457	12457		ENSMUSG00000023087	12457		K18764		'Noct'	AU043840+++Ccr4+++Ccrn4l	mRNA	-2.52178266768712	9.57299414009433E-44	-1.32010200847174	1.12725265504366E-6	7.0	BGIR10090_174354+++BGIR10090_174355+++BGIR10090_175002+++BGIR10090_175003+++URS00009AD512+++NM_009834.2+++XM_006500956.1	coding	known	NC_000069.6	5.1224447E7	5.1252149E7	+	3|3 C	11.58	19.16	21.12	22.28	27.29	29.73	16.73	19.16	19.52	5.27	4.11	3.21	3.88	2.99	3.3	5.67	6.18	6.74	4.23	7.98	8.16	8.69	9.11	8.66	6.66	11.84
12495	12495		ENSMUSG00000048120	12495		K01510		'Entpd1'	2610206B08Rik+++AA408691+++Cd39+++E130009M23Rik+++NTPDase-1	mRNA	-2.24391194345165	7.616982007665511E-19	-0.0654234314599368	0.954507348132536	14.0	BGIR10090_196111+++BGIR10090_196601+++URS00009B038A+++URS00009B2C3B+++URS00009BAE29+++URS00009C0CE4+++URS00009C443E+++URS00009C5CCC+++NM_001304721.1+++NM_009848.4+++XM_006526618.3+++XM_006526619.3+++XM_006526620.3+++XM_017318047.1	coding	known	NC_000085.6	4.0612366E7	4.0744727E7	+	19 C3|19 34.25 cM	8.49	12.94	11.12	3.6	4.7	5.93	4.04	3.77	4.79	1.42	0.82	1.22	1.15	0.73	0.98	5.85	3.39	4.11	39.15	20.67	11.58	2.35	4.24	2.13	1.55	2.37
12504	12504		ENSMUSG00000023274	12504		K06454		'Cd4'	L3T4+++Ly-4	mRNA	-2.87249967730272	3.46738986928135E-12	-1.03023714736695	0.186625717513842	3.0	NM_013488.2+++XM_006505461.3+++XM_006505462.2	coding	known	NC_000072.6	1.24864693E8	1.24888248E8	-	6 F2|6 59.17 cM	17.25	13.07	7.63	10.3	7.76	4.8	11.79	8.92	5.31	0.9	1.32	1.43	0.85	1.71	1.38	1.79	3.27	3.54	8.58	12.51	5.41	2.23	6.65	3.93	2.99	11.95
12517	12517		ENSMUSG00000028459	12517		K06504		'Cd72'	CD72c+++Ly-19+++Ly-32+++Ly-m19+++Lyb-2	mRNA	-2.46232291927039	3.4940605923933996E-19	-0.0721980598399622	0.950414588094897	13.0	BGIR10090_176547+++BGIR10090_176548+++NM_001110320.1+++NM_001110321.1+++NM_001110322.1+++NM_007654.2+++XM_006537576.3+++XM_006537577.3+++XM_006537578.3+++XM_006537579.3+++XM_006537580.3+++XM_006537581.1+++XM_006537582.1	coding	known	NC_000070.6	4.3447724E7	4.3454741E7	-	4 A5|4 23.04 cM	378.18	408.32	301.3	279.52	380.2	319.5	244.58	332.99	296.72	89.35	59.53	45.23	76.95	41.85	47.49	318.03	365.42	385.26	4.89	5.56	5.87	237.26	148.3	104.83	253.59	227.05
12527	12527		ENSMUSG00000030342	12527		K06460		'Cd9'	Tspan29	mRNA	-2.01070344599903	5.70035029940076E-9	-2.25065441420255	2.0264253132333598E-11	7.0	URS000076B1DA+++URS000078446F+++URS00009B535C+++URS00009B7A17+++URS00009BB75B+++URS00009BDBF2+++NM_007657.3	coding	known	NC_000072.6	1.25460266E8	1.25494755E8	+	6 F3|6 59.32 cM	64.94	152.35	191.15	56.14	128.3	181.76	57.62	125.18	168.94	24.11	30.82	35.56	23.7	28.91	38.96	24.91	39.0	48.6	186.79	239.23	279.58	142.53	170.5	201.02	138.5	160.72
12531	12531		ENSMUSG00000027330	12531		K05866		'Cdc25b'	AI604853	mRNA	-3.24244353952271	1.81312603553319E-8	-1.61433419876793	3.784897343661E-4	3.0	NM_001111075.4+++NM_023117.4+++XR_374398.2	coding	known	NC_000068.7	1.31186436E8	1.31198511E8	+	2 F1|2 63.29 cM	4.68	6.97	15.86	2.3	2.28	8.5	1.87	1.87	6.21	0.21	0.34	0.36	0.21	0.29	0.59	1.29	1.83	2.23	6.76	8.06	3.65	0.71	2.44	0.98	1.34	2.92
12532	12532		ENSMUSG00000044201	12532		K05867		'Cdc25c'	Cdc25	mRNA	-2.7525198308135	0.0047082425155328	-2.26982098920955	0.0032610772972353	6.0	URS00009AF2EB+++URS00009B0535+++URS00009B4F7C+++NM_009860.3+++XM_006525551.2+++XM_011246819.1	coding	known	NC_000084.6	3.4732993E7	3.4758685E7	+	18 B1|18 18.71 cM	0.45	0.96	3.23	0.34	0.33	2.73	0.58	0.59	1.98	0.05	0.26	0.05	0.05	0.13	0.3	0.25	0.19	0.32	0.63	1.7	0.79	0.67	0.6	0.26	0.38	0.79
12534	12534		ENSMUSG00000019942	12534		K02087		'Cdk1'	Cdc2+++Cdc2a+++p34<CDC2>	mRNA	-2.70849991756697	4.17540595235707E-7	-1.00679767577571	0.0341421604227324	2.0	URS00009C3BD3+++NM_007659.3	coding	known	NC_000076.6	6.9335156E7	6.9352912E7	-	10 B5.3|10 36.07 cM	7.7	10.58	28.12	3.71	3.94	16.65	3.49	3.23	13.09	0.79	1.42	1.56	0.74	1.06	1.33	3.0	2.63	6.98	5.95	14.77	7.5	2.63	6.15	3.14	2.12	6.38
12562	12562		ENSMUSG00000031871	12562		K06533		'Cdh5'	7B4+++AA408225+++Cd144+++VE-Cad+++VECD+++VEcad+++Vec	mRNA	-2.11015556041491	0.0025309696855587	-0.401551258811085	0.592657534035945	4.0	BGIR10090_182744+++BGIR10090_182745+++NM_009868.4+++XM_006530630.1	coding	known	NC_000074.6	1.04101613E8	1.04144504E8	+	8 D3|8 53.04 cM	1.26	0.72	0.53	0.5	0.17	0.4	0.58	0.29	0.34	0.09	0.16	0.2	0.08	0.11	0.12	0.9	1.06	0.89	0.28	0.78	0.4	0.39	0.45	2.02	0.48	0.63
12580	12580		ENSMUSG00000028551	12580		K06622		'Cdkn2c'	C77269+++INK4c+++p18+++p18-INK4c+++p18-INK6+++p18INK4c	mRNA	-3.44075809077223	1.43726778739365E-8	-1.90370836417038	3.87667589440077E-5	4.0	URS00009B22D2+++URS00009BAC11+++NM_001301368.1+++NM_007671.3	coding	known	NC_000070.6	1.09660876E8	1.09671594E8	+	4 C7|4 51.32 cM	7.07	11.93	31.79	3.1	3.18	12.69	2.9	3.46	12.39	0.39	0.5	0.63	0.42	0.47	1.02	2.66	2.57	5.36	8.75	13.69	5.46	1.39	3.44	1.68	1.85	4.41
12615	12615		ENSMUSG00000029177	12615		K11495		'Cenpa'	Cenp-A	mRNA	-3.67622323516967	1.6941398590003798E-11	-3.26328717632303	7.0679509018533E-14	9.0	BGIR10090_177378+++URS00009C3E9A+++NR_126074.1+++NM_001302129.1+++NM_001302130.1+++NM_001302131.1+++NM_001302132.1+++NM_007681.3+++XM_011240699.2	coding	known	NC_000071.6	3.0666886E7	3.0677805E7	+	5 B1|5 16.76 cM	6.39	7.44	22.88	4.04	4.17	14.35	3.59	4.09	13.14	0.55	0.68	1.48	0.51	0.58	0.71	1.75	1.44	3.12	24.17	21.91	11.59	3.07	8.86	3.88	3.8	7.7
12628	12628		ENSMUSG00000026365	12628		K04004		'Cfh'	Mud-1+++NOM+++Sas-1+++Sas1	mRNA	-3.79634774860492	1.07917085977985E-24	-3.46157837039874	4.12763813985988E-64	6.0	BGIR10090_171599+++BGIR10090_171602+++BGIR10090_171603+++BGIR10090_171604+++URS00009AE963+++NM_009888.3	coding	known	NC_000067.6	1.39810408E8	1.40183411E8	-	1 61.62 cM|1 F	5.78	5.95	6.32	1.72	1.6	3.71	2.51	2.58	4.07	0.15	0.33	0.47	0.11	0.27	0.32	1.04	1.1	1.12	13.28	10.51	12.47	4.26	6.12	6.83	6.5	6.2
12642	12642		ENSMUSG00000050370	12642		K10223		'Ch25h'	AI462618+++m25OH	mRNA	-4.47672003492073	3.63703082907532E-8	-2.07839538244254	0.0086838306806142	4.0	URS00009B5289+++URS00009B72D6+++URS00009B9A8D+++NM_009890.1	coding	known	NC_000085.6	3.4473783E7	3.4481547E7	+	19|19 C1	38.19	10.21	15.63	107.95	44.5	67.21	105.97	38.34	53.63	7.26	3.67	2.21	5.82	1.71	2.2	52.99	16.31	38.2	0.16	6.46	6.0	29.25	18.73	13.04	11.99	11.76
12704	12704		ENSMUSG00000029516	12704		K16308		'Cit'	C030025P15Rik+++CRIK+++CRIK-SK+++Cit-k	mRNA	-3.04199527749413	1.48505806266137E-5	-2.53962270042516	2.58257960734486E-5	39.0	BGIR10090_177778+++BGIR10090_177779+++URS00009B55F3+++URS00009BE8CF+++URS00009BFAB0+++URS00009C20AD+++NM_007708.3+++XM_006530130.3+++XM_006530131.1+++XM_006530132.3+++XM_006530133.3+++XM_006530134.3+++XM_006530135.3+++XM_006530136.3+++XM_006530137.3+++XM_006530138.3+++XM_006530139.3+++XM_006530140.3+++XM_006530141.3+++XM_006530142.3+++XM_006530143.3+++XM_006530145.3+++XM_006530146.3+++XM_00653014…	coding	known	NC_000071.6	1.15845224E8	1.16008915E8	+	5|5 F	0.41	1.23	3.26	0.33	0.29	1.26	0.36	0.45	1.41	0.07	0.12	0.13	0.03	0.09	0.16	0.28	0.22	0.56	0.88	1.17	0.77	0.2	0.49	0.34	0.32	0.67
12709	12709		ENSMUSG00000001270	12709		K00933		'Ckb'	B-CK+++Bck+++CPK-B+++Ck-3+++Ck3+++Ckbb	mRNA	-2.43157765499068	6.26892035841629E-20	-1.9051757754813	9.01970453568321E-11	3.0	BGIR10090_189084+++URS00009B4C95+++NM_021273.4	coding	known	NC_000078.6	1.11669355E8	1.11672338E8	+	12 F1|12 61.09 cM	199.14	347.83	337.84	110.2	117.07	158.39	97.04	114.46	173.84	11.37	28.39	33.66	17.24	25.81	33.0	171.2	202.98	158.14	421.91	398.26	513.71	147.76	158.14	323.67	148.67	181.97
12737	12737		ENSMUSG00000022512	12737		K06087		'Cldn1'	AI596271	mRNA	-5.11061895258753	0.0196904414740614	-3.74963321211544	0.179114904578452	1.0	NM_016674.4	coding	known	NC_000082.6	2.6356645E7	2.6371839E7	-	16|16 B2	0.0	0.05	0.28	0.02	0.0	0.07	0.08	0.05	0.15	0.0	0.01	0.0	0.0	0.0	0.0	0.0	0.0	0.0	0.0	0.03	0.0	0.05	0.05	0.05	0.07	0.0
12771	12771		ENSMUSG00000035448	12771		K04178		'Ccr3'	CC-CKR3+++CKR3+++Cmkbr1l2+++Cmkbr3	mRNA	-4.36390276920736	3.4819173362040696E-34	-0.99111882851499	0.351643468147072	3.0	NM_009914.4+++XM_017313119.1+++XM_017313120.1	coding	known	NC_000075.6	1.24017825E8	1.24031689E8	+	9 F4|9 75.05 cM	2.99	5.56	3.97	4.13	4.46	4.17	4.56	4.66	3.87	0.25	0.28	0.36	0.24	0.17	0.28	1.54	1.73	1.71	0.34	1.6	0.83	0.49	0.61	0.24	0.43	0.7
12774	12774		ENSMUSG00000079227	12774		K04180		'Ccr5'	AM4-7+++CD195+++Cmkbr5	mRNA	-2.60919630595208	8.88257327716582E-18	-0.847159949858705	0.248703901593275	2.0	URS00009AE8AC+++NM_009917.5	coding	known	NC_000075.6	1.24121543E8	1.24127183E8	+	9 F4|9 75.05 cM	86.59	101.03	107.76	68.04	80.27	99.88	67.25	68.28	87.9	17.88	12.74	14.99	15.75	7.32	16.11	70.06	51.39	76.26	4.12	13.37	14.39	6.64	12.73	8.02	3.21	7.62
12819	12819		ENSMUSG00000028339	12819		K08135		'Col15a1'		mRNA	-3.15785658892244	2.50157373176556E-5	-2.09412372699785	0.0068720212246503	4.0	BGIR10090_175640+++NM_009928.3+++XM_006537601.2+++XR_001784085.1	coding	known	NC_000070.6	4.7207627E7	4.7313167E7	+	4|4 B1	0.24	0.12	0.24	0.16	0.18	0.31	0.19	0.37	0.51	0.02	0.05	0.05	0.02	0.05	0.06	0.11	0.06	0.07	0.72	0.61	0.57	0.29	0.61	0.55	0.13	0.56
12822	12822		ENSMUSG00000001435	12822		K06823		'Col18a1'		mRNA	-2.80528261607709	1.2490633419993102E-15	-3.36620805929886	4.1254783530980097E-11	8.0	BGIR10090_186236+++NM_001109991.1+++NM_009929.3+++XM_006513173.3+++XM_006513174.3+++XM_006513176.3+++XM_011243346.2+++XM_011243347.2	coding	known	NC_000076.6	7.7052178E7	7.716653E7	-	10 C1|10 39.72 cM	11.76	22.42	16.62	14.74	32.74	30.45	15.51	31.17	33.78	2.16	4.8	4.52	2.24	5.31	4.6	4.82	12.37	10.69	8.45	8.46	4.53	46.39	22.43	22.45	47.86	23.9
12830	12830		ENSMUSG00000031274	12830		K06237		'Col4a5'		mRNA	-5.02966253663016	9.51989650659038E-22	-3.1401913754131	0.0015945550115511	9.0	BGIR10090_197057+++BGIR10090_197058+++URS00009B9B5C+++URS00009BA9BA+++NM_001163155.1+++NM_007736.4+++XM_006528696.3+++XM_006528697.3+++XM_017318372.1	coding	known	NC_000086.7	1.4147537E8	1.41689236E8	+	X F2|X 62.16 cM	1.79	3.71	3.15	1.02	1.98	2.44	0.93	2.04	2.95	0.04	0.13	0.07	0.02	0.09	0.07	0.1	0.43	0.29	0.51	0.32	0.2	0.4	0.14	0.25	0.38	0.28
12833	12833		ENSMUSG00000001119	12833		K06238		'Col6a1'	AI747156+++Col6a-1	mRNA	-2.29771640855154	1.11492719497161E-7	-1.83120419009642	0.111801514572888	4.0	BGIR10090_186231+++BGIR10090_186232+++BGIR10090_186233+++NM_009933.4	coding	known	NC_000076.6	7.6708374E7	7.6726054E7	-	10 C1|10 39.71 cM	1.81	2.98	2.65	2.15	2.89	2.2	2.09	4.07	2.75	0.72	1.26	0.74	0.42	1.02	0.49	2.2	3.43	2.4	11.5	27.41	5.22	8.85	22.64	9.83	9.09	25.58
12834	12834		ENSMUSG00000020241	12834		K06238		'Col6a2'	Col6a-2	mRNA	-2.4047745484848	9.2268577325354E-8	-1.94444608333733	0.0057446411014957	3.0	URS00009AE4B2+++NM_146007.2+++XM_006513177.2	coding	known	NC_000076.6	7.6594109E7	7.6623625E7	-	10 C1|10 39.32 cM	1.5	3.21	2.84	2.04	2.82	2.39	1.45	3.08	2.67	0.39	0.67	0.84	0.44	0.73	0.28	2.07	3.75	2.82	12.49	23.56	6.87	8.67	25.15	10.65	8.54	21.0
12835	12835		ENSMUSG00000048126	12835		K06238		'Col6a3'	AI507288+++Col6a-3	mRNA	-2.76413025680817	9.40908982347906E-5	-2.1113360055432	1.168433451147E-4	7.0	BGIR10090_171417+++BGIR10090_171418+++BGIR10090_171419+++URS00009AFB05+++URS00009C4E94+++NM_001243008.1+++NM_001243009.1	coding	known	NC_000067.6	9.076686E7	9.0844221E7	-	1 D|1 45.53 cM	0.16	0.32	0.25	0.24	0.3	0.19	0.12	0.41	0.31	0.1	0.07	0.1	0.07	0.04	0.03	0.34	0.35	0.27	3.93	6.35	2.36	1.98	4.44	2.21	1.86	4.04
12876	12876		ENSMUSG00000037852	12876		K01294		'Cpe'	CPH+++Cph-1+++Cph1+++NF-alpha1+++R74677+++fat	mRNA	-2.1761466956562	1.094425315999E-4	-1.49231393577999	1.219505245821E-4	3.0	URS00009BDD06+++URS00009C1730+++NM_013494.4	coding	known	NC_000074.6	6.4592542E7	6.4693109E7	-	8 B3.1|8 32.3 cM	2.39	4.98	6.9	1.53	3.77	4.95	1.71	3.81	5.18	0.35	0.72	1.31	0.34	0.83	1.32	0.68	1.07	1.09	7.49	3.65	5.21	5.04	2.97	4.19	4.91	3.28
12925	12925		ENSMUSG00000006360	12925				'Crip1'	CRHP+++CRP1+++Crip	mRNA	-3.80775598337776	2.51784178640569E-33	-3.22111115686282	1.2025385442491E-45	3.0	BGIR10090_189120+++URS00009B63DB+++NM_007763.3	coding	known	NC_000078.6	1.13146337E8	1.13156162E8	+	12 F1|12 61.59 cM	477.14	788.61	896.52	388.85	535.77	729.82	338.57	540.7	710.97	20.78	39.67	44.09	23.98	40.47	55.67	94.21	158.08	193.6	297.38	643.28	532.59	251.83	337.02	326.17	231.63	397.37
12959	12959		ENSMUSG00000066975	12959				'Cryba4'		mRNA	-3.69266888489325	7.30198295073E-4	0.479622100021335	0.785060585538462	4.0	BGIR10090_178601+++NM_001312884.1+++NM_021351.2+++XM_006534749.3	coding	known	NC_000071.6	1.12246492E8	1.12263553E8	-	5|5 F	5.42	1.46	0.67	3.52	0.81	0.66	3.32	1.23	0.7	0.21	0.0	0.15	0.15	0.14	0.2	0.95	2.17	1.68	1.06	1.69	0.87	0.71	0.68	0.47	0.08	0.64
13025	13025		ENSMUSG00000074874	13025				'Ctla2b'	AW545568+++Ctla-2b	mRNA	-2.07678750789383	9.218435952832231E-9	-2.25787096639766	2.65191237636822E-9	5.0	BGIR10090_190429+++NM_001145801.1+++NM_007797.1+++XM_011244472.1+++XR_382421.3	coding	known	NC_000079.6	6.0895351E7	6.0897934E7	-	13 B2|13	80.38	64.83	49.05	20.63	13.74	14.64	16.22	13.19	11.7	4.13	3.27	1.99	4.97	2.56	2.71	32.98	33.45	44.02	21.29	22.49	15.92	7.33	6.11	3.46	5.36	5.15
13034	13034		ENSMUSG00000004552	13034		K01382		'Ctse'	A430072O03Rik+++C920004C08Rik+++CE+++CatE	mRNA	-2.12517121998397	2.6669980280862102E-9	-0.499331928330946	0.193422187379359	3.0	BGIR10090_170738+++URS00009C378E+++NM_007799.3	coding	known	NC_000067.6	1.31638311E8	1.31675507E8	+	1 E4|1 57.14 cM	12.43	12.57	20.7	8.91	9.05	16.03	8.02	7.08	14.52	1.66	2.35	4.37	1.81	1.95	3.47	1.94	3.36	5.68	10.89	5.69	3.78	3.37	3.49	2.11	3.63	3.39
13040	13040		ENSMUSG00000038642	13040		K01368		'Ctss'	Cats	mRNA	-2.12864984425562	2.63888233329103E-27	-0.687626270236611	8.822781168557E-4	4.0	URS00009BD532+++NM_001267695.2+++NM_021281.3+++XM_006500975.3	coding	known	NC_000069.6	9.5526786E7	9.5556405E7	+	3 F2.1|3 40.74 cM	1913.36	2069.53	1586.15	1267.46	1688.79	1494.44	1216.73	1613.12	1501.36	251.67	421.54	366.21	266.54	413.51	385.36	984.11	1364.24	1400.6	1922.25	1815.83	1907.1	1203.98	1690.52	1205.26	1189.09	1520.54
13051	13051		ENSMUSG00000052336	13051		K04192		'Cx3cr1'		mRNA	-3.12322497780803	0.0184107448755803	-3.71518052068363	1.3535459929976199E-11	3.0	BGIR10090_185173+++NM_009987.4+++XM_011242934.1	coding	known	NC_000075.6	1.20048652E8	1.20068512E8	-	9|9 F4	10.11	13.14	43.11	1.18	2.76	12.13	0.98	2.51	8.3	0.43	0.14	1.02	0.31	0.12	0.98	5.18	2.31	5.58	6.25	11.36	11.18	1.66	1.32	1.11	1.88	1.02
13137	13137		ENSMUSG00000026401	13137		K04006		'Cd55b'	AI323748+++Daf+++Daf-TM+++Daf2+++TM-DAF	mRNA	-2.54752738280358	0.0117374954929614	1.02491597003142	0.541728787302631	4.0	NM_001317361.1+++NM_007827.3+++XM_011247917.2+++XM_017314396.1	coding	known	NC_000067.6	1.30388526E8	1.30423043E8	-	1 E4|1 56.89 cM	2.47	0.98	0.48	8.31	2.18	1.93	8.62	1.13	1.52	1.69	0.58	0.52	1.37	0.38	0.47	3.26	0.58	0.97	0.0	0.0	0.0	0.37	0.0	0.16	0.61	0.78
13483	13483		ENSMUSG00000061576	13483				'Dpp6'	B930011P16Rik+++D5Buc3+++D5Buc4+++D5Buc5+++DPP VI+++Dpp-6+++Gm1377+++In(5)6H-p+++Peplb+++Rw	mRNA	-2.5459031834265	0.0225998517247296	2.90618664611205	0.112603436114431	17.0	BGIR10090_177342+++BGIR10090_177343+++BGIR10090_177344+++BGIR10090_177345+++URS00009ADA4B+++URS00009B3DBB+++URS00009B9077+++URS00009BBC51+++URS00009BCCAC+++URS00009BD609+++URS00009BF06C+++URS00009C3094+++URS00009C4A24+++NM_001136060.2+++NM_001198886.1+++NM_010075.2+++NM_207282.3	coding	known	NC_000071.6	2.6817357E7	2.77275E7	+	5 B1|5 12.92 cM	0.23	0.33	0.42	0.2	0.14	0.1	0.14	0.2	0.19	0.02	0.08	0.06	0.01	0.01	0.07	0.04	0.3	0.21	0.06	0.03	0.02	0.01	0.01	0.01	0.0	0.02
13587	13587		ENSMUSG00000072596	13587				'Ear2'	EAR-13+++EAR-2+++ECP+++ECP 2+++Raf3+++Rnase2	mRNA	-3.15638474461277	0.0088389116119181	-1.10724458212334	0.408935730307737	2.0	URS0000CC629F+++NM_007895.2	coding	known	NC_000080.6	4.4092634E7	4.4103915E7	+	14|14 C1	1.78	1.23	2.09	0.96	0.62	1.37	0.64	0.9	1.68	0.38	0.15	0.48	0.08	0.23	0.07	0.49	0.77	0.62	1.27	0.73	1.33	0.67	0.64	1.0	0.49	1.01
13601	13601		ENSMUSG00000028108	13601				'Ecm1'	AI663821+++p85	mRNA	-2.19475306872698	1.25364405622954E-12	-0.882904802951835	0.001229023190376	9.0	BGIR10090_175190+++NM_001252653.1+++NM_007899.2+++XM_006500984.2+++XM_006500985.3+++XM_011240008.2+++XM_011240009.1+++XM_017319449.1+++XM_017319450.1	coding	known	NC_000069.6	9.5734147E7	9.573987E7	-	3 F2.1|3 40.91 cM	86.78	179.85	134.39	74.71	133.07	105.2	82.42	133.08	107.12	17.59	38.29	30.8	14.49	30.91	30.27	52.62	97.35	96.21	113.14	121.4	78.27	57.69	87.9	74.18	61.55	99.26
13605	13605		ENSMUSG00000027699	13605		K20704		'Ect2'	AI528536	mRNA	-2.46090500971833	2.962676088377E-4	-1.02244140171749	0.0859402022962283	5.0	NM_001177625.1+++NM_001177626.1+++NM_007900.3+++XM_006535385.3+++XM_006535386.3	coding	known	NC_000069.6	2.7097222E7	2.7153909E7	-	3|3 A3	1.19	2.09	6.28	0.83	0.84	3.45	0.62	0.78	3.42	0.29	0.25	0.42	0.29	0.26	0.35	0.64	0.69	1.54	1.33	3.29	1.95	0.23	1.18	0.86	0.46	1.09
13628	13628		ENSMUSG00000016349	13628		K03231		'Eef1a2'	EEF1AL+++EF-1-alpha-2+++Eef1a+++S1+++STN+++wasted+++wst	mRNA	-3.06121121545254	2.65421357901388E-7	-2.28053829267864	1.76360548904506E-5	2.0	BGIR10090_174184+++NM_007906.2	coding	known	NC_000068.7	1.81136917E8	1.81159278E8	-	2 H4|2 103.6 cM	2.14	4.09	5.77	1.65	1.62	3.21	1.16	1.91	4.04	0.12	0.19	0.63	0.16	0.42	0.31	0.38	0.76	1.09	13.89	17.0	27.24	3.36	6.07	11.84	3.15	6.15
13653	13653		ENSMUSG00000038418	13653		K09203		'Egr1'	A530045N19Rik+++ETR103+++Egr-1+++Krox-1+++Krox-24+++Krox24+++NGF1-A+++NGFI-A+++NGFIA+++TIS8+++Zenk+++Zfp-6+++Zif268+++egr	mRNA	-3.30404762939823	0.0017503751664506	-1.1058937044017	0.100902985898127	1.0	NM_007913.5	coding	known	NC_000084.6	3.4861207E7	3.4864956E7	+	18 B1|18 18.76 cM	12.91	8.27	4.66	33.81	19.35	10.81	24.01	10.29	3.04	3.2	3.22	1.81	2.02	1.2	1.05	5.07	5.12	3.0	4.97	3.95	5.65	3.27	2.82	2.65	1.36	2.69
13654	13654		ENSMUSG00000037868	13654		K12496		'Egr2'	Egr-2+++Krox-20+++Krox20+++NGF1-B+++Zfp-25+++Zfp-6	mRNA	-4.15411636295008	1.083456607194E-20	-2.68839047201034	6.22670036104726E-7	11.0	BGIR10090_198070+++NM_001347458.1+++NM_010118.3+++XM_006513208.3+++XM_006513209.2+++XM_006513210.2+++XM_006513211.2+++XM_006513212.2+++XM_006513213.3+++XM_011243367.2+++XM_011243368.2	coding	known	NC_000076.6	308976.0	6.7547493E7	+	10 B5.1|10 34.96 cM	6.66	19.5	25.79	10.74	23.39	33.82	8.18	22.87	24.08	0.82	2.24	1.86	0.55	1.21	1.62	0.77	1.62	2.78	36.04	44.61	55.94	2.54	5.82	6.24	2.44	5.53
13655	13655		ENSMUSG00000033730	13655		K12497		'Egr3'	Pilot	mRNA	-2.88396342927765	3.82953395113911E-6	-1.1543972601255	0.190125632470153	5.0	URS00009C0430+++NM_001289925.1+++NM_001289927.1+++NM_018781.3+++XM_006518519.3	coding	known	NC_000080.6	7.0077445E7	7.0082613E7	+	14|14 D2	1.07	0.94	1.06	1.59	1.03	1.29	1.27	0.74	0.54	0.2	0.16	0.08	0.08	0.18	0.13	0.13	0.17	0.34	0.5	0.92	0.34	0.17	0.48	0.3	0.14	0.58
13730	13730		ENSMUSG00000030208	13730				'Emp1'	I-8-09+++TMP	mRNA	-3.46367935987239	2.87613909797087E-27	-2.15077061290445	5.7612627481578E-8	4.0	NM_001288627.1+++NM_001288628.1+++NM_010128.4+++XM_006505502.1	coding	known	NC_000072.6	1.3536255E8	1.35383173E8	+	6 G1|6 66.25 cM	65.14	99.21	109.24	24.94	36.92	56.81	26.96	37.69	54.47	2.88	3.28	5.06	2.31	3.6	5.57	5.38	14.79	21.62	28.52	99.53	92.22	12.58	41.21	19.69	11.45	35.82
14026	14026		ENSMUSG00000021262	14026				'Evl'	AI528774+++b2b2600Clo	mRNA	-2.03883688570002	6.17269057161148E-36	-1.09702494735851	0.0032982939007218	15.0	BGIR10090_189031+++BGIR10090_189032+++BGIR10090_189033+++BGIR10090_189034+++URS00009B05F7+++URS00009B15D6+++URS00009B1ED9+++URS00009BAC26+++URS00009C05FD+++NM_001163394.1+++NM_001163395.1+++NM_001163396.2+++NM_007965.3+++XM_006515470.1+++XM_006515471.1	coding	known	NC_000078.6	1.0855472E8	1.08688516E8	+	12|12 F1	219.85	221.47	232.63	129.23	168.3	140.53	114.66	156.87	135.12	27.48	45.2	33.09	35.82	32.24	38.55	167.84	219.76	183.29	210.62	298.94	286.36	206.91	165.27	137.37	164.04	128.45
14051	14051		ENSMUSG00000010461	14051		K17622		'Eya4'	B130023L16Rik	mRNA	-2.24187283818946	5.15392445377408E-5	-0.543484581282964	0.513929137357207	18.0	URS00009B0711+++URS00009B73D1+++URS00009BA632+++URS00009C11CD+++NM_010167.4+++XM_006512522.3+++XM_006512523.3+++XM_006512524.3+++XM_006512526.3+++XM_006512527.3+++XM_006512528.3+++XM_006512529.3+++XM_006512530.3+++XM_011243112.2+++XM_011243115.1+++XM_017313798.1+++XM_017313799.1+++XR_001779457.1	coding	known	NC_000076.6	2.3102962E7	2.3350848E7	-	10 A3|10 10.44 cM	2.52	3.7	2.59	0.39	0.4	0.59	0.26	0.39	0.56	0.23	0.05	0.19	0.09	0.09	0.11	0.63	0.98	0.97	1.54	2.54	2.04	0.3	0.13	0.18	0.21	0.2
14066	14066		ENSMUSG00000028128	14066		K03901		'F3'	AA409063+++CD142+++Cf-3+++Cf3+++TF	mRNA	-4.09217982555827	3.40722795796701E-14	-3.89975360468636	3.48835995619164E-13	3.0	BGIR10090_174769+++BGIR10090_174770+++NM_010171.3	coding	known	NC_000069.6	1.21723055E8	1.2173554E8	+	3 G1|3 52.94 cM	0.38	0.53	0.94	4.44	7.82	13.62	1.76	3.05	3.59	1.2	0.63	0.2	0.29	0.08	0.16	0.21	0.41	0.3	2.02	3.71	3.35	5.31	16.45	16.32	2.7	8.13
140792	140792		ENSMUSG00000036103	140792		K10062		'Colec12'	CL-P1+++SRCL+++Scara4	mRNA	-2.05302455157393	9.25240123937672E-26	-1.87038025341303	8.760555753561621E-15	7.0	BGIR10090_194955+++URS00009B452E+++URS00009B86FF+++URS00009C4826+++URS00009C5623+++NM_130449.2+++XM_006525640.3	coding	known	NC_000084.6	9707570.0	9878131.0	+	18|18 A1	78.19	98.23	102.15	29.56	38.45	51.02	20.51	30.68	33.35	7.04	8.26	7.61	6.24	6.94	8.55	58.73	57.6	60.62	114.12	95.13	86.77	25.05	36.73	30.54	19.8	23.73
14168	14168		ENSMUSG00000031137	14168		K22413		'Fgf13'	Fhf2	mRNA	-2.88852809601857	2.08306907394981E-5	-1.75872563394171	0.0537061534830882	26.0	BGIR10090_197322+++BGIR10090_197323+++BGIR10090_197324+++BGIR10090_197325+++BGIR10090_197326+++BGIR10090_197327+++BGIR10090_197328+++BGIR10090_197329+++URS00009AD92F+++URS00009B1CD9+++URS00009B23A1+++URS00009BC0AC+++URS00009C107A+++URS00009C195A+++URS00009C1C7A+++URS00009C2C95+++URS00009C3DD4+++URS00009C5225+++NM_001290414.1+++NM_001290415.1+++NM_010200.3+++XM_006527793.2+++XM_006527795.1+++XM_00…	coding	known	NC_000086.7	5.9062139E7	5.9585572E7	+	X A6|X 33.31 cM	0.94	3.19	5.25	0.62	1.9	3.16	0.79	1.59	3.66	0.06	0.27	0.37	0.16	0.35	0.39	0.44	0.73	0.68	2.57	0.97	1.68	0.93	0.34	0.8	1.01	0.23
14191	14191		ENSMUSG00000028874	14191		K08891		'Fgr'		mRNA	-2.47273398630311	4.40123331407995E-18	-0.939929623732178	2.676161234442E-4	4.0	BGIR10090_176098+++NM_010208.4+++XM_006538544.3+++XM_006538545.3	coding	known	NC_000070.6	1.32974095E8	1.33001893E8	+	4 D2.3|4 66.11 cM	63.04	23.2	25.8	61.08	48.19	51.0	56.73	38.42	34.47	8.92	12.63	9.05	9.2	7.9	8.6	79.55	56.49	47.3	30.45	28.87	40.63	44.16	67.88	64.1	38.61	68.32
14235	14235		ENSMUSG00000001517	14235		K09406		'Foxm1'	AA408308+++AW554517+++BB238854+++Fkh16+++Foxm1b+++HFH-11B+++MPHOSPH2+++Mpm2+++WIN	mRNA	-2.3606531784077	1.86955246705891E-7	-1.18752623469062	0.001375878894379	2.0	URS00009BBB45+++NM_008021.4	coding	known	NC_000072.6	1.28362994E8	1.28399741E8	+	6 F3|6 62.98 cM	5.33	9.57	31.5	3.4	3.55	11.65	3.9	4.04	13.44	1.22	1.68	1.83	1.4	1.3	1.6	2.57	2.78	4.92	5.27	13.52	6.58	1.77	4.39	3.1	1.82	4.6
14268	14268		ENSMUSG00000026193	14268		K05717		'Fn1'	E330027I09+++Fn+++Fn-1	mRNA	-2.33763048787542	2.53057800246616E-7	-4.32304537949415	7.966456572362709E-18	15.0	BGIR10090_171310+++URS00009AFFF6+++NM_001276408.1+++NM_001276409.1+++NM_001276410.1+++NM_001276411.1+++NM_001276412.1+++NM_001276413.1+++NM_010233.2+++XM_006495697.3+++XM_006495699.3+++XM_006495700.3+++XM_017315775.1+++XM_017315837.1+++XM_017315848.1	coding	known	NC_000067.6	7.1585473E7	7.1653234E7	-	1 C3|1 36.05 cM	1.73	9.58	6.94	2.66	8.95	6.21	2.57	10.43	6.97	1.71	2.41	1.46	1.31	1.71	1.03	6.65	5.65	5.45	51.87	137.36	178.23	49.65	135.69	258.19	52.22	115.44
14276	14276		ENSMUSG00000032725	14276		K13649		'Folr2'	FBP2+++FR-P3+++FR-beta+++Folbp-2+++Folbp2	mRNA	-4.27542998935643	4.26373915529812E-122	-2.02436404598942	5.62100142735441E-9	4.0	NM_001303231.1+++NM_001303239.1+++NM_008035.2+++XM_006507371.3	coding	known	NC_000073.6	1.01839988E8	1.0185719E8	-	7|7 E2	341.74	451.11	411.02	260.39	349.57	360.41	230.87	346.62	359.1	13.9	18.13	12.67	14.44	19.01	17.77	85.15	126.48	108.1	175.72	238.51	153.75	116.12	129.17	111.42	96.5	140.52
14281	14281		ENSMUSG00000021250	14281		K04379		'Fos'	D12Rfj1+++c-fos+++cFos	mRNA	-3.087611744854	1.31047893209079E-25	-0.570273849374222	0.260659094209432	2.0	BGIR10090_188936+++NM_010234.2	coding	known	NC_000078.6	8.5473901E7	8.5477269E7	+	12 D2|12 39.7 cM	111.62	158.44	148.52	31.12	52.21	90.47	15.15	31.22	37.06	4.26	6.6	3.4	3.64	3.03	3.63	38.7	41.2	43.43	28.47	36.45	35.06	18.87	16.53	15.18	14.63	17.49
142980	142980		ENSMUSG00000031639	142980		K05401		'Tlr3'	AI957183	mRNA	-2.56254117362383	2.55352561956269E-17	-3.0397871670803	1.10599999364911E-7	8.0	URS0000A91675+++NM_126166.4+++XM_006509278.3+++XM_006509279.2+++XM_006509280.2+++XM_006509281.3+++XM_006509282.3+++XM_006509283.3	coding	known	NC_000074.6	4.5395665E7	4.5411949E7	+	8|8 B1.1	16.61	10.34	6.18	5.95	7.6	6.92	2.85	4.59	4.4	0.88	1.23	0.83	0.52	0.62	1.01	5.49	11.39	12.9	3.9	5.39	4.47	29.62	12.36	9.96	18.47	5.69
14347	14347		ENSMUSG00000036587	14347		K07635		'Fut7'	AI853193+++FTVII+++Fuc-TVII+++FucT-VII	mRNA	-2.24397704520069	1.12642321024704E-5	0.641317936130063	0.306432796654571	10.0	NM_001177366.1+++NM_001177367.1+++NM_001289453.1+++NM_001289454.1+++NM_001289455.1+++NM_001289456.1+++NM_013524.3+++XM_006497702.2+++XM_006497704.1+++XM_011239022.1	coding	known	NC_000068.7	2.5422351E7	2.5426374E7	+	2|2 A3	7.64	10.97	9.2	1.89	3.95	6.15	2.11	4.15	6.98	0.47	0.83	1.49	0.65	0.71	1.52	6.87	8.65	8.36	10.84	8.79	8.57	1.23	2.47	1.2	1.04	2.04
14431	14431		ENSMUSG00000020150	14431		K00542		'Gamt'	AA571402+++Spintz1	mRNA	-2.33077571310462	8.95453413689119E-8	-0.984267613956989	0.0158525955749824	3.0	NM_010255.3+++XM_006513221.3+++XM_006513222.3	coding	known	NC_000076.6	8.0258151E7	8.0261026E7	-	10 C1|10 39.72 cM	10.4	22.57	25.15	10.45	9.49	14.16	7.19	9.01	16.37	0.78	2.58	2.65	1.18	2.56	3.2	11.81	14.09	17.45	23.67	23.18	23.21	6.3	8.63	11.69	5.69	9.93
14456	14456		ENSMUSG00000031451	14456		K05464		'Gas6'	Gas-6	mRNA	-2.20763629936602	5.9324791521776E-13	-1.35851820266395	4.306888294762E-4	10.0	BGIR10090_182271+++BGIR10090_182272+++BGIR10090_182273+++BGIR10090_182274+++BGIR10090_182275+++BGIR10090_182276+++BGIR10090_182277+++BGIR10090_182278+++BGIR10090_182279+++NM_019521.2	coding	known	NC_000074.6	1.3465374E7	1.3494535E7	+	8 A1.1|8 6.06 cM	32.26	27.79	27.91	15.13	10.9	15.96	11.7	9.57	14.57	2.11	2.06	3.98	2.12	2.14	4.1	8.47	12.43	10.89	74.8	112.26	61.47	11.82	23.63	22.59	6.94	19.21
14544	14544		ENSMUSG00000058624	14544		K01487		'Gda'	AU015411+++AW047581+++GAH	mRNA	-2.49181078243357	1.63694058057228E-12	-1.39801802255709	4.762560660792E-4	8.0	BGIR10090_196445+++BGIR10090_196446+++URS00009AE3FF+++URS00009B6045+++URS00009BEE17+++NM_010266.2+++XM_006526680.1+++XM_017318064.1	coding	known	NC_000085.6	2.1385608E7	2.1472661E7	-	19 B|19 14.32 cM	5.91	10.85	9.99	2.09	3.33	5.05	1.91	3.11	3.33	0.41	0.65	0.74	0.33	0.47	0.79	1.67	1.79	2.89	1.89	12.47	11.38	3.34	9.44	4.1	1.97	5.09
14555	14555		ENSMUSG00000023019	14555		K00006		'Gpd1'	AI747587+++GPD-C+++GPDH-C+++Gdc-1+++Gdc1	mRNA	-2.1741626864255	0.0095749461047397	-1.32647283039214	0.108990741532396	1.0	NM_010271.2	coding	known	NC_000081.6	9.9717593E7	9.9725008E7	+	15 F1|15 56.13 cM	1.17	1.25	1.88	0.42	0.3	0.63	0.38	0.29	0.61	0.05	0.03	0.1	0.08	0.05	0.17	0.31	0.29	0.37	0.65	1.26	0.76	0.04	0.24	0.28	0.15	0.25
14562	14562		ENSMUSG00000030117	14562		K22672		'Gdf3'	C78318+++Gdf-3+++Vgr-2+++Vgr2+++ecat9	mRNA	-4.02301761445608	6.0578436059355E-34	-2.12581607347728	0.0014230558208018	2.0	NM_008108.4+++XM_006505540.2	coding	known	NC_000072.6	1.22605403E8	1.22610071E8	-	6 F1|6 57.7 cM	66.22	108.53	61.55	35.67	53.91	40.43	37.5	60.57	38.7	1.34	4.97	2.86	2.11	4.6	2.39	13.85	30.85	16.51	11.87	3.81	6.55	5.5	1.51	3.11	6.94	2.05
14588	14588		ENSMUSG00000027316	14588				'Gfra4'	AW060733+++G630015H18Rik	mRNA	-4.51647578507168	0.0235893014675655	-1.28924500958945	0.463765494645859	10.0	NM_001136063.2+++NM_001271001.1+++NM_001271002.1+++NM_020014.2+++XM_017315629.1+++XR_001780825.1+++XR_001780826.1+++XR_866224.2+++XR_866225.2+++XR_866226.2	coding	known	NC_000068.7	1.31039632E8	1.31043088E8	-	2 F1|2 63.26 cM	0.81	1.83	1.83	0.59	0.91	0.59	0.24	0.15	0.47	0.0	0.04	0.04	0.04	0.0	0.0	0.6	0.5	0.54	2.42	2.05	0.81	0.16	0.61	0.17	0.19	0.46
14706	14706		ENSMUSG00000021303	14706		K04541		'Gng4'		mRNA	-2.1281209482311	9.80009021860606E-9	-4.02108205709379	2.56147320899136E-8	3.0	URS00009B7E04+++NM_001302997.1+++NM_010317.3	coding	known	NC_000079.6	1.3784059E7	1.3827895E7	+	13 A1|13 5.29 cM	0.42	0.65	0.99	1.12	1.76	2.16	1.4	1.65	2.27	0.31	0.29	0.69	0.39	0.31	0.59	0.29	0.49	1.18	0.09	0.14	0.08	0.5	1.67	1.47	0.35	1.36
14733	14733		ENSMUSG00000034220	14733		K08107		'Gpc1'	AI462976	mRNA	-2.09908575102255	6.9108934418113E-6	-2.66909734404403	2.29052156235081E-10	5.0	URS000076864E+++URS00007791F9+++NM_016696.4+++XM_006529142.2+++XM_011247925.1	coding	known	NC_000067.6	9.2820958E7	9.2860211E7	+	1|1 D	2.89	8.32	7.72	6.87	23.54	23.3	6.41	21.51	21.56	2.58	4.27	5.07	2.17	4.29	5.4	3.06	6.7	8.8	13.49	17.07	20.48	31.91	33.83	59.67	32.44	37.81
14747	14747		ENSMUSG00000042190	14747		K04245		'Cmklr1'	ChemR23+++DEZ+++Gpcr27+++mcmklr1	mRNA	-2.90164596686043	4.09720715819025E-59	-2.91046086974448	3.91913974076828E-43	6.0	BGIR10090_178615+++URS00009B95FC+++NM_008153.3+++XM_006530164.3+++XM_006530165.2+++XM_006530166.2	coding	known	NC_000071.6	1.13611132E8	1.13650474E8	-	5|5 F	39.01	23.8	14.13	44.42	49.53	46.41	40.25	43.15	37.34	6.37	6.39	5.3	5.96	5.05	5.52	40.36	29.44	37.42	23.34	17.4	13.67	49.6	61.17	60.84	43.82	63.01
14778	14778		ENSMUSG00000018339	14778		K00432		'Gpx3'	AA960521+++EGPx+++GPx+++GSHPx-3+++GSHPx-P	mRNA	-2.03371454932391	5.15694590812452E-6	-2.53433556122681	4.6664985826775493E-11	2.0	BGIR10090_187751+++NM_008161.3	coding	known	NC_000077.6	5.4902854E7	5.4910382E7	+	11|11 B1.3	12.67	18.41	30.74	6.08	11.04	21.13	7.45	11.41	21.92	2.45	4.53	4.68	1.96	3.53	4.97	5.46	9.77	15.96	106.85	105.07	97.11	40.25	63.4	51.93	42.17	61.8
14793	14793		ENSMUSG00000023505	14793				'Cdca3'	2410005A12Rik+++C8+++Grcc8+++Tome-1	mRNA	-2.85102229042306	8.63812903864789E-6	-1.6105059997501	1.987170041777E-4	3.0	NM_013538.5+++XM_006505564.3+++XM_017321395.1	coding	known	NC_000072.6	1.24829506E8	1.24833701E8	+	6 F2|6 59.17 cM	10.69	13.14	56.82	4.61	5.05	25.84	5.3	5.88	24.5	1.03	1.33	2.16	0.92	1.24	2.85	3.65	4.43	9.68	11.09	23.24	11.4	3.23	7.91	4.28	3.25	8.45
15042	15042		ENSMUSG00000053835	15042		K06751		'H2-T24'	H-2T24	mRNA	-2.9460891260667	5.197932667049631E-25	-3.48341140800329	0.0018689231718143	7.0	BGIR10090_194649+++BGIR10090_194650+++URS00009B3E5F+++NM_008207.3+++XM_011246306.2+++XM_011246307.2+++XM_011246308.2	coding	known	NC_000083.6	3.6003947E7	3.6020845E7	-	17 B1|17 18.84 cM	178.44	153.36	81.19	100.61	117.36	75.2	64.81	85.17	47.58	11.63	18.71	6.1	8.33	11.38	8.33	65.49	170.04	129.38	3.41	2.42	1.19	66.75	23.52	17.77	51.52	10.13
15061	15061		ENSMUSG00000039146	15061				'Ifi44l'	H-28+++H28+++H28-1+++NS1178	mRNA	-4.02578498208915	1.38194597492035E-38			1.0	NM_031367.1	coding	known	NC_000069.6	1.51758737E8	1.51762891E8	-	3 H3|3 76.94 cM	72.72	59.28	30.4	44.55	51.5	41.23	35.58	40.51	23.58	3.01	6.5	2.36	1.98	2.62	2.07	15.49	57.24	55.15	0.0	0.0	0.0	0.0	0.17	0.0	0.0	0.0
15166	15166		ENSMUSG00000020331	15166		K04955		'Hcn2'	BCNG2+++HAC1+++trls	mRNA	-2.8356328216782	5.364512386018E-4	-0.43404680671075	0.501404377945801	1.0	NM_008226.2	coding	known	NC_000076.6	7.9716634E7	7.9736108E7	+	10|10 C1	0.53	1.17	2.67	0.35	0.47	0.75	0.55	0.27	1.54	0.27	0.17	0.27	0.08	0.16	0.11	0.64	0.67	0.77	1.54	1.0	0.38	0.46	0.31	0.72	0.45	0.4
15186	15186		ENSMUSG00000027360	15186		K01590		'Hdc'	AW108189+++Hdc-a+++Hdc-c+++Hdc-e+++Hdc-s	mRNA	-2.78675980778766	2.6511934768996E-9	-4.03842202928431	3.1854107421121503E-9	3.0	BGIR10090_173873+++NM_008230.6+++XM_006498784.3	coding	known	NC_000068.7	1.26593659E8	1.26624025E8	-	2 F1|2 61.76 cM	1.86	1.07	1.0	4.13	2.51	2.54	3.22	1.93	1.91	0.91	0.41	0.24	0.44	0.4	0.28	0.34	1.56	1.37	0.27	0.22	0.07	8.83	4.53	2.36	5.15	1.7
15203	15203		ENSMUSG00000031209	15203		K14735		'Heph'	C130006F04Rik+++Cpl+++mKIAA0698+++sla	mRNA	-5.03705574892171	0.0204322645608017	-0.815737972867398	0.859611405101978	5.0	BGIR10090_196960+++NM_001159627.1+++NM_001159628.1+++NM_010417.2+++NM_181273.4	coding	known	NC_000086.7	9.6455436E7	9.6574485E7	+	X C3|X 42.69 cM	0.07	0.06	0.03	0.03	0.01	0.03	0.06	0.05	0.09	0.01	0.0	0.0	0.0	0.0	0.0	0.0	0.03	0.01	0.03	0.04	0.04	0.05	0.09	0.0	0.01	0.05
15216	15216		ENSMUSG00000006611	15216				'Hfe'	MR2	mRNA	-2.1119668904836	1.77833353532635E-16	-0.239959256673956	0.681362303842692	7.0	BGIR10090_190179+++BGIR10090_190181+++BGIR10090_190182+++NM_010424.4+++XM_006516556.3+++XM_006516557.3+++XM_011244284.2	coding	known	NC_000079.6	2.3551286E7	2.3761249E7	-	13 A3.1|13 9.88 cM	24.8	22.2	24.04	8.85	6.96	11.01	8.98	6.71	9.69	1.51	1.3	1.94	1.73	1.64	2.1	19.11	18.33	22.27	44.24	27.49	19.5	5.72	10.5	6.66	4.43	9.61
15366	15366		ENSMUSG00000020330	15366		K06267		'Hmmr'	AA386826+++CD168+++Rhamm	mRNA	-2.7328618484835	2.47419008265531E-6	-1.62219091499942	3.17910412465851E-5	4.0	NM_013552.2+++XM_006532276.3+++XM_006532278.2+++XM_006532279.2	coding	known	NC_000077.6	4.0701388E7	4.0733463E7	-	11 A5|11 24.4 cM	2.58	3.06	11.44	1.54	1.43	7.7	1.9	1.53	6.71	0.47	0.33	0.46	0.54	0.33	0.71	0.87	0.57	1.77	2.63	5.52	2.68	0.93	2.7	1.36	1.13	2.74
15559	15559		ENSMUSG00000026228	15559		K04157		'Htr2b'	5-HT2B+++AJ012488+++AV377389	mRNA	-3.41335646415791	4.42691529139648E-5	-0.667158666395603	0.480231139960803	4.0	NM_008311.2+++XM_006529145.2+++XM_006529146.2+++XM_006529147.2	coding	known	NC_000067.6	8.6097546E7	8.6113662E7	-	1|1 C5	1.25	4.72	3.43	0.41	1.63	1.09	0.34	1.05	1.09	0.15	0.09	0.13	0.05	0.07	0.09	0.16	0.67	0.92	5.63	7.03	7.22	0.26	1.08	0.43	0.26	0.82
15586	15586		ENSMUSG00000010051	15586		K01197		'Hyal1'	Hya1+++Hyal-1	mRNA	-2.36456510391431	8.04032893383901E-6	-0.112612771449055	0.903555471192208	3.0	BGIR10090_184187+++URS0000783CE7+++NM_008317.4	coding	known	NC_000075.6	1.0757582E8	1.07587425E8	+	9 F1|9 58.17 cM	8.84	11.15	8.59	1.82	1.91	2.05	1.53	2.11	2.75	0.33	0.22	0.3	0.49	0.16	0.67	2.01	2.37	2.89	10.96	28.25	19.23	0.73	3.19	2.13	0.67	2.12
15901	15901		ENSMUSG00000042745	15901		K04680		'Id1'	AI323524+++D2Wsu140e+++Idb1+++bHLHb24	mRNA	-2.09617760783681	6.73686576057738E-6	-0.527435040854933	0.497431823858482	3.0	BGIR10090_172788+++NM_010495.3+++XM_006498791.3	coding	known	NC_000068.7	1.52736234E8	1.5273826E8	+	2 H1|2 75.41 cM	26.91	30.94	42.58	8.01	11.31	20.8	3.37	4.99	6.29	1.83	1.96	1.19	1.79	0.95	0.87	17.89	11.08	14.22	9.65	53.29	36.93	9.76	8.85	8.2	4.59	5.7
15903	15903		ENSMUSG00000007872	15903		K17694		'Id3'	Hlh462+++Idb3+++bHLHb25	mRNA	-2.54944176973895	7.03726425676673E-21	-1.89596489698017	2.01307566827518E-12	3.0	BGIR10090_176128+++URS00009C2F09+++NM_008321.2	coding	known	NC_000070.6	1.36143822E8	1.3614732E8	+	4 D3|4 68.34 cM	46.84	59.5	65.44	98.88	87.61	82.72	89.53	88.9	99.5	22.71	16.79	10.97	22.71	16.02	11.92	15.31	19.01	19.71	91.63	43.49	38.59	26.87	28.59	19.52	28.43	41.61
15945	15945		ENSMUSG00000034855	15945		K12671		'Cxcl10'	C7+++CRG-2+++INP10+++IP-10+++IP10+++Ifi10+++Scyb10+++gIP-10+++mob-1	mRNA	-2.34834976384333	1.20260420070027E-12	-5.41458974857225	0.0015226953694519	1.0	NM_021274.2	coding	known	NC_000071.6	9.2346638E7	9.2348889E7	-	5 E2|5 46.57 cM	67.22	33.8	13.25	55.52	47.15	40.91	24.89	27.03	19.99	20.26	22.61	7.11	6.65	5.19	3.37	7.05	25.0	18.54	11.17	13.45	0.11	3218.19	451.57	481.84	1716.48	243.28
15950	15950		ENSMUSG00000039997	15950				'Ifi203'	Ifi203a+++Ifi203b+++Mndal	mRNA	-2.3445987983439	1.83325559729388E-24	-4.17833512307848	4.5787321724941705E-15	9.0	NM_001302649.1+++NM_001302650.1+++NM_001302651.1+++XM_006496669.2+++XM_006496671.3+++XM_011238759.1+++XM_011238760.2+++XM_011238761.2+++XM_011238762.1	coding	known	NC_000067.6	1.739204E8	1.73942848E8	-	1 H3|1 80.76 cM	43.72	35.81	19.77	12.98	16.08	19.56	10.49	14.96	12.49	1.97	3.71	2.55	2.03	2.7	3.22	5.65	23.89	25.32	4.44	4.38	3.1	86.23	52.03	34.45	67.98	21.87
15951	15951		ENSMUSG00000073489	15951		K20914		'Ifi204'	Ifi16+++p204	mRNA	-2.46733407995583	9.1636194280415E-17	-2.40691563125198	1.75786489667253E-7	4.0	BGIR10090_171776+++URS00009BFEE7+++NM_008329.2+++XM_006496675.3	coding	known	NC_000067.6	1.73728894E8	1.73885085E8	+	1 H3|1 80.63 cM	206.1	118.19	50.43	118.78	133.74	94.76	81.57	88.91	50.62	22.85	22.61	11.77	16.73	13.91	12.88	50.87	134.44	137.35	21.53	43.7	38.6	244.38	231.14	154.48	229.21	125.58
15957	15957		ENSMUSG00000034459	15957		K14217		'Ifit1'	ISG56+++Ifi56+++P56	mRNA	-2.96264558956704	8.91988335286121E-32	-5.34484218878139	6.90586531415512E-8	1.0	NM_008331.3	coding	known	NC_000085.6	3.4640889E7	3.4650009E7	+	19|19 C1	125.26	61.64	18.81	92.46	101.7	77.9	51.1	61.89	37.16	12.25	12.16	6.11	6.95	7.0	7.02	16.96	99.16	96.89	3.15	3.62	1.06	693.37	344.13	275.19	542.09	130.78
15958	15958		ENSMUSG00000045932	15958				'Ifit2'	AV302338+++Ifi54+++P54	mRNA	-4.0398122321262	2.68883398683115E-23	-5.66234324750627	3.78753508098294E-6	4.0	URS00009C2B00+++NM_008332.3+++XM_006526705.2+++XM_006526706.3	coding	known	NC_000085.6	3.4550549E7	3.4576534E7	+	19|19 C1	181.86	93.7	23.9	72.75	114.79	64.42	32.9	67.15	30.19	2.95	6.25	3.09	1.43	3.32	3.75	8.64	88.3	84.4	5.1	5.78	1.86	756.68	261.38	181.46	574.14	93.73
15959	15959		ENSMUSG00000074896	15959				'Ifit3'	Ifi49+++P49	mRNA	-3.81420642947498	1.38910032015517E-20	-5.1039856425604	7.60222402993622E-6	7.0	BGIR10090_196081+++BGIR10090_196082+++BGIR10090_196083+++NM_010501.2+++XM_011247151.2+++XM_011247152.2+++XM_011247153.1	coding	known	NC_000085.6	3.4583142E7	3.4613401E7	+	19|19 C1	406.04	214.29	59.07	124.75	169.23	87.29	62.8	93.47	41.63	4.27	11.62	4.26	2.52	6.79	6.1	25.49	218.77	188.76	7.66	9.75	4.06	743.07	304.51	183.5	550.85	119.28
16000	16000		ENSMUSG00000020053	16000		K05459		'Igf1'	C730016P09Rik+++Igf-1+++Igf-I	mRNA	-2.84976493040159	7.89506069180641E-5	-2.80526278448203	6.634469857742561E-15	17.0	BGIR10090_185643+++URS00009B62AB+++URS00009B9E06+++NM_001111274.1+++NM_001111275.2+++NM_001111276.1+++NM_001314010.1+++NM_010512.5+++XM_006513255.2+++XM_006513257.1+++XM_006513258.2+++XM_006513261.2+++XM_006513262.2+++XM_006513264.3+++XM_017313810.1+++XM_017313811.1+++XM_017313812.1	coding	known	NC_000076.6	8.7826378E7	8.7937047E7	+	10 C1|10 43.7 cM	61.96	90.01	106.57	32.81	51.7	94.31	31.62	67.08	96.32	3.42	10.2	13.34	3.63	10.34	14.64	9.94	21.93	27.39	24.59	13.25	16.38	15.94	14.69	12.9	17.36	11.93
16181	16181		ENSMUSG00000026981	16181		K05481		'Il1rn'	F630041P17Rik+++IL-1ra	mRNA	-2.08991204394911	2.71623424704772E-22	-2.29212872317472	1.0292198525024899E-11	4.0	NM_001039701.3+++NM_001159562.1+++NM_031167.5+++XM_006497727.2	coding	known	NC_000068.7	2.433686E7	2.4351491E7	+	2 A3|2 16.36 cM	72.83	75.36	71.18	229.39	293.17	247.13	165.13	173.89	125.22	46.95	57.26	40.82	38.69	39.14	40.85	78.05	117.31	185.28	20.54	29.43	31.62	280.01	200.78	160.85	126.23	99.18
16411	16411		ENSMUSG00000030789	16411		K06462		'Itgax'	AI449405+++Cd11c+++Cr4+++N418	mRNA	-3.04827862955443	1.083456607194E-20	-3.07001814931297	1.2783057480176901E-31	3.0	BGIR10090_181018+++NM_021334.2+++XR_378219.2	coding	known	NC_000073.6	1.2812953E8	1.28150657E8	+	7|7 F3	12.11	30.92	28.27	18.65	46.18	36.49	19.67	48.75	37.07	5.82	7.72	4.42	3.58	5.88	4.07	8.94	12.39	13.88	84.68	81.32	92.62	58.02	78.05	95.6	61.28	77.16
16480	16480		ENSMUSG00000001552	16480		K10056		'Jup'	Ctnng+++D930025P04Rik+++PG	mRNA	-3.0763242458144	9.576364134885161E-20	-0.468564243445648	0.42945594798705	5.0	BGIR10090_188205+++BGIR10090_188206+++NM_010593.2+++XM_006532315.3+++XM_006532316.1	coding	known	NC_000077.6	1.00368856E8	1.00397805E8	-	11 D|11 63.47 cM	3.0	4.01	4.09	3.57	4.01	3.36	3.31	3.57	2.91	0.54	0.62	0.57	0.48	0.44	0.26	1.29	1.84	1.71	10.66	5.79	6.9	0.66	1.02	2.81	0.7	1.42
16534	16534		ENSMUSG00000054342	16534		K04945		'Kcnn4'	IK1+++IKCA1+++KCA4+++KCa3.1+++SK4+++SKCas+++mIKCa1	mRNA	-2.41333379896349	9.61485202468949E-31	-0.661336860858513	0.0502295418578618	5.0	URS00009B3426+++NM_001163510.1+++NM_008433.4+++XM_006539563.3+++XR_391046.3	coding	known	NC_000073.6	2.4369825E7	2.438669E7	+	7|7 A3	146.53	199.87	207.47	81.75	132.97	158.21	86.06	130.99	158.73	18.39	26.24	25.89	20.46	26.44	27.72	59.52	70.46	84.18	77.88	193.87	186.15	57.56	109.62	123.05	72.9	150.64
16548	16548		ENSMUSG00000029162	16548		K00846		'Khk'		mRNA	-2.09059002566202	1.6729445114934E-7	-1.12802831117994	1.16198992999707E-5	7.0	BGIR10090_177385+++URS00009C315E+++NM_001310524.1+++NM_001310525.1+++NM_008439.4+++XM_006503748.1+++XM_006503749.1	coding	known	NC_000071.6	3.0921436E7	3.0931996E7	+	5 B1|5 16.9 cM	8.07	8.32	11.44	3.97	4.27	8.51	3.46	4.46	7.91	0.71	1.07	1.5	1.08	1.6	1.28	3.74	4.58	5.08	15.84	8.62	10.83	4.18	5.66	6.44	3.84	4.22
16551	16551		ENSMUSG00000012443	16551		K10398		'Kif11'	Eg5+++Kif8+++Kifl1+++Knsl1	mRNA	-3.84646771920038	1.17899213211262E-7	-1.82913842743201	0.0031498715968729	1.0	NM_010615.1	coding	known	NC_000085.6	3.7376403E7	3.7421859E7	+	19|19 C2	2.45	3.23	11.29	0.98	0.95	5.6	1.21	1.37	5.98	0.17	0.18	0.47	0.09	0.11	0.42	0.59	0.77	2.11	1.55	4.04	1.88	0.45	2.01	0.74	0.4	1.48
16571	16571		ENSMUSG00000034311	16571		K10395		'Kif4'	AI323435+++D330050K22Rik+++Kns4	mRNA	-3.83683308488029	2.84324014194771E-7	-2.61177922028752	4.60383861553589E-5	7.0	URS00009B243D+++URS00009B4B88+++URS00009BDDB7+++NM_008446.2+++XM_006527855.3+++XM_011247528.2+++XM_017318397.1	coding	known	NC_000086.7	1.00626065E8	1.00727271E8	+	X C3|X 43.72 cM	2.2	2.51	8.69	1.04	1.19	4.7	1.2	1.24	5.28	0.11	0.03	0.16	0.1	0.08	0.38	0.64	0.7	2.06	1.41	3.24	1.55	0.53	1.78	0.61	0.53	1.83
16580	16580		ENSMUSG00000024301	16580		K10405		'Kifc5b'	Hset+++KNSL2+++Kifc5a	mRNA	-2.19506867296172	0.0061850656644217	-1.04210781512397	0.110173762390982	1.0	NM_053173.2	coding	known	NC_000083.6	2.6917091E7	2.6932579E7	+	17|17 A3.3	0.74	1.43	3.49	0.57	0.94	2.03	0.49	0.58	2.61	0.43	0.33	0.56	0.25	0.22	0.38	0.61	0.85	0.72	1.21	1.74	1.01	0.27	0.78	0.57	0.28	0.81
16656	16656		ENSMUSG00000028634	16656		K09239		'Hivep3'	2900056N03Rik+++A130075N07+++AI848000+++E030045D18Rik+++KBP-1+++KBP1+++Krc+++Rc+++Schnurri-3+++Shn3+++Zas3	mRNA	-3.63789880894928	1.0418584763445401E-45	-3.0837359670422	1.8506393065787898E-36	13.0	BGIR10090_175967+++BGIR10090_175968+++URS00009B302C+++URS00009B81BD+++NM_010657.3+++XM_006502815.2+++XM_006502816.2+++XM_006502817.2+++XM_011240452.1+++XM_011240453.1+++XR_001784097.1+++XR_867813.2+++XR_867814.1	coding	known	NC_000070.6	1.19733785E8	1.20138045E8	+	4|4 D2.1	17.35	10.82	9.57	41.58	34.39	25.13	39.28	30.66	21.03	4.33	5.2	5.03	3.43	3.57	4.79	16.28	17.06	14.86	6.44	14.22	15.15	19.89	31.16	29.9	17.43	39.8
16765	16765		ENSMUSG00000028832	16765		K04381		'Stmn1'	19k+++Lag+++Lap18+++Op18+++P18+++P19+++Pig+++Pp17+++Pp18+++Pp19+++Pr22+++Smn	mRNA	-3.36848380457068	2.801375300044E-4	-2.2967095809563	3.5929122267440797E-16	1.0	NM_019641.4	coding	known	NC_000070.6	1.3446832E8	1.34473843E8	+	4 D3|4 66.76 cM	45.05	52.2	192.92	17.65	24.23	105.49	18.72	26.41	107.13	3.68	3.61	6.36	3.54	3.19	8.45	11.25	12.76	30.43	41.16	79.73	52.93	11.94	44.56	20.27	16.2	32.42
16774	16774		ENSMUSG00000024421	16774		K06240		'Lama3'	Lama3B+++[a]3B	mRNA	-2.50554992831955	0.0013226707110303	-3.81440434478268	1.82426551028467E-6	12.0	BGIR10090_194987+++URS0000768D46+++URS00009AD6E5+++NM_010680.1+++XM_006525685.3+++XM_006525686.3+++XM_006525687.3+++XM_006525689.3+++XM_006525690.2+++XM_006525691.3+++XM_017317841.1+++XR_385977.3	coding	known	NC_000084.6	1.2333635E7	1.2585914E7	+	18 A1|18 6.2 cM	0.3	0.71	0.68	0.06	0.07	0.19	0.24	0.2	0.2	0.06	0.08	0.05	0.08	0.01	0.06	0.09	0.08	0.04	5.67	7.79	4.31	0.34	0.46	0.32	1.06	1.19
16891	16891		ENSMUSG00000053846	16891		K22284		'Lipg'	3110013K01Rik+++EL+++lipase+++mEDL	mRNA	-5.30039865074035	2.11949524329699E-7	-6.23467843172831	2.01093172992802E-7	3.0	URS00009B961F+++NM_010720.3+++XM_006525692.2	coding	known	NC_000084.6	7.4939322E7	7.4961263E7	-	18|18 E2	1.19	0.36	0.22	4.8	1.47	0.67	1.34	0.58	0.36	0.12	0.11	0.01	0.0	0.04	0.03	0.21	0.47	0.42	0.05	0.1	0.01	10.56	1.32	1.19	3.54	0.44
16956	16956		ENSMUSG00000015568	16956		K01059		'Lpl'		mRNA	-3.96331017989355	1.43060403058979E-22	-2.69993666291009	3.65413440722785E-57	7.0	BGIR10090_182500+++BGIR10090_182501+++BGIR10090_182502+++BGIR10090_183176+++URS00009B89DC+++URS00009BCFA5+++NM_008509.2	coding	known	NC_000074.6	6.8880424E7	6.8907647E7	+	8 B3.3|8 33.88 cM	321.67	681.25	784.16	220.85	497.62	720.06	220.07	519.15	665.91	19.51	49.11	40.94	15.71	38.41	40.83	38.13	117.79	109.32	564.04	828.19	836.12	711.41	711.37	843.31	748.56	676.04
16971	16971		ENSMUSG00000040249	16971		K04550		'Lrp1'	A2mr+++AI316852+++CD91+++Lrp+++b2b1554Clo	mRNA	-2.42481670017877	3.51772351515416E-21	-1.09240672385016	1.9198835924317E-6	4.0	BGIR10090_186572+++URS0000768007+++URS00009C105D+++NM_008512.2	coding	known	NC_000076.6	1.27538157E8	1.27621148E8	+	10|10 D3	37.98	82.23	61.38	15.46	29.96	27.52	15.42	30.71	34.43	5.64	8.1	7.09	4.78	5.07	5.98	38.13	32.85	27.6	99.06	144.39	136.57	32.99	44.59	50.79	35.67	44.85
17069	17069		ENSMUSG00000022587	17069		K06846		'Ly6e'	Ly67+++RIG-E+++Sca-2+++TSA-1+++Tsa1	mRNA	-3.45123139315676	8.27586931298985E-48	0.0230360606537639	0.979533570611601	10.0	BGIR10090_191935+++BGIR10090_191936+++BGIR10090_191937+++URS00009C0843+++NM_001164036.1+++NM_001164037.1+++NM_001164038.1+++NM_001164039.1+++NM_001164040.1+++NM_008529.3	coding	known	NC_000081.6	7.4955051E7	7.4959905E7	+	15 D3|15 34.29 cM	3978.16	4408.25	4042.47	2526.22	2728.48	2836.83	2712.3	2834.79	2593.49	170.92	408.8	294.64	177.38	299.18	331.85	1080.62	2172.41	2198.18	174.71	202.8	77.89	493.84	253.25	195.86	388.39	343.29
170744	170744		ENSMUSG00000040522	170744		K10170		'Tlr8'		mRNA	-2.70366774142749	1.1174541398319699E-42	-2.77150116522264	2.0093682419165398E-22	6.0	BGIR10090_197586+++NM_001313760.1+++NM_001313761.1+++NM_133212.3+++XM_006528719.2+++XM_017318405.1	coding	known	NC_000086.7	1.67241123E8	1.67264329E8	-	X|X F5	51.69	49.54	38.71	35.45	36.31	35.92	33.53	33.8	28.22	4.57	6.06	4.37	5.66	5.1	4.94	50.18	45.0	48.54	66.39	51.04	41.57	93.6	80.11	66.36	78.08	52.9
170752	170752		ENSMUSG00000032066	170752		K10252		'Bco2'	B-diox-II+++Bcdo2+++Bcmo2+++CMO2	mRNA	-3.42760387194279	0.0255370477070923	-4.29911296766213	2.17509018880331E-13	8.0	BGIR10090_184645+++URS0000A925B0+++NM_133217.3+++XM_006510044.3+++XM_006510045.1+++XM_006510046.3+++XM_006510047.3+++XM_017313156.1	coding	known	NC_000075.6	5.0528767E7	5.0555221E7	+	9|9 A5.3	0.27	0.4	0.21	0.31	0.34	0.16	0.35	0.18	0.19	0.08	0.1	0.03	0.03	0.05	0.0	0.05	0.22	0.1	0.21	0.1	0.17	1.72	1.23	1.38	1.58	1.37
170758	170758		ENSMUSG00000018012	170758		K07861		'Rac3'	Rac1B	mRNA	-2.44051451690614	3.7456003275908704E-17	-1.7933079568027	6.4333366683871904E-9	1.0	NM_133223.4	coding	known	NC_000077.6	1.20721468E8	1.20723969E8	+	11|11 E2	12.9	6.36	6.93	9.18	10.02	8.1	8.83	8.8	9.71	1.81	2.71	1.33	1.28	2.22	1.91	3.74	5.25	5.96	2.07	3.91	3.25	6.52	11.37	5.41	6.27	8.39
17084	17084		ENSMUSG00000021423	17084				'Ly86'	MD-1+++MD1+++ly86_tv2	mRNA	-2.85526238009171	1.0620195986641201E-60	-0.884066343418071	0.0965661053604071	3.0	URS00009B5002+++URS00009BCB49+++NM_010745.2	coding	known	NC_000079.6	3.7345345E7	3.7419036E7	+	13|13 A3.3	195.76	161.8	119.44	86.79	97.91	92.01	89.28	99.7	85.96	10.52	17.47	10.62	12.46	14.63	13.89	68.15	91.11	82.17	43.84	60.14	34.16	35.01	38.73	21.08	32.74	46.45
171283	171283		ENSMUSG00000040405	171283		K20413		'Havcr1'	AI503787+++KIM-1+++TIM-1+++Tim1+++Timd1	mRNA	-2.27956064220767	2.37702661030738E-10	-0.94591797695261	0.0645887066319393	7.0	NM_001166631.1+++NM_001166632.1+++NM_134248.2+++XM_006532392.3+++XM_006532393.3+++XM_011248783.2+++XM_011248784.2	coding	known	NC_000077.6	4.6739822E7	4.6779578E7	+	11|11 B1.1	1.26	0.59	2.25	1.71	3.3	4.45	1.91	2.99	3.59	0.54	0.7	0.54	0.71	0.52	0.6	0.45	0.47	0.83	1.46	1.04	1.98	3.16	2.59	2.66	2.67	2.17
171285	171285		ENSMUSG00000020399	171285		K20414		'Havcr2'	TIM-3+++Tim3+++Timd3	mRNA	-3.12665806871533	1.6497226367447E-6	-1.08992022957912	0.0102212189687104	3.0	BGIR10090_186797+++URS00009C18AB+++NM_134250.2	coding	known	NC_000077.6	4.6454931E7	4.6483322E7	+	11|11 B1.1	4.84	13.89	26.17	1.4	2.8	7.03	1.37	2.5	7.64	0.43	0.37	0.6	0.43	0.22	0.71	1.54	2.52	5.21	5.7	9.7	8.54	1.17	1.26	1.29	1.11	1.35
17130	17130		ENSMUSG00000036867	17130		K04677		'Smad6'	Madh6+++b2b390Clo	mRNA	-2.09356386196729	4.8900166172738E-11	-0.0686801519450948	0.915369262950254	3.0	BGIR10090_184771+++NM_008542.3+++XM_006510822.2	coding	known	NC_000075.6	6.3953076E7	6.4022087E7	-	9|9 C	12.39	11.52	10.98	9.47	11.97	10.44	8.84	10.95	10.52	3.49	4.06	2.42	3.01	2.93	1.48	16.49	11.24	14.83	9.96	6.26	3.4	3.35	3.6	5.34	2.67	4.82
17159	17159		ENSMUSG00000005142	17159		K12311		'Man2b1'	AW107687+++LAMAN	mRNA	-2.55264128704395	1.26935060389151E-58	-2.88564936783392	2.05174775787368E-92	5.0	BGIR10090_182660+++NM_010764.2+++XM_006530747.2+++XM_006530748.2+++XM_006530749.2	coding	known	NC_000074.6	8.5082729E7	8.5098739E7	+	8 C3|8 41.55 cM	102.45	169.47	134.14	76.72	104.2	86.76	73.39	97.23	97.02	14.69	22.56	20.46	13.6	16.6	18.46	85.77	95.74	83.85	963.56	626.69	595.38	345.05	387.85	358.45	327.11	368.99
17179	17179		ENSMUSG00000004933	17179		K08888		'Matk'	CHK+++HYL+++Ntk+++p56ntk	mRNA	-3.18088103763621	2.85090279960848E-6	-2.33738543407369	3.7079035815345203E-9	15.0	BGIR10090_185579+++BGIR10090_185580+++BGIR10090_185581+++URS00009BB094+++NM_001285853.1+++NM_001285854.1+++NM_001285855.1+++NM_010768.2+++XM_006513294.3+++XM_006513295.3+++XM_006513298.3+++XM_006513299.2+++XM_006513300.2+++XM_011243376.2+++XM_011243377.2	coding	known	NC_000076.6	8.1252798E7	8.1264317E7	+	10 39.72 cM|10 C1	3.15	10.28	11.15	1.67	3.44	5.16	1.14	2.77	4.56	0.1	0.32	0.49	0.31	0.12	0.56	0.81	0.98	1.47	32.89	26.36	30.79	4.19	5.48	6.54	3.92	5.9
17207	17207		ENSMUSG00000031442	17207		K20685		'Mcf2l'	C130040G20Rik+++Dbs+++Ost+++mKIAA0362	mRNA	-2.196165636514	0.0474479597284479	-1.48576894768116	0.001249706696921	33.0	BGIR10090_182258+++BGIR10090_182259+++BGIR10090_182260+++BGIR10090_182261+++BGIR10090_182262+++URS00009B9D0E+++URS00009C1765+++URS00009C25F7+++NM_001159485.1+++NM_001159486.1+++NM_178076.3+++XM_006508706.3+++XM_006508707.2+++XM_006508708.3+++XM_006508709.3+++XM_006508710.3+++XM_006508711.3+++XM_006508712.3+++XM_006508713.3+++XM_006508714.3+++XM_006508715.2+++XM_006508716.3+++XM_006508717.3+++XM_0…	coding	known	NC_000074.6	1.2873544E7	1.302221E7	+	8|8 A1.1	0.06	0.45	0.65	0.09	0.66	0.57	0.06	0.43	0.58	0.06	0.08	0.2	0.03	0.06	0.14	0.2	0.3	0.38	1.64	1.81	1.73	0.25	0.7	0.7	0.34	0.5
17313	17313		ENSMUSG00000030218	17313		K19481		'Mgp'	Mglap	mRNA	-5.81998511920264	3.738996508461E-4	-2.72061915927329	0.0018544716475027	1.0	NM_008597.3	coding	known	NC_000072.6	1.36872435E8	1.36875805E8	-	6|6 G1	2.07	2.09	1.08	1.46	1.79	1.97	0.98	1.29	3.12	0.19	0.27	0.29	0.1	0.0	0.0	0.5	0.57	1.23	8.26	9.5	1.45	4.14	5.52	4.36	5.6	4.85
17381	17381		ENSMUSG00000049723	17381		K01413		'Mmp12'	AV378681+++MME+++Mmel	mRNA	-3.25441919976602	2.75517251299189E-5	-3.47163546941902	4.54102375331105E-9	4.0	NM_001320076.1+++NM_001320077.1+++NM_008605.3+++XM_017313160.1	coding	known	NC_000075.6	7344397.0	7360461.0	+	9 A1|9 2.46 cM	208.79	521.24	919.88	173.18	415.51	934.32	183.9	433.82	861.93	40.28	57.23	82.84	26.99	46.82	88.22	42.82	89.9	205.61	1320.12	1528.32	3387.77	968.84	1163.97	1962.28	947.25	831.99
17454	17454		ENSMUSG00000002227	17454		K18422		'Mov10'	C77703+++Mov-10	mRNA	-2.36941355822424	1.09244387361371E-15	-2.19795114743059	1.93672901898633E-5	8.0	BGIR10090_175254+++BGIR10090_175255+++NM_001163440.1+++NM_001163441.1+++NM_008619.2+++XM_006501100.1+++XM_006501101.3+++XR_375493.3	coding	known	NC_000069.6	1.04794828E8	1.04865323E8	-	3|3 F2.2	36.1	37.17	24.24	28.63	33.8	20.85	23.65	26.15	17.47	6.33	6.72	3.36	6.11	4.06	3.87	20.33	35.92	27.99	16.0	17.28	12.8	72.5	35.61	40.13	57.3	23.15
17533	17533		ENSMUSG00000026712	17533		K06560		'Mrc1'	AW259686+++CD206+++MR	mRNA	-4.6486011793046	2.22795466874382E-37	-3.39021274567456	6.650416201429241E-20	1.0	NM_008625.2	coding	known	NC_000068.7	1.4229414E7	1.4332023E7	+	2 A2|2 10.46 cM	41.18	26.16	25.65	20.59	9.26	13.23	23.05	11.17	16.0	0.5	0.78	0.95	0.5	0.67	1.04	5.83	6.64	11.0	43.18	102.62	64.43	10.03	29.97	17.96	13.33	32.58
17687	17687		ENSMUSG00000007035	17687		K08741		'Msh5'	Mut5	mRNA	-3.14862081412432	4.90538749195881E-38	-0.246288088669015	0.811261065867923	27.0	NR_130640.1+++NR_130641.1+++NM_001146215.2+++NM_013600.3+++XM_006523770.1+++XM_006523771.3+++XM_006523778.1+++XM_006523780.3+++XM_011246314.1+++XM_017317278.1+++XM_017317279.1+++XM_017317280.1+++XM_017317281.1+++XM_017317282.1+++XM_017317283.1+++XM_017317284.1+++XM_017317285.1+++XM_017317286.1+++XM_017317288.1+++XM_017317289.1+++XM_017317290.1+++XR_001782049.1+++XR_001782050.1+++XR_001782051.1+++…	coding	known	NC_000083.6	3.5028605E7	3.5048865E7	-	17 B1|17 18.57 cM	20.39	27.1	22.51	7.49	7.17	7.35	6.17	7.11	10.04	0.62	1.2	1.17	0.55	0.82	0.96	6.67	9.84	7.55	0.43	0.77	0.73	0.28	0.26	0.23	0.31	0.38
17756	17756		ENSMUSG00000015222	17756		K10430		'Map2'	G1-397-34+++MAP-2+++Mtap-2+++Mtap2+++repro4	mRNA	-3.10376837653123	0.0025921715115474	-1.69389294294364	0.335707052828094	35.0	BGIR10090_170458+++BGIR10090_170459+++BGIR10090_170460+++BGIR10090_170461+++URS0000768AB8+++URS00009AEB10+++URS00009B1F98+++URS00009B59D6+++URS00009BF111+++URS00009C44C4+++NM_001039934.1+++NM_001310634.1+++NM_008632.2+++XM_006495746.2+++XM_006495747.3+++XM_006495748.3+++XM_006495749.3+++XM_006495750.2+++XM_006495751.2+++XM_006495752.2+++XM_006495753.2+++XM_006495754.2+++XM_006495756.2+++XM_006495…	coding	known	NC_000067.6	6.6175246E7	6.6442583E7	+	1 C3|1 33.49 cM	0.43	0.92	1.26	0.23	0.31	0.47	0.11	0.31	0.31	0.01	0.06	0.03	0.05	0.05	0.0	0.05	0.05	0.05	0.02	0.05	0.01	0.35	0.01	0.03	0.3	0.01
17937	17937		ENSMUSG00000025402	17937		K22388		'Nab2'	AI451907	mRNA	-2.05484672434755	4.361045530783991E-15	-1.19354779211399	2.0795256266010503E-9	4.0	BGIR10090_186573+++URS00009B2DFE+++NM_001122895.1+++NM_008668.2	coding	known	NC_000076.6	1.27660918E8	1.27666703E8	+	10 D3|10 74.6 cM	31.81	31.55	34.39	66.18	51.19	50.49	55.88	43.7	36.61	12.7	19.36	10.88	11.22	13.36	11.02	40.06	34.33	27.63	60.84	68.97	44.01	39.24	43.13	48.93	34.88	53.82
18005	18005		ENSMUSG00000026622	18005		K20872		'Nek2'	AA617254+++C77054	mRNA	-3.53339474686633	8.75519709095528E-7	-2.56909903450301	6.23758159828554E-6	2.0	NM_010892.3+++XM_006497123.3	coding	known	NC_000067.6	1.91821281E8	1.91833049E8	+	1 H6|1 96.94 cM	1.54	1.58	5.85	0.79	1.07	3.74	0.87	0.81	3.3	0.19	0.18	0.25	0.07	0.12	0.26	0.34	0.24	0.89	1.08	2.82	1.48	0.62	1.34	0.67	0.47	1.27
18008	18008		ENSMUSG00000004891	18008		K07609		'Nes'	AA166324+++C78523+++ESTM46+++Ifaprc2+++Marc2+++RC2	mRNA	-2.60778944234053	2.549775926902E-4	-1.73169426106073	2.025942034518E-4	2.0	BGIR10090_174526+++NM_016701.3	coding	known	NC_000069.6	8.7971093E7	8.7980451E7	+	3 F1|3 38.78 cM	0.41	1.69	1.75	0.24	0.5	0.78	0.13	0.35	0.42	0.03	0.14	0.04	0.05	0.05	0.05	0.07	0.14	0.07	1.46	2.03	3.13	0.27	1.42	0.91	0.45	0.95
18032	18032		ENSMUSG00000001911	18032		K09171		'Nfix'	CTF+++NF-I/X+++NF1-X+++NFI-X	mRNA	-2.30438741581875	5.02105139099584E-15	-1.4909139119257	8.59840313636654E-6	21.0	BGIR10090_183329+++BGIR10090_183330+++BGIR10090_183331+++BGIR10090_183332+++BGIR10090_183333+++BGIR10090_183334+++URS00009C077E+++NM_001081981.2+++NM_001081982.2+++NM_001297601.1+++NM_010906.3+++XM_006530755.3+++XM_006530756.3+++XM_006530757.3+++XM_006530758.3+++XM_006530759.3+++XM_006530760.3+++XM_006530761.3+++XM_006530762.3+++XM_006530763.3+++XM_011248326.2	coding	known	NC_000074.6	8.4704712E7	8.4800338E7	-	8 C2|8 41.02 cM	2.44	2.71	3.72	1.91	2.0	1.93	2.06	1.97	2.34	0.59	0.45	0.5	0.32	0.43	0.64	1.5	1.29	1.21	4.66	4.65	2.44	3.6	2.42	3.0	2.43	2.32
18054	18054		ENSMUSG00000032484	18054				'Ngp'	bectenecin	mRNA	-2.7276313107535	6.97881454749745E-5	-2.03538858663617	0.363522383657458	1.0	NM_008694.2	coding	known	NC_000075.6	1.10419808E8	1.10423012E8	+	9|9 F2	0.91	4.47	3.98	0.81	2.27	2.86	1.05	2.5	2.04	0.14	0.35	0.33	0.33	0.13	0.43	0.58	1.51	0.64	0.43	6.15	3.15	0.48	5.75	3.14	0.34	6.36
18131	18131		ENSMUSG00000038146	18131		K20995		'Notch3'	AW229011+++N3+++hpbk	mRNA	-4.61922927016382	0.0018112744053213	-2.34906200692965	3.45667925704992E-5	2.0	NM_008716.2+++XM_017317293.1	coding	known	NC_000083.6	3.212082E7	3.2166896E7	-	17 B1|17 17.37 cM	0.02	0.03	0.07	0.07	0.08	0.05	0.07	0.12	0.1	0.01	0.02	0.0	0.0	0.01	0.01	0.05	0.06	0.03	0.11	0.14	0.06	0.21	0.26	0.23	0.3	0.24
18208	18208		ENSMUSG00000020902	18208		K06843		'Ntn1'	AI561871+++BC019633+++Netrin-1	mRNA	-3.35959773341168	8.756650822231119E-11	-3.2983121954627	1.9254414680005E-8	6.0	BGIR10090_186970+++URS000077DD38+++URS00009B2420+++URS00009B2653+++URS00009B43F2+++NM_008744.2	coding	known	NC_000077.6	6.8209364E7	6.8386826E7	+	11|11 B3	0.21	0.34	0.36	0.58	0.74	0.62	0.43	0.64	0.59	0.03	0.08	0.1	0.05	0.04	0.07	0.12	0.23	0.26	0.18	0.34	0.41	0.36	0.48	0.72	0.31	0.48
18378	18378		ENSMUSG00000074006	18378				'Omp'		mRNA	-2.70987091219022	0.0284893766027034	0.328045300739511	0.875380660801949	1.0	NM_011010.2	coding	known	NC_000073.6	9.8143359E7	9.8145447E7	-	7 E1|7 53.59 cM	0.31	0.42	0.33	0.23	0.33	0.33	0.13	0.36	0.41	0.07	0.16	0.0	0.03	0.07	0.05	0.5	0.42	0.32	0.18	0.18	0.46	0.39	0.48	0.37	0.23	0.29
18575	18575		ENSMUSG00000004347	18575		K13755		'Pde1c'		mRNA	-2.54217853730495	0.0461849280872414	-5.07737253627502	5.64907622231482E-5	32.0	BGIR10090_179853+++BGIR10090_179854+++BGIR10090_179855+++BGIR10090_179856+++BGIR10090_179857+++BGIR10090_179858+++URS00009AD1E4+++URS00009B2ACC+++URS00009B4FE2+++URS00009B7C3A+++URS00009B88C6+++URS00009BB246+++URS00009BBE8E+++URS00009C2866+++NM_001025568.2+++NM_001159952.1+++NM_001159953.1+++NM_001159955.1+++NM_001159956.1+++NM_001159957.1+++NM_001159960.1+++NM_011054.4+++XM_006505730.3+++XM_0065…	coding	known	NC_000072.6	5.6069798E7	5.6652674E7	+	6 B3|6 27.65 cM	0.01	0.33	0.27	0.03	0.09	0.09	0.08	0.13	0.18	0.01	0.0	0.03	0.03	0.07	0.02	0.0	0.0	0.04	1.8	0.61	1.29	0.18	0.19	0.46	0.16	0.09
18591	18591		ENSMUSG00000000489	18591		K17386		'Pdgfb'	PDGF-2+++PDGF-B+++Sis+++c-sis	mRNA	-2.87270932435725	1.05026363417898E-56	-0.784570098091386	0.0839632384539948	7.0	BGIR10090_192517+++BGIR10090_192518+++BGIR10090_192519+++URS00009B292D+++NM_011057.3+++XM_006520592.3+++XM_017316502.1	coding	known	NC_000081.6	7.9995865E7	8.0024778E7	-	15 E1|15 37.85 cM	21.46	57.91	60.19	39.43	51.25	83.22	34.81	46.15	55.33	7.27	8.53	7.38	5.91	7.2	6.99	10.55	14.35	14.9	61.17	39.72	59.15	5.67	11.64	16.85	5.64	12.48
18619	18619		ENSMUSG00000045573	18619		K18832		'Penk'	AI326464+++ENK+++PPA+++Penk1	mRNA	-2.67359256339505	3.4584338978655098E-12	-2.80548017570789	1.3172765419418799E-18	3.0	URS00009B7692+++NM_001002927.2+++XM_006537675.2	coding	known	NC_000070.6	4133530.0	4138964.0	-	4 A1|4 2.31 cM	8.83	12.04	14.05	5.85	9.39	8.02	3.62	8.11	8.15	0.96	1.44	0.71	1.16	1.2	0.92	3.65	8.17	5.04	13.16	7.42	8.62	5.65	6.97	5.5	4.0	4.58
18779	18779		ENSMUSG00000054580	18779		K06560		'Pla2r1'	Pla2-r+++Pla2g1br+++Pla2r	mRNA	-2.57921553243972	2.99541966800272E-5	-1.59922425365899	0.0775796656234031	4.0	URS00009B3AE1+++URS00009C5730+++NM_008867.2+++XM_006498928.3	coding	known	NC_000068.7	6.0417543E7	6.0553332E7	-	2|2 C1.1-C1.2	0.42	0.5	0.55	0.33	0.3	0.49	0.22	0.28	0.47	0.06	0.08	0.11	0.04	0.05	0.08	0.05	0.16	0.16	0.08	0.07	0.05	0.25	0.14	0.08	0.14	0.13
18787	18787		ENSMUSG00000037411	18787		K03982		'Serpine1'	PAI-1+++PAI1+++Planh1	mRNA	-2.43123167000477	1.15562139671346E-7	-2.2700232508953	1.37673941173008E-6	1.0	NM_008871.2	coding	known	NC_000071.6	1.37061504E8	1.37072272E8	-	5|5 G2	2.25	3.64	4.45	9.65	7.12	9.93	8.86	5.0	7.57	3.7	1.73	1.21	2.28	1.2	0.78	2.26	2.67	2.64	16.68	15.94	9.98	14.85	16.24	21.8	12.99	12.5
18792	18792		ENSMUSG00000021822	18792		K01348		'Plau'	u-PA+++uPA	mRNA	-2.83969783798013	7.51927144395186E-18	-0.928528295819631	0.0203325152341965	2.0	NM_008873.3+++XM_017315919.1	coding	known	NC_000080.6	2.0836662E7	2.0843388E7	+	14 A3|14 11.53 cM	59.09	159.99	178.58	13.98	27.01	41.18	9.34	17.53	25.97	2.71	3.45	2.4	2.47	2.14	3.14	18.43	18.11	20.29	49.03	241.58	174.02	4.99	14.86	10.15	3.85	7.41
18817	18817		ENSMUSG00000030867	18817		K06631		'Plk1'	Plk+++STPK13	mRNA	-3.65021551643661	5.06867236875372E-10	-2.29606000750168	2.07966177449245E-5	2.0	URS00009ADF8E+++NM_011121.4	coding	known	NC_000073.6	1.22159435E8	1.22169884E8	+	7 F2|7 65.52 cM	12.01	12.19	47.66	6.08	6.31	25.57	6.41	4.93	21.62	0.55	0.73	1.26	0.46	0.73	1.56	3.14	2.35	6.01	9.42	22.51	10.83	2.63	8.45	4.91	2.64	9.7
18830	18830		ENSMUSG00000017754	18830		K08761		'Pltp'	Bpife+++OD107	mRNA	-2.20504547861561	3.84053216717399E-16	-1.22762539474282	2.86714416804104E-5	1.0	NM_011125.2	coding	known	NC_000068.7	1.64839518E8	1.64857708E8	-	2 H3|2 85.27 cM	1591.69	1593.92	1087.41	1288.52	1347.61	857.95	1389.95	1379.26	910.07	239.44	401.92	253.64	261.19	347.59	261.96	1200.27	1389.21	893.38	2140.69	825.75	531.34	846.73	670.79	523.56	838.69	752.38
18973	18973		ENSMUSG00000007080	18973		K02324		'Pole'		mRNA	-2.16287906270719	5.832159581645E-4	-0.0314101426490652	0.955805218119724	5.0	URS00007786F9+++URS00009B1CFD+++URS00009BBA22+++NM_011132.2+++XM_017320715.1	coding	known	NC_000071.6	1.10286319E8	1.10337468E8	+	5 F|5 53.45 cM	2.47	5.26	8.97	0.59	1.03	2.88	0.52	1.04	3.19	0.36	0.39	0.45	0.36	0.26	0.47	1.28	1.05	2.19	1.35	4.63	3.06	0.31	0.8	0.39	0.36	0.78
18991	18991		ENSMUSG00000090125	18991		K09365		'Pou3f1'	Oct-6+++Oct6+++Otf-6+++Otf6+++Scip+++Test1+++Tst-1+++Tst1	mRNA	-2.77304014091832	7.03958283183561E-5	-5.80884675192176	1.99492744350292E-6	1.0	NM_011141.2	coding	known	NC_000070.6	1.24657646E8	1.24660655E8	+	4 D2.2|4 57.86 cM	7.39	9.28	5.68	1.67	3.07	2.37	0.8	2.01	1.45	0.27	0.4	0.42	0.09	0.12	0.46	0.45	2.28	3.52	0.12	0.19	0.22	4.22	1.1	0.93	3.19	0.54
19039	19039		ENSMUSG00000033880	19039		K17300		'Lgals3bp'	90K+++CyCAP+++MAC-2BP+++Ppicap+++Tango10b	mRNA	-3.0416666001889	1.3265194395546801E-24	-1.44302912449212	3.119889022072E-4	1.0	NM_011150.2	coding	known	NC_000077.6	1.18392752E8	1.18401931E8	-	11|11 E2	2088.19	1753.72	1064.14	1420.2	1509.16	988.08	1037.54	1099.57	614.91	173.76	249.4	98.04	133.3	129.06	101.91	740.02	1307.12	1009.79	311.48	374.88	302.86	929.25	700.08	555.47	845.99	626.73
19106	19106		ENSMUSG00000024079	19106		K16195		'Eif2ak2'	2310047A08Rik+++4732414G15Rik+++AI467567+++AI747578+++Pkr+++Prkr+++Tik	mRNA	-2.104734977443	2.60279095411068E-29	-3.13940795952542	3.8023832080959E-11	3.0	URS00009B40A4+++NM_011163.4+++XM_006523863.3	coding	known	NC_000083.6	7.885255E7	7.8882572E7	-	17 E3|17 49.56 cM	31.62	21.89	14.57	21.05	21.33	19.08	13.29	17.28	14.46	5.67	4.94	3.74	3.92	3.36	3.87	11.12	25.84	24.57	6.0	9.13	7.54	59.3	41.83	32.49	54.03	22.33
19141	19141		ENSMUSG00000021190	19141		K01369		'Lgmn'	AEP+++AI746452+++AU022324+++Prsc1	mRNA	-2.64966546909489	5.95682667760501E-32	-0.449558518365261	0.339586300797987	5.0	BGIR10090_189001+++NM_011175.2+++XM_017314995.1+++XR_001780433.1+++XR_001780434.1	coding	known	NC_000078.6	1.02394082E8	1.02439808E8	+	12|12 E	1288.9	1353.81	966.03	1013.74	993.31	729.23	898.42	895.2	703.99	108.0	196.31	155.86	113.71	153.65	168.51	535.38	1020.13	761.35	1024.99	1089.17	852.65	314.44	472.81	403.29	292.14	474.9
19152	19152		ENSMUSG00000057729	19152		K01350		'Prtn3'	PR3+++mPR3	mRNA	-2.4603597185512	0.0276818863111965	-0.743064005408345	0.66795281762222	1.0	NM_011178.2	coding	known	NC_000076.6	7.9879667E7	7.9883174E7	+	10 C1|10 39.72 cM	1.16	1.35	3.67	0.97	1.57	1.96	0.52	1.16	1.66	0.11	0.57	0.57	0.0	0.32	0.31	0.35	1.27	3.44	0.29	0.4	0.3	0.06	0.24	0.47	0.17	0.17
192188	192188		ENSMUSG00000035459	192188		K19013		'Stab2'	FEEL-2+++FELL+++MFEEL-2+++STAB-2	mRNA	-3.1139696115994	0.001304153415824	-0.507722748969741	0.950414588094897	10.0	BGIR10090_185641+++BGIR10090_185642+++BGIR10090_186354+++URS0000764DE9+++URS00007834E3+++URS00009B25F1+++URS00009B8C75+++URS00009B9962+++URS00009C3807+++NM_138673.2	coding	known	NC_000076.6	8.6838779E7	8.7019085E7	+	10|10 C1	0.53	0.57	0.35	0.19	0.25	0.19	0.23	0.33	0.18	0.0	0.01	0.01	0.0	0.02	0.08	0.05	0.16	0.1	0.0	0.0	0.0	0.0	0.0	0.0	0.01	0.0
19219	19219		ENSMUSG00000039942	19219		K04261		'Ptger4'	EP4+++Ptgerep4	mRNA	-2.11770649604022	7.419571381135161E-21	-0.780783178011358	0.0042201955420062	3.0	BGIR10090_192231+++NM_001136079.2+++NM_008965.2	coding	known	NC_000081.6	5233399.0	5244187.0	-	15 A1|15 1.99 cM	32.72	29.28	26.52	14.47	20.6	27.11	10.91	17.4	20.29	5.86	6.03	5.03	4.12	3.49	4.24	22.87	22.39	20.04	6.92	4.52	5.99	6.21	7.73	8.24	5.05	8.66
192198	192198		ENSMUSG00000049939	192198		K16351		'Lrrc4'	MBAG1+++NGL-2+++NGL2+++NLG-2+++Nag14	mRNA	-2.50054536206723	5.1717658373176906E-9	-1.40889838814349	0.0544089260164515	2.0	BGIR10090_179656+++NM_138682.2	coding	known	NC_000072.6	2.8782988E7	2.8833978E7	-	6|6 A3.3	8.65	10.24	3.27	3.96	4.94	2.42	2.34	3.12	1.39	0.44	0.81	0.18	0.39	0.49	0.44	7.07	17.08	11.47	0.15	0.89	0.48	5.77	4.38	2.55	4.1	3.09
19221	19221		ENSMUSG00000027864	19221		K06729		'Ptgfrn'	4833445A08Rik+++AU042434+++CD9P-1+++FPRP+++Trim45	mRNA	-2.18369121651339	0.0012928139714412	-1.96423867206566	1.397090525687E-14	6.0	BGIR10090_175237+++URS0000811DA0+++URS00009BBD69+++NM_011197.3+++XM_006501147.2+++XM_017319503.1	coding	known	NC_000069.6	1.01040228E8	1.01110755E8	-	3|3 F2.2	0.52	2.42	2.06	0.37	0.9	0.94	0.25	0.78	0.87	0.1	0.17	0.16	0.09	0.09	0.26	1.02	0.97	1.05	11.02	5.8	7.51	3.48	3.68	5.13	2.18	2.43
19348	19348		ENSMUSG00000003779	19348		K10402		'Kif20a'	AA415432+++Rab6kifl	mRNA	-3.12776888704939	1.64833720897699E-9	-1.97248912138576	3.09920212755252E-7	3.0	NM_001166406.1+++NM_001166407.1+++NM_009004.4	coding	known	NC_000084.6	3.4624624E7	3.4633277E7	+	18 B1|18 18.69 cM	8.21	7.76	34.7	5.51	5.29	18.26	5.59	4.88	20.93	1.03	1.17	2.06	0.95	1.01	1.73	3.1	2.54	5.7	7.93	12.89	6.51	1.87	6.35	2.88	2.19	6.03
19361	19361		ENSMUSG00000027323	19361		K04482		'Rad51'	AV304093+++Rad51a+++Reca	mRNA	-2.33710908188253	0.0176942989215801	-0.12031710897954	0.950414588094897	1.0	NM_011234.4	coding	known	NC_000068.7	1.19112817E8	1.1913607E8	+	2 E5|2 59.92 cM	1.34	3.06	8.21	0.48	0.64	3.19	0.38	0.51	3.28	0.19	0.21	0.58	0.35	0.16	0.32	0.82	0.56	2.2	0.86	3.68	1.77	0.2	0.57	0.41	0.23	0.46
19362	19362		ENSMUSG00000030346	19362		K20778		'Rad51ap1'	2510006L10Rik+++RAB22	mRNA	-2.20833544160556	0.021884666513004	-0.79787519028027	0.242850022457366	5.0	URS00009BE78F+++URS00009C237C+++NM_009013.3+++XM_006505763.3+++XR_377433.3	coding	known	NC_000072.6	1.26921931E8	1.26939701E8	+	6 F3|6 61.92 cM	2.34	3.63	8.99	0.47	0.99	3.38	0.29	0.69	2.5	0.09	0.17	0.5	0.32	0.17	0.33	1.04	0.63	2.31	1.4	4.18	2.63	0.36	0.92	0.3	0.43	0.81
19363	19363		ENSMUSG00000059060	19363		K10869		'Rad51b'	AI553500+++R51H2+++Rad51l1+++mREC2	mRNA	-2.94342988165844	0.0237459335746448	-0.748401833057985	0.692391236405941	36.0	URS00009AD0F3+++URS00009B36B1+++URS00009B5844+++URS00009BF02A+++URS00009BF936+++URS00009C0728+++URS00009C29A3+++URS00009C2E73+++URS00009C400D+++URS00009C5E98+++URS0000AE93C8+++NM_001252562.1+++NM_009014.3+++XM_006515622.2+++XM_006515623.2+++XM_006515624.2+++XM_006515625.2+++XM_011244022.2+++XM_011244026.2+++XM_011244027.2+++XM_011244028.1+++XM_011244029.1+++XM_011244030.1+++XM_011244031.2+++XM_01…	coding	known	NC_000078.6	7.9297282E7	7.984826E7	+	12|12 C3	0.2	0.34	1.03	0.09	0.16	1.05	0.3	0.23	0.87	0.12	0.0	0.07	0.03	0.03	0.09	0.23	0.25	0.14	0.3	0.31	0.14	0.11	0.15	0.2	0.03	0.15
19400	19400		ENSMUSG00000002104	19400				'Rapsn'	43kDa+++Nraps+++Raps+++rapsyn	mRNA	-2.67438398565867	0.0131050101335787	-1.09487487930573	0.32793708744872	6.0	BGIR10090_173589+++URS00009AF698+++URS00009B01D6+++URS00009B7CAC+++NM_009023.3+++XM_006499017.3	coding	known	NC_000068.7	9.1032192E7	9.1053934E7	+	2 E1|2 50.44 cM	1.6	1.23	2.44	1.27	0.56	1.48	0.94	0.38	0.98	0.03	0.21	0.37	0.0	0.13	0.27	0.51	1.28	1.16	4.83	3.53	2.56	0.58	2.03	0.72	0.2	2.1
19415	19415		ENSMUSG00000029602	19415		K17632		'Rasal1'	MRASAL	mRNA	-2.06967344150653	0.0071419880379539	-0.853677753058319	0.282710691129181	14.0	URS000076FB58+++NM_001281999.1+++NM_013832.4+++XM_006530208.2+++XM_006530209.3+++XM_006530210.2+++XM_017320734.1+++XM_017320735.1+++XM_017320736.1+++XM_017320737.1+++XM_017320738.1+++XM_017320739.1+++XM_017320740.1+++XM_017320741.1	coding	known	NC_000071.6	1.2064804E8	1.2067961E8	+	5|5 F	0.31	1.05	1.86	0.29	0.65	1.19	0.35	0.45	1.36	0.11	0.13	0.45	0.15	0.24	0.18	0.26	0.15	0.32	1.0	0.8	0.81	0.04	0.19	0.48	0.26	0.26
19734	19734		ENSMUSG00000026475	19734		K16449		'Rgs16'	Rgs14+++Rgsr	mRNA	-3.29569311624473	1.05079685635306E-6	-2.79609503427484	5.15266411902689E-7	2.0	BGIR10090_170825+++NM_011267.3	coding	known	NC_000067.6	1.53740353E8	1.53745468E8	+	1 G3|1 65.43 cM	1.29	3.1	2.98	0.41	1.95	1.63	0.51	1.06	1.26	0.17	0.13	0.11	0.11	0.09	0.1	0.14	0.51	0.22	1.98	3.77	3.15	1.84	2.16	1.01	2.06	1.58
19735	19735		ENSMUSG00000026360	19735		K18154		'Rgs2'	GOS8	mRNA	-2.14123811864219	6.48593163932186E-6	-1.19847944368992	0.0850141436645935	1.0	NM_009061.4	coding	known	NC_000067.6	1.43999338E8	1.44004149E8	-	1 F|1 62.56 cM	31.12	62.79	89.53	3.56	10.42	16.81	2.9	9.76	13.64	1.46	1.51	1.85	1.75	1.97	2.47	7.56	12.03	13.14	93.69	58.23	72.14	8.3	5.82	4.32	8.13	2.12
20135	20135		ENSMUSG00000020649	20135		K10808		'Rrm2'	AA407299+++R2	mRNA	-3.37019258973041	0.0072747936554995	-0.698314132430497	0.159302219135369	1.0	NM_009104.2	coding	known	NC_000078.6	2.4708254E7	2.4714146E7	+	12 A1.3|12 8.5 cM	9.68	18.71	68.1	2.75	3.59	18.96	1.97	3.38	19.88	0.58	0.78	1.28	0.68	0.35	1.45	4.95	5.28	11.46	5.74	20.09	11.21	1.42	3.21	2.38	1.29	3.62
20198	20198		ENSMUSG00000001020	20198				'S100a4'	18A2+++42a+++Capl+++FSp1+++Mts1+++PeL98+++metastasin+++pk9a	mRNA	-2.85919988217903	1.26770892609796E-9	-2.82010936376714	5.7612627481578E-8	3.0	NM_011311.2+++XM_006501177.3+++XM_006501178.2	coding	known	NC_000069.6	9.060377E7	9.0606045E7	+	3 F1|3 39.27 cM	338.63	346.54	535.21	172.93	233.18	432.61	155.47	237.76	489.85	26.3	32.47	66.07	21.55	34.64	71.62	58.82	80.96	136.68	141.21	174.13	357.67	170.83	128.41	170.36	193.54	130.43
20305	20305		ENSMUSG00000018927	20305		K05510		'Ccl6'	MRP-1+++Scya6+++c10	mRNA	-2.02811469354226	6.56020535965352E-8	-1.21429966879472	1.25058238419059E-7	1.0	NM_009139.3	coding	known	NC_000077.6	8.3587886E7	8.3593087E7	-	11 C|11 50.85 cM	375.76	463.47	468.57	272.77	487.44	568.42	271.98	463.74	499.9	56.95	138.02	142.3	52.17	117.14	154.77	182.33	373.29	639.95	312.84	733.18	801.46	539.71	856.56	766.5	497.65	705.48
20356	20356		ENSMUSG00000022231	20356		K06841		'Sema5a'	5930434A13+++9130201M22Rik+++AI464145+++Semaf+++semF	mRNA	-3.71723281722639	0.0117356886934811	-1.87427977772112	0.475449963751483	10.0	BGIR10090_191832+++BGIR10090_191833+++BGIR10090_191834+++BGIR10090_191835+++URS00009B7E7C+++URS00009C3F65+++URS00009C4F8F+++NM_009154.2+++XM_006520043.3+++XM_011245340.1	coding	known	NC_000081.6	3.2244742E7	3.2696341E7	+	15 B3.1|15 13.02 cM	0.11	0.12	0.12	0.08	0.09	0.19	0.03	0.04	0.1	0.02	0.0	0.0	0.01	0.0	0.0	0.02	0.02	0.0	0.15	0.06	0.01	0.08	0.02	0.05	0.03	0.01
20363	20363		ENSMUSG00000064373	20363				'Selenop'	AU018766+++D15Ucla1+++Se-P+++Sepp1+++selp	mRNA	-3.10085810057924	1.5655170009730298E-30	-2.96141587024212	2.06591866633945E-17	3.0	NM_001042613.1+++NM_001042614.1+++NM_009155.3	coding	known	NC_000081.6	3270767.0	3280508.0	+	15 A1|15 1.84 cM	666.79	488.15	371.32	449.07	327.86	255.58	396.34	277.4	236.11	31.65	44.11	41.11	37.11	39.5	39.9	335.41	392.27	315.41	3697.24	2066.66	970.92	1262.07	1358.0	679.79	861.68	1115.55
20379	20379		ENSMUSG00000021319	20379		K02185		'Sfrp4'		mRNA	-3.77191343214187	0.0298537249111265	-0.729281745757858	0.676413949074129	1.0	NM_016687.3	coding	known	NC_000079.6	1.9623175E7	1.9632825E7	+	13 A2|13 6.99 cM	0.62	0.47	0.43	0.43	0.3	0.22	0.18	0.22	0.34	0.06	0.03	0.0	0.0	0.03	0.03	0.19	0.41	0.47	0.52	1.24	0.13	0.16	0.67	1.04	0.12	0.72
20419	20419		ENSMUSG00000022322	20419				'Shcbp1'	mPAL	mRNA	-3.32257264450525	3.47467459615118E-5	-1.49594903118602	0.0639904957908617	2.0	URS00009BDC04+++NM_011369.2	coding	known	NC_000074.6	4735980.0	4779567.0	-	8|8 A1.1	1.06	1.42	6.91	0.65	0.86	3.53	0.73	1.04	3.72	0.12	0.11	0.33	0.17	0.07	0.32	0.59	0.44	1.48	1.01	2.5	1.27	0.26	1.28	0.54	0.23	0.92
20460	20460		ENSMUSG00000028718	20460		K16724		'Stil'	Sil	mRNA	-2.5608996491893	3.19178201868445E-5	-1.01420845926749	0.14569604132953	10.0	URS00009BE498+++NM_001304551.1+++NM_001304553.1+++NM_001304555.1+++NM_001304559.1+++NM_009185.3+++XM_006502905.3+++XM_006502906.3+++XM_006502907.3+++XM_017320088.1	coding	known	NC_000070.6	1.15000108E8	1.15043203E8	+	4|4 D1	1.09	1.76	4.82	0.46	0.68	2.45	0.85	0.52	2.78	0.1	0.13	0.32	0.2	0.25	0.26	0.68	0.5	0.78	0.39	2.65	1.28	0.23	0.57	0.16	0.16	0.83
20555	20555		ENSMUSG00000078763	20555				'Slfn1'	AV316259	mRNA	-3.04753418983106	8.57752099686243E-19	-1.09887239755786	0.461310948151893	1.0	NM_011407.1	coding	known	NC_000077.6	8.3116845E7	8.3122659E7	+	11 C|11 50.3 cM	121.8	68.43	26.78	68.92	69.17	55.39	50.33	45.88	25.36	9.26	13.3	4.69	6.49	4.63	5.0	23.91	85.27	95.21	0.15	1.26	0.09	37.37	42.7	22.98	25.82	19.14
20558	20558		ENSMUSG00000000204	20558				'Slfn4'	AI450778	mRNA	-2.36098093342056	7.76534370314266E-8	-1.89268393045237	0.0043348788961902	8.0	BGIR10090_187168+++NM_001302559.1+++NM_011410.3+++XM_006532659.3+++XM_006532660.3+++XM_006532661.3+++XM_006532663.3+++XM_006532664.2	coding	known	NC_000077.6	8.3175172E7	8.3190216E7	+	11|11 C	121.44	38.79	17.71	122.32	67.13	43.2	79.67	44.87	26.82	13.63	12.35	11.14	12.58	8.49	11.61	18.49	62.01	69.0	0.53	0.74	0.54	25.37	17.75	9.46	13.16	9.1
20612	20612		ENSMUSG00000027322	20612		K06548		'Siglec1'	Cd169+++Siglec-1+++Sn	mRNA	-3.66662833262575	1.23161075244943E-19	-0.788730876915862	0.197472302591694	5.0	BGIR10090_173922+++NM_011426.3+++XM_006499049.3+++XM_006499050.3+++XM_006499051.3	coding	known	NC_000068.7	1.31067803E8	1.31086799E8	-	2 F1|2 63.26 cM	416.55	315.96	124.35	405.06	318.12	143.48	315.52	264.43	117.15	27.87	55.29	16.24	21.92	23.94	15.01	163.22	273.25	157.31	29.05	63.34	31.77	73.54	52.4	32.12	47.29	57.36
20621	20621		ENSMUSG00000037972	20621				'Snn'	2810407J07Rik+++AI848521+++AW547286	mRNA	-2.09262535952976	3.4584338978655098E-12	-3.02362027636577	5.65828478107909E-83	2.0	NM_009223.3+++XM_006521880.1	coding	known	NC_000082.6	1.1066298E7	1.1074985E7	+	16|16 A1	3.65	3.19	5.93	11.77	7.39	8.81	11.24	6.93	8.68	2.89	1.97	2.78	2.6	1.94	2.31	3.33	3.47	6.63	15.47	18.94	14.94	13.8	18.65	17.12	13.84	16.86
20708	20708		ENSMUSG00000042842	20708		K13963		'Serpinb6b'	NK13+++Spi12+++ovalbumin	mRNA	-2.2990574111611	2.69927006784563E-5	0.220786506737875	0.75814681746832	4.0	BGIR10090_189728+++NM_011454.1+++XM_006516621.3+++XM_006516622.3	coding	known	NC_000079.6	3.2956811E7	3.2979067E7	+	13 A3.2|13 13.78 cM	19.96	29.75	38.05	5.28	11.23	27.52	4.22	10.77	23.85	2.8	2.14	3.5	3.01	1.77	3.31	5.07	4.9	10.98	3.81	6.67	6.6	1.0	1.62	1.07	1.0	0.68
207474	207474		ENSMUSG00000041633	207474		K21918		'Kctd12b'	9530071H11Rik+++B430319H24Rik	mRNA	-2.43008433730746	3.60693394977914E-5	-2.92871132447966	1.7329070478536E-8	3.0	URS00009B7E34+++NM_175429.3+++XM_006528778.2	coding	known	NC_000086.7	1.53685154E8	1.53696386E8	-	X|X F3	1.07	2.76	3.28	0.43	0.37	0.63	0.56	0.52	0.56	0.03	0.05	0.11	0.11	0.04	0.18	0.59	0.78	0.84	8.17	7.19	6.69	0.85	1.85	2.29	0.91	1.46
207818	207818		ENSMUSG00000053559	207818				'Smagp'		mRNA	-3.30939007947965	3.1624958843766698E-18	-1.55712875742521	0.0019762297220182	7.0	URS00009C3338+++NR_104337.1+++NR_104338.1+++NM_001033872.2+++NM_001285413.1+++NM_001285414.1+++NM_174992.4	coding	known	NC_000081.6	1.00621339E8	1.0063694E8	-	15|15 F1	34.48	31.63	22.87	18.49	13.71	11.56	16.62	13.76	11.48	1.43	1.8	1.33	2.02	1.57	0.92	12.76	13.45	7.93	49.5	33.7	20.59	5.09	4.52	3.66	4.35	7.55
208084	208084		ENSMUSG00000041064	208084		K15255		'Pif1'	4631410M14+++AI449441	mRNA	-4.59028049056392	1.11042626080439E-5	-3.40764153256933	0.0047638206805484	14.0	URS00009AFB90+++NM_172453.3+++XM_006510919.2+++XM_006510920.2+++XM_006510921.3+++XM_011242690.2+++XR_001778826.1+++XR_001778827.1+++XR_001778828.1+++XR_001778829.1+++XR_001778830.1+++XR_001778831.1+++XR_001778832.1+++XR_379406.3	coding	known	NC_000075.6	6.5587147E7	6.5595967E7	+	9|9 C	0.52	0.94	2.22	0.41	0.45	1.22	0.36	0.28	1.21	0.09	0.04	0.14	0.0	0.05	0.1	0.08	0.13	0.22	0.47	1.04	0.26	0.06	0.52	0.19	0.13	0.51
208628	208628		ENSMUSG00000029414	208628		K11577		'Kntc1'	D330012D13+++jgl	mRNA	-3.22233608246946	9.66822171545793E-6	-1.30496656990162	0.0372106363411919	7.0	NM_001042421.1+++XM_006530249.1+++XM_006530250.3+++XM_006530251.3+++XM_006530252.3+++XM_006530253.3+++XM_006530254.2	coding	known	NC_000071.6	1.2374969E8	1.23821593E8	+	5|5 F	1.07	2.06	4.99	0.45	0.62	2.43	0.42	0.59	2.35	0.07	0.08	0.15	0.1	0.08	0.14	0.5	0.58	1.25	0.71	2.34	1.24	0.27	0.98	0.47	0.28	0.67
20877	20877		ENSMUSG00000020897	20877		K11479		'Aurkb'	AIM-1+++AIRK2+++AL022959+++Aik2+++Aim1+++Ark2+++AurB+++IPL1+++STK-1+++Stk12+++Stk5	mRNA	-2.99199481457433	1.65187087233667E-6	-1.37493860242948	0.0245575025901444	2.0	NM_011496.2+++XM_006532725.3	coding	known	NC_000077.6	6.9045625E7	6.9051664E7	+	11 B3|11 42.32 cM	5.67	8.84	26.54	2.31	2.44	11.29	2.23	2.82	10.89	0.38	0.69	1.27	0.58	0.45	0.99	3.34	3.0	4.03	4.42	10.05	4.89	0.92	3.82	1.76	1.11	3.93
20878	20878		ENSMUSG00000027496	20878		K11481		'Aurka'	AIRK1+++ARK-1+++AU019385+++AW539821+++Ark1+++Aurora-A+++Ayk1+++IAK+++IAK1+++Stk6	mRNA	-2.43862310456095	1.40235607544506E-6	-1.13201839284775	0.0166632436257527	4.0	BGIR10090_172942+++NM_001291185.1+++NM_011497.4+++XM_006499075.2	coding	known	NC_000068.7	1.7235619E8	1.72370706E8	+	2 H3|2 94.84 cM	8.17	8.34	26.68	4.76	4.73	15.77	4.76	4.67	16.06	1.11	1.45	1.67	1.13	1.76	2.02	3.28	3.28	6.29	5.1	13.12	8.09	1.71	5.85	4.07	2.04	5.99
208836	208836		ENSMUSG00000039187	208836		K10895		'Fanci'		mRNA	-3.10114363662196	0.0022572792586934	-0.520740639696838	0.626390114629677	6.0	URS00009B0629+++URS00009BD756+++NM_145946.2+++XM_006540738.2+++XM_011250833.2+++XM_017322082.1	coding	known	NC_000073.6	7.9392312E7	7.9450265E7	+	7|7 D2	0.54	0.99	2.8	0.13	0.13	1.15	0.17	0.25	1.07	0.02	0.03	0.15	0.09	0.01	0.08	0.21	0.19	0.54	0.39	1.06	0.62	0.1	0.28	0.09	0.18	0.16
20887	20887		ENSMUSG00000030711	20887		K01014		'Sult1a1'	AI266890+++PST+++ST1A1+++ST1A4+++Stp+++Stp1+++mSTp1	mRNA	-4.56172971547651	9.08875352398181E-6	-3.48105047527057	1.76915320965615E-13	4.0	URS00009B564E+++NM_133670.1+++XM_006507538.3+++XM_017322084.1	coding	known	NC_000073.6	1.26672865E8	1.26690426E8	-	7 F3|7 69.25 cM	1.71	1.7	2.2	1.29	0.94	1.18	1.06	0.74	1.85	0.01	0.07	0.08	0.1	0.04	0.04	0.31	0.45	0.66	18.07	7.05	5.69	2.4	3.42	1.72	2.69	2.27
209387	209387		ENSMUSG00000057596	209387		K10648		'Trim30d'	AI451617+++TRIM30-3+++Trim79	mRNA	-2.88191316667854	1.46938018712728E-20	-4.05371018602458	1.58553024016384E-5	8.0	BGIR10090_181900+++URS00009BB333+++NM_001167828.1+++NM_199146.2+++XM_006507546.2+++XM_006507547.3+++XM_006507548.2+++XM_006507549.3	coding	known	NC_000073.6	1.04470014E8	1.04513374E8	-	7|7 E3	31.19	14.02	6.42	17.6	15.59	13.63	9.92	10.0	6.53	2.63	2.46	1.3	1.54	1.0	1.38	6.32	17.77	19.52	0.62	1.14	0.53	45.3	24.62	17.75	32.05	8.56
20970	20970		ENSMUSG00000025743	20970		K16337		'Sdc3'	Synd3+++mKIAA0468+++syn-3	mRNA	-2.47196485573351	1.5320316005222E-25	-1.69342367563591	6.1248270647499E-7	4.0	NM_011520.3+++XM_006538688.3+++XM_017320090.1+++XM_017320091.1	coding	known	NC_000070.6	1.30792537E8	1.30826318E8	+	4 D2.2|4 63.63 cM	619.16	679.99	455.76	395.34	433.02	331.36	279.24	319.4	222.56	63.22	75.16	40.83	61.18	51.15	47.5	398.72	531.55	412.29	222.86	410.35	360.72	503.64	328.85	445.93	415.58	320.82
20972	20972		ENSMUSG00000022415	20972				'Syngr1'	R75468+++Syngr1b+++p29	mRNA	-2.05845843223382	0.0192536882950182	-1.65182296448337	4.0053732133743297E-26	5.0	BGIR10090_191999+++BGIR10090_192000+++NM_009303.2+++NM_207708.1+++XM_006520695.1	coding	known	NC_000081.6	8.0091334E7	8.0119501E7	+	15|15 E1	84.42	172.27	194.07	46.04	92.02	138.21	48.79	95.99	152.95	9.24	22.82	40.31	8.65	20.06	43.34	18.2	38.87	61.02	199.71	240.57	209.38	79.14	89.85	109.14	95.75	125.81
209737	209737		ENSMUSG00000036768	209737		K10400		'Kif15'	3110023M17Rik+++3930402I10Rik+++D330038N01+++HKLP2+++Knsl7+++b2b1117.1Clo+++b2b1117.1aClo	mRNA	-2.80889478920152	4.29991301487857E-5	-1.63951269962166	0.0122202904969236	11.0	URS00009ADB01+++URS00009B4115+++URS00009B9C1D+++URS00009C2D03+++URS00009C3534+++NM_010620.1+++XM_006512028.1+++XM_006512029.3+++XM_006512030.1+++XM_011242953.2+++XM_017313264.1	coding	known	NC_000075.6	1.22951043E8	1.23018733E8	+	9|9 F4	1.22	2.07	6.38	0.59	0.56	2.64	0.71	0.66	2.61	0.14	0.12	0.31	0.1	0.24	0.36	0.46	0.61	0.96	1.16	2.49	1.11	0.26	0.94	0.38	0.43	1.12
210094	210094		ENSMUSG00000013367	210094		K06773		'Iglon5'	A230106M20Rik+++Gm1431	mRNA	-2.49231617160348	8.711712183043E-4	-1.70902460612258	0.0697005994505447	2.0	NM_001164518.1+++XM_006540756.3	coding	known	NC_000073.6	4.3472907E7	4.3490049E7	-	7|7 B3	0.65	0.89	1.16	0.37	0.78	1.18	0.56	0.57	1.14	0.14	0.15	0.21	0.06	0.1	0.26	0.06	0.02	0.2	0.48	0.52	0.44	0.25	0.6	0.91	0.31	0.93
211651	211651		ENSMUSG00000034023	211651		K10891		'Fancd2'	2410150O07Rik+++AU015151+++BB137857+++FA-D2+++FA4+++FACD+++FAD+++FANCD	mRNA	-2.45089067724907	0.0035257204307097	-1.48329462532048	0.08433317785165	7.0	URS00009B3311+++URS00009B710B+++NM_001033244.3+++XM_006505854.2+++XM_006505857.2+++XM_017321490.1+++XM_017321491.1	coding	known	NC_000072.6	1.13531661E8	1.13597018E8	+	6|6 E3	0.82	1.08	3.47	0.22	0.14	1.11	0.3	0.31	0.96	0.09	0.08	0.08	0.07	0.04	0.21	0.29	0.32	0.56	0.26	1.11	0.96	0.1	0.44	0.23	0.1	0.27
211770	211770		ENSMUSG00000032501	211770		K08814		'Trib1'	A530090O15Rik+++TRB-1+++Trb1	mRNA	-2.47683572587194	1.03619570737548E-18	-1.66008623853751	5.12935610527789E-8	4.0	BGIR10090_191898+++BGIR10090_191899+++URS00009C43FF+++NM_144549.4	coding	known	NC_000081.6	5.9647182E7	5.9657099E7	+	15|15 D1	33.87	26.36	19.7	46.88	42.15	33.94	44.32	36.21	27.15	8.88	12.38	7.82	7.63	7.35	6.16	42.05	40.98	31.19	9.34	13.68	14.75	32.38	32.18	29.47	28.38	33.96
212980	212980		ENSMUSG00000026435	212980		K15379		'Slc45a3'	2210413P12Rik+++AU023994+++AU043764+++IPCA-6+++PRST+++Pcanap6	mRNA	-2.10012739383194	2.325004587288E-4	-1.75807966269995	0.022458162247861	5.0	BGIR10090_170744+++NM_001177628.2+++NM_145977.2+++XM_006529341.2+++XM_006529342.2	coding	known	NC_000067.6	1.31962915E8	1.31982972E8	+	1|1 E4	1.26	1.6	1.88	1.09	1.07	1.7	0.68	0.94	1.34	0.42	0.27	0.25	0.46	0.18	0.17	0.53	0.52	0.91	1.14	3.83	2.42	1.43	0.98	0.82	0.8	0.82
213002	213002		ENSMUSG00000059108	213002		K06566		'Ifitm6'	A330075D07+++Dspa2f+++Fgls5+++fragilis5	mRNA	-3.58581469289439	3.5867287157473604E-9	-0.406936239733896	0.693783707489007	1.0	NM_001033632.1	coding	known	NC_000073.6	1.41015812E8	1.41016892E8	-	7|7 F5	13.07	12.16	7.95	4.61	8.87	6.29	5.63	7.73	5.15	0.0	0.0	1.3	0.33	0.93	0.4	2.48	5.19	4.26	1.32	0.98	1.74	2.54	1.8	1.48	1.54	2.11
213402	213402		ENSMUSG00000071324	213402				'Armc2'	2610018I05Rik	mRNA	-3.39955286541644	0.0253404325862479	-0.237798557051849	0.945775781283972	6.0	BGIR10090_185351+++NM_001034858.3+++XM_006512653.2+++XM_006512654.2+++XM_011243157.2+++XM_011243159.1	coding	known	NC_000076.6	4.1908507E7	4.2018382E7	+	10|10 B2	0.09	0.19	0.29	0.02	0.08	0.04	0.07	0.1	0.16	0.01	0.0	0.09	0.01	0.0	0.02	0.07	0.15	0.1	1.11	0.79	0.93	0.07	0.07	0.03	0.0	0.04
21350	21350		ENSMUSG00000028417	21350		K09068		'Tal2'	bHLHa19	mRNA	-2.53766012906699	1.706521829406E-4	-0.0742571852193346	0.978130118245369	1.0	NM_009317.3	coding	known	NC_000070.6	5.3779705E7	5.3786885E7	+	4 B2|4 28.75 cM	1.22	0.49	0.29	1.01	1.37	1.69	1.55	1.03	1.83	0.23	0.22	0.19	0.19	0.27	0.35	0.84	0.65	0.61	0.05	0.05	0.0	0.05	0.25	0.1	0.05	0.15
213573	213573		ENSMUSG00000048200	213573		K17199		'Cracr2b'	6330520A15Rik+++BC026645+++Cracr2a+++Efcab4+++Efcab4a	mRNA	-2.47816513273218	0.0030842368253065	-0.604596125456552	0.159199072565418	11.0	BGIR10090_182180+++BGIR10090_182181+++BGIR10090_182182+++URS00009B4920+++URS00009B8249+++URS0000CCE013+++URS0000CCE08A+++NM_001025103.2+++XM_006536172.3+++XM_006536173.3+++XM_006536174.2	coding	known	NC_000073.6	1.4146087E8	1.41467771E8	+	7|7 F5	1.93	4.04	3.69	0.33	0.47	0.95	0.49	0.61	1.38	0.19	0.28	0.19	0.24	0.08	0.18	1.19	1.76	1.52	20.97	9.32	7.93	1.24	1.23	1.25	1.04	1.38
215387	215387		ENSMUSG00000034906	215387		K06676		'Ncaph'	A730011O11Rik+++Brrn1+++CAP-H+++HCAP-H+++mCAP-H	mRNA	-2.84305943771017	2.63056093810268E-5	-0.885036585554245	0.218649182074453	1.0	NM_144818.3	coding	known	NC_000068.7	1.27103809E8	1.27133954E8	-	2|2 F1	4.38	7.33	18.47	1.4	1.65	6.6	1.8	1.77	8.34	0.66	0.32	0.93	0.57	0.28	0.86	3.63	2.61	4.36	3.6	9.11	5.73	0.58	2.28	0.85	0.58	2.27
217122	217122			217122				'Gm11545'	A430060F13Rik+++C86086	mRNA	-6.39792748238664	1.427067378249E-4	0.628573561859466	0.243088907121308	3.0	URS00009C5A04+++NM_001105561.1+++XM_006533009.2	coding	known	NC_000077.6	9.4755129E7	9.4761197E7	-	11|11 D	0.46	1.01	2.3	0.26	0.27	0.73	0.12	0.42	1.13	0.02	0.02	0.04	0.0	0.02	0.0	0.02	0.0	0.08	5.95	4.56	5.8	0.87	0.49	0.59	0.66	0.46
217216	217216		ENSMUSG00000034773	217216				'BC030867'		mRNA	-2.243898105851	0.0015009283329556	-0.774681076976808	0.30400043173421	3.0	NM_153544.3+++XM_006533040.1+++XM_017314483.1	coding	known	NC_000077.6	1.02248865E8	1.02265183E8	+	11|11 D	2.28	5.15	13.5	0.69	0.99	3.95	0.8	1.06	3.9	0.22	0.27	0.48	0.29	0.33	0.63	1.09	0.95	1.88	2.19	4.51	3.65	0.15	0.96	0.63	0.23	0.87
217304	217304		ENSMUSG00000063193	217304		K20395		'Cd300lb'	CLM-7+++Clm7+++Gm253+++LMIR5	mRNA	-2.45161138948322	0.0095892465106895	0.198122121910451	0.688185830017822	4.0	BGIR10090_188346+++URS00009BE3B8+++NM_199221.2+++XM_006533072.1	coding	known	NC_000077.6	1.14922779E8	1.14934386E8	+	11|11 E2	68.96	111.93	124.13	9.87	35.06	46.37	7.19	35.4	47.85	1.63	4.64	8.57	2.94	5.29	8.78	24.32	36.92	41.18	163.56	130.76	185.24	8.09	13.92	11.02	8.13	11.42
217845	217845		ENSMUSG00000021208	217845				'Ifi27l2b'	1810023F06Rik+++ISG12(b2)	mRNA	-3.22485399385415	6.98939045124502E-5	-0.183480145952949	0.912369389569479	2.0	NM_145449.2+++XM_006515758.2	coding	known	NC_000078.6	1.03450898E8	1.03457223E8	-	12|12 E	1.89	2.02	1.11	1.97	3.01	1.47	1.48	1.54	1.11	0.05	0.32	0.1	0.1	0.29	0.09	0.52	1.17	0.49	0.15	0.15	0.16	0.26	0.26	0.21	0.26	0.51
21810	21810		ENSMUSG00000035493	21810		K19519		'Tgfbi'	68kDa+++AI181842+++AI747162+++Beta-ig+++big-h3	mRNA	-2.16025875774617	1.07061667587087E-10	-1.15245944236057	2.406476700961E-4	1.0	NM_009369.4	coding	known	NC_000079.6	5.6609603E7	5.6639339E7	+	13 B1|13 30.09 cM	34.73	53.74	94.55	26.78	37.78	65.37	24.33	32.24	58.77	7.8	6.75	10.86	8.65	6.35	12.15	112.06	79.45	155.57	33.33	57.89	69.14	80.06	99.12	128.23	68.73	90.38
218121	218121		ENSMUSG00000038732	218121		K13517		'Mboat1'	9130215M02Rik+++BC023845+++LPEAT1+++Moact1+++Oact1	mRNA	-2.04779020764016	0.0036511674776997	-0.299196071421535	0.805590180204203	3.0	URS00009AFD79+++NM_153546.4+++XM_011244305.2	coding	known	NC_000079.6	3.0136449E7	3.0246694E7	+	13|13 A3.2	0.82	1.38	4.23	0.59	1.07	2.16	0.46	0.76	2.32	0.25	0.29	0.63	0.29	0.29	0.4	0.62	0.66	1.19	0.46	1.15	1.45	0.24	0.5	0.34	0.19	0.28
218194	218194		ENSMUSG00000054728	218194				'Phactr1'	9630030F18Rik+++Rpel1	mRNA	-3.08687220343125	3.13403016189745E-5	-1.68059809697504	0.0599514927150595	25.0	BGIR10090_189762+++BGIR10090_189763+++URS00007615D0+++URS00009B17F3+++URS00009B3F34+++URS00009B44AC+++URS00009B5987+++URS00009B6497+++URS00009B7A5E+++URS00009BA7CE+++URS00009BD736+++URS00009C40BB+++URS00009C40DF+++NM_001005740.1+++NM_001005748.2+++NM_001302635.1+++NM_001302636.1+++XM_006516905.3+++XM_006516906.3+++XM_006516907.3+++XM_006516911.3+++XM_011244395.2+++XM_017315482.1+++XM_017315483.1+…	coding	known	NC_000079.6	4.2680571E7	4.3138526E7	+	13|13 A4	0.33	0.4	0.36	0.35	0.38	0.42	0.3	0.3	0.37	0.03	0.04	0.07	0.04	0.01	0.07	0.23	0.12	0.23	0.37	0.07	0.05	0.49	0.18	0.22	0.52	0.23
21844	21844		ENSMUSG00000002489	21844		K05731		'Tiam1'	AI847750+++D16Ium10+++D16Ium10e	mRNA	-2.22378014366712	5.07228982331348E-6	-1.47592758531258	0.0322085563827134	19.0	BGIR10090_193646+++URS00009B02C5+++URS00009B2CE0+++URS00009B79CF+++URS00009B7A9E+++URS00009B7BDC+++URS00009B7C47+++URS00009B868E+++URS00009BC39C+++URS00009C1AAD+++NM_001145886.1+++NM_001145887.1+++NM_009384.3+++XM_006522978.3+++XM_006522980.3+++XM_006522982.3+++XM_006522983.3+++XM_011246112.2+++XM_017316936.1	coding	known	NC_000082.6	8.9787111E7	9.0144895E7	+	16 C3.3|16 51.5 cM	2.06	4.62	5.74	0.62	1.51	2.28	0.63	1.38	1.78	0.28	0.32	0.27	0.24	0.24	0.39	1.72	1.91	2.14	1.93	2.22	2.44	2.25	1.1	0.88	1.57	0.72
21858	21858		ENSMUSG00000017466	21858		K22583		'Timp2'	D11Bwg1104e+++Timp-2	mRNA	-2.72227963931963	7.419571381135161E-21	-2.36277729090221	9.0521213318261E-81	2.0	URS00009AFF78+++NM_011594.3	coding	known	NC_000077.6	1.18301061E8	1.18355411E8	+	11 E2|11 83.09 cM	122.46	180.96	161.14	66.49	81.78	96.99	59.05	77.5	94.25	6.63	12.64	17.36	7.33	12.82	17.36	47.63	71.34	80.57	399.33	338.21	288.0	100.13	132.34	144.4	97.65	129.88
21877	21877		ENSMUSG00000025574	21877		K00857		'Tk1'	D530002A18Rik+++Tk-1+++Tk1a+++Tk1b	mRNA	-3.90348527246926	8.972774546765E-4	-1.53547606225702	0.0132334235947799	6.0	URS00009BDD34+++NM_001271729.1+++NM_009387.2+++XM_006533149.3+++XM_006533150.3+++XM_006533151.3	coding	known	NC_000077.6	1.17815519E8	1.17826087E8	+	11 E2|11 82.96 cM	23.43	32.05	111.32	3.95	6.11	36.09	4.49	8.43	35.82	0.8	1.12	1.44	0.89	0.38	2.14	7.5	7.27	17.25	10.04	32.18	17.72	2.19	9.3	3.74	2.2	7.01
218877	218877		ENSMUSG00000021904	218877		K06840		'Sema3g'	AK129018	mRNA	-2.67997351757555	0.0412789597982979	-1.58442087862449	0.347249800979041	3.0	URS00009AFB14+++NM_001025379.1+++XM_006518821.3	coding	known	NC_000080.6	3.1217873E7	3.1230352E7	+	14|14 B	0.03	0.01	0.05	0.21	0.13	0.04	0.08	0.21	0.16	0.01	0.03	0.01	0.04	0.0	0.03	0.01	0.0	0.01	0.0	0.06	0.02	0.04	0.01	0.02	0.01	0.1
218977	218977		ENSMUSG00000037544	218977		K16804		'Dlgap5'	C77459+++C86398+++Dap-5+++Dlg7+++Hurp+++mKIAA0008	mRNA	-2.02160650886098	0.002890980351446	-0.348337891480448	0.630711489661948	5.0	BGIR10090_191445+++NM_144553.2+++XM_006518833.1+++XM_006518834.1+++XM_006518835.3	coding	known	NC_000080.6	4.7387779E7	4.7418407E7	-	14 C1|14 24.6 cM	3.74	5.58	14.23	1.54	1.57	6.85	1.65	1.88	8.64	0.78	0.85	1.59	0.72	0.83	1.46	2.58	1.81	3.65	2.4	6.21	4.38	1.06	2.12	0.5	0.72	1.66
219131	219131		ENSMUSG00000044703	219131				'Phf11a'	4933417L10Rik+++Phf11+++Phf11l	mRNA	-2.39426938155024	2.56517415010073E-16	-2.7726723942523	0.0138390999068156	3.0	NM_172603.3+++XM_011245023.2+++XM_017315970.1	coding	known	NC_000080.6	5.9276913E7	5.9297523E7	-	14|14 C3	35.44	23.47	15.47	29.94	31.54	21.92	21.02	22.75	15.5	4.44	5.92	2.61	3.73	4.74	3.6	10.66	34.57	38.83	1.94	2.56	1.68	85.41	21.73	26.5	67.45	16.47
219132	219132		ENSMUSG00000068245	219132				'Phf11d'	D14Ertd668e+++Phf11+++Phf11l	mRNA	-2.62779270283448	8.47729792492575E-19	-2.51421098358874	4.81814747620831E-5	3.0	BGIR10090_191573+++URS00009C5337+++NM_199015.4	coding	known	NC_000080.6	5.9345939E7	5.9370675E7	+	14 C3|14 31.48 cM	52.59	33.55	18.16	42.35	44.68	30.14	32.42	37.44	22.41	6.22	8.47	3.39	5.41	6.52	4.3	8.07	37.9	34.52	1.41	3.93	2.77	71.1	46.64	30.58	66.51	27.33
21973	21973		ENSMUSG00000020914	21973		K03164		'Top2a'	Top-2	mRNA	-2.47399339788774	1.88355610265656E-6	-1.76062097023944	5.32508518085113E-5	4.0	NM_011623.2+++XM_006533153.2+++XM_006533154.2+++XM_006533155.2	coding	known	NC_000077.6	9.8992947E7	9.9024205E7	-	11 D|11 62.91 cM	8.19	11.69	40.19	5.31	4.77	22.41	5.29	5.48	23.16	1.84	1.99	2.66	1.76	1.91	2.62	4.31	3.44	8.62	5.9	17.24	8.0	2.85	8.65	4.05	2.82	8.47
22004	22004		ENSMUSG00000028464	22004		K10374		'Tpm2'	Tpm-2+++Trop-2	mRNA	-2.08211507957053	0.013218419070854	-1.77882262757925	8.32797062433736E-5	4.0	NM_001277875.1+++NM_001277876.1+++NM_009416.4+++XM_006537780.1	coding	known	NC_000070.6	4.3513726E7	4.3523583E7	-	4|4 A5	0.58	0.64	0.61	0.71	0.33	0.7	0.41	0.75	0.65	0.13	0.19	0.12	0.08	0.2	0.19	0.22	0.59	0.56	4.32	6.23	3.11	1.62	2.95	2.82	1.99	4.07
22035	22035		ENSMUSG00000039304	22035		K04721		'Tnfsf10'	A330042I21Rik+++AI448571+++APO-2L+++Ly81+++TL2+++Tnlg6a+++Trail	mRNA	-2.93069197043372	5.495045830299681E-9	-4.84908110627251	5.597168028019E-4	3.0	BGIR10090_174279+++URS00009AD698+++NM_009425.2	coding	known	NC_000069.6	2.7317077E7	2.7339665E7	+	3|3 A3	3.04	1.57	0.73	1.27	1.2	1.31	0.67	0.85	0.68	0.09	0.26	0.16	0.05	0.16	0.1	0.43	1.83	1.56	0.16	0.25	0.17	14.26	4.42	2.97	7.75	1.31
22036	22036		ENSMUSG00000032586	22036		K11985		'Traip'	Trip	mRNA	-2.08541106153539	8.96004188701E-4	-0.174633809305552	0.87644974812819	6.0	BGIR10090_184194+++BGIR10090_184195+++NM_011634.3+++XM_006511693.3+++XM_006511694.3+++XM_017313284.1	coding	known	NC_000075.6	1.0793592E8	1.07973144E8	+	9 F1|9 59.07 cM	1.86	2.67	8.01	0.99	0.87	2.72	0.99	1.16	3.83	0.34	0.46	0.48	0.38	0.39	0.72	0.91	0.74	2.12	1.22	3.18	2.88	0.44	0.86	0.76	0.29	1.26
22041	22041		ENSMUSG00000032554	22041		K14736		'Trf'	AI266983+++Cd176+++HP+++Tf+++Tfn+++hpx	mRNA	-2.56699065079649	1.2538558088079E-18	-2.42598127669728	7.523080739033509E-27	2.0	BGIR10090_185003+++NM_133977.2	coding	known	NC_000075.6	1.03199404E8	1.03230286E8	-	9 F1|9 55.03 cM	46.53	65.82	49.71	36.98	51.11	38.44	32.4	50.09	41.7	6.27	10.87	6.66	5.24	10.61	6.59	19.38	28.73	19.99	237.03	209.29	145.55	81.73	149.18	83.24	85.16	135.63
22066	22066		ENSMUSG00000027748	22066		K04967		'Trpc4'	CCE1+++STRPC4+++Trp4+++Trrp4	mRNA	-2.02385528020966	0.0064437279040501	-3.56438035362611	1.98303771095281E-5	13.0	BGIR10090_174366+++BGIR10090_174367+++BGIR10090_174368+++BGIR10090_174369+++BGIR10090_174370+++NR_046161.1+++NM_001253682.1+++NM_001253683.1+++NM_016984.3+++XM_006501296.3+++XM_006501297.3+++XM_006501298.1+++XM_017319534.1	coding	known	NC_000069.6	5.4156051E7	5.4318471E7	+	3 C|3 25.43 cM	0.42	0.51	0.44	0.3	0.73	0.47	0.31	0.49	0.59	0.25	0.14	0.03	0.15	0.12	0.05	0.16	0.22	0.27	0.52	0.37	0.59	1.19	0.7	0.57	0.9	0.5
22137	22137		ENSMUSG00000038379	22137		K08866		'Ttk'	AL022661+++Esk1+++Mps1+++PYT+++esk	mRNA	-3.15336408917776	1.74776907419115E-5	-1.12011904679651	0.143109566001076	7.0	URS0000AEDBEE+++NM_001110265.1+++NM_001284272.1+++NM_009445.2+++XM_006511058.1+++XM_006511059.1+++XM_006511060.1	coding	known	NC_000075.6	8.3834651E7	8.387239E7	+	9|9 E2	1.68	2.13	8.11	0.8	0.87	3.97	0.57	0.84	3.28	0.23	0.2	0.23	0.2	0.15	0.2	0.36	0.53	1.29	0.97	2.92	1.77	0.28	0.76	0.37	0.26	0.72
22169	22169		ENSMUSG00000020638	22169		K13809		'Cmpk2'	1200004E04Rik+++TDKI+++Tyki	mRNA	-3.89131747755154	2.2390607818524E-29	-6.60150697923067	4.49316604759214E-8	2.0	NM_020557.4+++XR_381188.3	coding	known	NC_000078.6	2.6469212E7	2.6479837E7	+	12 A2|12 9.69 cM	153.62	89.6	23.71	82.31	117.73	63.46	31.45	55.43	29.09	4.44	9.25	3.39	1.67	3.14	3.81	11.92	102.86	76.76	9.99	10.16	3.11	1748.5	425.57	419.73	1189.88	152.18
22249	22249		ENSMUSG00000028456	22249		K15293		'Unc13b'	Munc13-1+++Munc13-2+++Unc13a+++Unc13h1+++Unc13h2	mRNA	-2.10348541471391	7.82765349808737E-8	-0.140670505777881	0.871464924572332	28.0	BGIR10090_175596+++BGIR10090_175597+++BGIR10090_175598+++BGIR10090_175599+++BGIR10090_175600+++BGIR10090_175601+++BGIR10090_175602+++BGIR10090_175603+++BGIR10090_175604+++BGIR10090_175605+++BGIR10090_175606+++BGIR10090_175607+++BGIR10090_175608+++URS00009BA207+++NM_001081413.2+++NM_001310758.1+++NM_021468.3+++XM_006537786.3+++XM_006537788.3+++XM_006537789.3+++XM_006537790.3+++XM_006537791.3+++XM_…	coding	known	NC_000070.6	4.3045967E7	4.3264873E7	+	4|4 A5	1.01	2.13	2.14	0.54	1.23	1.0	0.64	1.24	1.1	0.13	0.22	0.26	0.18	0.22	0.33	0.5	0.97	0.86	2.0	1.38	0.92	0.3	0.37	0.26	0.21	0.36
22259	22259		ENSMUSG00000002108	22259		K08536		'Nr1h3'	AU018371+++LXR+++RLD1+++Unr1	mRNA	-2.30274052848661	5.484559207386309E-28	-1.03472449250589	0.0088162766396801	7.0	URS00009AE56F+++URS00009B9859+++NM_001177730.1+++NM_013839.4+++XM_006499166.2+++XM_006499167.2+++XM_006499168.3	coding	known	NC_000068.7	9.1184061E7	9.1202829E7	-	2 E1|2 50.52 cM	192.01	83.94	71.93	193.34	171.76	142.04	185.12	171.29	151.66	37.63	43.18	34.21	41.69	35.5	34.43	170.68	148.69	148.39	34.61	41.6	32.38	103.04	100.28	71.78	104.25	146.45
22329	22329		ENSMUSG00000027962	22329		K06527		'Vcam1'	CD106+++Vcam-1	mRNA	-2.09354603935405	7.74980178590551E-16	-3.97641474237509	4.1476967533012997E-19	2.0	BGIR10090_175300+++NM_011693.3	coding	known	NC_000069.6	1.1611002E8	1.16129688E8	-	3 G1|3 50.17 cM	5.68	1.58	1.87	12.75	9.91	11.35	11.85	12.0	12.3	4.87	2.91	2.91	3.91	2.87	2.29	3.77	2.88	4.31	1.91	10.46	4.06	17.31	49.22	26.59	18.58	36.56
223672	223672		ENSMUSG00000057346	223672		K14480		'Apol9a'		mRNA	-4.52710377589777	6.39975514615615E-23	-1.85905509120889	0.134731202519434	4.0	URS00009B0210+++NM_001162883.1+++NM_173786.1+++XM_006520799.3	coding	known	NC_000081.6	7.7403789E7	7.741108E7	-	15|15 D3	12.25	5.85	3.8	8.6	9.11	7.6	4.53	5.13	4.43	0.15	0.41	0.21	0.12	0.26	0.27	0.9	4.59	7.51	0.0	0.0	0.19	3.66	1.03	0.78	1.99	0.27
223864	223864		ENSMUSG00000022469	223864		K08014		'Rapgef3'	2310016P22Rik+++9330170P05Rik+++Epac+++Epac1	mRNA	-2.06777011386491	0.0299347023685956	0.242779051741155	0.875448735533333	19.0	BGIR10090_192660+++BGIR10090_192661+++URS00007726EA+++NM_001177810.1+++NM_001177811.1+++NM_144850.2+++XM_006520876.2+++XM_011245600.1+++XM_011245601.2+++XM_011245602.2+++XM_011245603.1+++XM_017316582.1+++XM_017316583.1+++XM_017316584.1+++XM_017316585.1+++XR_001781519.1+++XR_875291.2+++XR_875292.1+++XR_875293.1	coding	known	NC_000081.6	9.774477E7	9.7768376E7	+	15|15 F1	0.93	1.13	0.68	0.2	0.26	0.37	0.24	0.23	0.32	0.03	0.03	0.21	0.06	0.04	0.14	0.27	0.86	0.5	2.67	2.22	1.69	0.16	0.25	0.2	0.23	0.56
22436	22436		ENSMUSG00000024066	22436		K00106		'Xdh'	XO+++Xor+++Xox-1+++Xox1	mRNA	-2.14346496366031	4.27641300778041E-15	-0.364728470161709	0.351291805994508	3.0	BGIR10090_194806+++NM_011723.3+++XM_011246381.1	coding	known	NC_000083.6	7.3883895E7	7.3950357E7	-	17 E2|17 45.25 cM	119.83	133.12	100.45	93.11	121.93	99.72	77.98	102.67	88.89	13.91	17.98	26.13	15.37	18.13	31.3	74.24	86.4	101.47	87.05	75.03	75.25	63.62	61.35	39.91	43.89	49.0
225872	225872		ENSMUSG00000045903	225872				'Npas4'	LE-PAS+++Nxf	mRNA	-3.15305227082143	1.11068341515982E-5	-0.0182168738879307	0.988694024303831	7.0	BGIR10090_196316+++URS00009BB296+++URS00009C0F95+++NM_153553.4+++XM_006531720.3+++XM_006531721.3+++XM_011248619.2	coding	known	NC_000085.6	4984353.0	5001929.0	-	19|19 A	0.65	4.61	5.4	0.31	1.48	1.64	0.42	1.36	1.2	0.08	0.16	0.18	0.07	0.05	0.26	0.08	0.28	0.53	2.62	2.33	5.46	0.08	0.44	0.28	0.05	0.28
226041	226041		ENSMUSG00000041731	226041		K15636		'Pgm5'	4833423B07+++9530034F03Rik+++D830025G17+++aciculin	mRNA	-3.90858162995107	2.6420677528893197E-11	-1.30725562818024	0.508789518879871	3.0	URS00009B61B0+++URS00009C11E3+++NM_175013.2	coding	known	NC_000085.6	2.4678261E7	2.4861842E7	-	19|19 B	0.71	1.86	2.84	0.52	1.6	2.36	0.45	1.12	2.37	0.12	0.05	0.09	0.08	0.06	0.13	0.02	0.03	0.09	0.08	0.12	0.12	0.03	0.01	0.07	0.03	0.01
229841	229841		ENSMUSG00000045328	229841		K11498		'Cenpe'	312kDa+++AU019344+++BC049989+++C530022J18+++CENP-E+++Kif10	mRNA	-2.63983352226254	3.72602143983035E-5	-1.97752861679359	5.72138978781192E-8	2.0	NM_173762.4+++XM_017319565.1	coding	known	NC_000069.6	1.35212537E8	1.3527354E8	+	3 G3|3 62.55 cM	1.62	1.51	5.06	1.29	0.44	3.57	1.16	0.67	3.87	0.21	0.29	0.55	0.25	0.2	0.5	0.75	0.4	1.35	1.36	2.64	1.59	0.92	2.26	0.97	0.96	1.85
230073	230073		ENSMUSG00000040296	230073		K12646		'Ddx58'	6430573D20Rik+++C330021E21+++RIG-I+++RLR-1	mRNA	-2.85803889601676	4.9703036817950195E-28	-3.88055164581137	2.08203638906967E-16	3.0	BGIR10090_175549+++BGIR10090_175550+++NM_172689.3	coding	known	NC_000070.6	4.0203777E7	4.0239825E7	+	4|4 A5	86.35	50.81	23.71	62.25	66.36	48.68	40.44	47.14	29.51	8.54	11.29	4.84	5.71	6.74	5.09	23.02	75.59	59.9	7.57	7.92	6.41	163.57	99.43	91.23	143.86	53.63
230098	230098		ENSMUSG00000051517	230098				'Arhgef39'	E130306D19Rik	mRNA	-2.61815151435297	1.97273798358031E-5	-0.615916176005982	0.106514590799637	7.0	BGIR10090_176549+++URS0000782F55+++URS00009AF29D+++NM_001013377.2+++XM_006537830.3+++XM_011249997.1+++XM_011249998.1	coding	known	NC_000070.6	4.3469074E7	4.35277E7	-	4|4 A5	1.54	3.76	10.26	1.1	0.72	4.85	1.13	1.81	6.01	0.17	0.41	0.68	0.34	0.34	0.5	1.21	1.49	2.44	2.46	4.34	2.21	0.51	1.0	0.61	1.17	2.22
231134	231134		ENSMUSG00000044716	231134				'Dok7'	A930013K19Rik+++AW049091+++Dok-7+++EF-12+++Oit5	mRNA	-2.15788854090551	0.0291241867683634	-1.27151553330343	0.195738616774122	5.0	NM_172708.3+++XM_006503898.3+++XM_006503899.3+++XM_006503900.2+++XM_017320832.1	coding	known	NC_000071.6	3.5056563E7	3.5087839E7	+	5|5 B2	0.04	0.36	0.19	0.23	0.35	0.46	0.19	0.46	0.3	0.15	0.13	0.18	0.02	0.1	0.11	0.0	0.2	0.37	0.55	0.55	0.68	0.14	0.25	0.36	0.23	0.33
231605	231605		ENSMUSG00000033316	231605				'Galnt9'	GalNAc-T9	mRNA	-4.7292655703732	0.0011751112999294	-1.21051286636688	0.435357571438644	4.0	NR_104449.1+++NM_001122639.2+++NM_198306.3+++XR_389273.2	coding	known	NC_000071.6	1.10544227E8	1.10621383E8	+	5|5 F	1.37	4.3	4.4	0.1	1.39	0.91	0.1	1.16	1.25	0.0	0.06	0.17	0.02	0.0	0.06	0.28	0.74	0.64	11.8	4.02	8.99	0.32	0.04	0.36	0.14	0.06
233186	233186		ENSMUSG00000039013	233186		K06549		'Siglecf'	Siglec5+++mSiglec-F	mRNA	-3.49552170174548	1.2714871106768198E-11	-3.06650693649686	2.7804776908489204E-17	3.0	NM_001271019.1+++NM_145581.2+++XM_006540816.1	coding	known	NC_000073.6	4.3351341E7	4.3359475E7	+	7|7 B3	0.51	2.04	1.76	1.84	2.2	1.74	1.86	1.62	1.27	0.1	0.42	0.17	0.11	0.2	0.15	0.25	0.46	0.51	10.58	5.23	7.75	2.57	1.84	2.51	2.04	1.88
233406	233406		ENSMUSG00000038943	233406		K16732		'Prc1'	D7Ertd348e	mRNA	-3.69191554914173	5.04405565631766E-10	-2.7361406388019	3.56894033758588E-8	9.0	BGIR10090_181756+++URS00009BB84E+++URS00009BC8E8+++NM_001285997.1+++NM_001285998.1+++NM_145150.3+++XM_006540855.3+++XM_006540856.3+++XM_006540857.3	coding	known	NC_000073.6	8.0294451E7	8.0316277E7	+	7 D2|7 45.62 cM	7.57	8.82	35.64	4.59	4.47	21.76	4.86	4.85	19.49	0.59	0.52	0.86	0.44	0.51	1.41	2.15	2.23	4.83	6.56	13.91	6.5	2.33	8.6	3.66	2.19	7.79
233781	233781		ENSMUSG00000030657	233781		K00771		'Xylt1'	8030490L12	mRNA	-2.32900123398378	0.0030739602137688	-1.67387518540507	0.0012488764283061	3.0	BGIR10090_180915+++BGIR10090_180916+++NM_175645.3	coding	known	NC_000073.6	1.17380733E8	1.17695473E8	+	7|7 F1	1.24	3.7	3.92	0.76	0.8	0.81	0.26	0.47	0.57	0.13	0.11	0.07	0.03	0.11	0.13	0.3	0.57	0.43	4.56	8.81	9.77	0.92	1.0	0.91	0.44	0.67
234258	234258		ENSMUSG00000039396	234258		K10569		'Neil3'	AI449477+++BC034753+++C85903	mRNA	-3.29533180732367	1.11362377255531E-5	-1.8977614636233	0.125204658237424	2.0	NM_146208.2+++XR_870387.1	coding	known	NC_000074.6	5.3586867E7	5.3639065E7	-	8|8 B1.3	2.44	2.1	9.83	0.45	0.84	3.86	0.64	1.1	3.59	0.11	0.22	0.19	0.14	0.13	0.28	0.83	0.57	1.74	1.53	2.9	0.95	0.12	0.27	0.24	0.06	0.65
234396	234396		ENSMUSG00000046295	234396		K21411		'Ankle1'	8430438L13Rik+++Ankrd41+++C430003I23+++Lem3	mRNA	-3.75837484103356	0.0031886972503734	-1.81001359462777	0.32489245081462	4.0	NM_001310502.1+++NM_172756.3+++XM_006509661.3+++XM_006509662.3	coding	known	NC_000074.6	7.1406002E7	7.1410547E7	+	8|8 B3.3	0.52	1.25	3.35	0.27	0.23	0.86	0.18	0.14	0.92	0.06	0.02	0.09	0.02	0.04	0.04	0.1	0.31	0.4	0.63	1.1	0.3	0.0	0.41	0.16	0.02	0.08
234911	234911		ENSMUSG00000070323	234911		K08005		'Mmp27'	Gm180	mRNA	-2.34686937227749	6.27176191113283E-8	-2.65519525463825	9.17515383596634E-10	2.0	NM_001310717.1+++XM_006509859.3	coding	known	NC_000075.6	7571396.0	7581885.0	+	9|9 A1	3.04	4.07	4.23	2.76	3.8	3.61	1.85	2.67	3.52	0.62	1.07	0.93	0.27	0.67	0.71	2.52	4.4	7.34	6.06	14.43	6.85	2.38	8.63	3.88	2.13	5.41
235505	235505		ENSMUSG00000046186	235505		K06530		'Cd109'	9930012E15Rik+++AI480638+++GARP	mRNA	-2.66203283706948	6.68159895374976E-6	-3.11092729189399	1.43779880689513E-16	3.0	URS00009B746B+++URS00009BB516+++NM_153098.3	coding	known	NC_000075.6	7.8615546E7	7.871626E7	+	9|9 E1	2.06	2.67	4.65	0.84	0.95	2.87	0.63	1.24	2.9	0.22	0.2	0.34	0.14	0.24	0.41	0.33	0.38	0.71	1.72	3.12	2.58	1.23	2.64	1.61	0.92	1.55
235527	235527		ENSMUSG00000032377	235527				'Plscr4'	AV245873	mRNA	-2.11808327095665	1.91604711487983E-8	-0.994251371273458	0.0856259454805371	4.0	BGIR10090_184102+++URS00009C2C14+++NM_178711.3+++XM_006511130.2	coding	known	NC_000075.6	9.2457371E7	9.2492516E7	+	9|9 E3.3	2.83	3.89	4.71	1.51	1.85	3.58	1.37	2.32	2.49	0.22	0.44	0.55	0.32	0.63	0.56	1.65	2.11	2.39	3.01	2.01	2.1	0.55	0.68	1.15	0.48	0.73
237038	237038		ENSMUSG00000031257	237038		K08008		'Nox1'	GP91-2+++MOX1+++NOH-1+++NOH1+++NOX1a+++NOX1alpha+++Nox-1	mRNA	-3.57273078726167	2.86753451397192E-8	-4.79073202727976	3.67016982887779E-5	2.0	NM_172203.2+++XM_006528515.3	coding	known	NC_000086.7	1.34086421E8	1.34137711E8	-	X 55.69 cM|X E3	0.54	0.74	0.79	0.56	1.63	1.56	0.65	1.05	1.14	0.16	0.21	0.12	0.06	0.06	0.13	0.06	0.08	0.24	0.06	0.0	0.02	0.95	0.97	0.34	0.97	0.36
237052	237052		ENSMUSG00000049536	237052				'Tceal1'	0610011M09Rik+++BC011290+++P21+++SIIR+++pp21	mRNA	-2.1869491474443	0.0075923193913517	-0.867012102153454	0.428192027040925	4.0	BGIR10090_197040+++NM_146236.1+++XM_006528516.3+++XM_006528517.2	coding	known	NC_000086.7	1.36707763E8	1.36709873E8	+	X|X F1	0.85	1.17	1.49	0.45	0.97	1.1	0.9	1.16	1.64	0.14	0.27	0.3	0.1	0.23	0.54	0.46	0.72	0.87	1.8	1.82	0.48	0.4	0.93	0.26	0.35	0.76
237886	237886		ENSMUSG00000069793	237886				'Slfn9'	9830137M10Rik	mRNA	-2.15425881368534	1.2157026052757501E-10	-3.8146384926269	1.5457329507896198E-12	2.0	NM_172796.2+++XM_006533235.3	coding	known	NC_000077.6	8.2978382E7	8.299183E7	-	11|11 C	21.27	23.62	36.01	6.81	6.78	11.45	3.68	5.71	9.96	1.94	1.74	1.64	1.49	1.24	1.84	4.35	9.0	12.12	2.95	12.32	8.15	43.26	22.75	16.63	32.52	10.03
23960	23960		ENSMUSG00000066861	23960		K14216		'Oas1g'	AI449562+++L2+++Mmu-L+++Mmu-L2+++Oas1b+++Oias-1+++Oias1	mRNA	-2.03543648947961	1.95518721662999E-15	-1.26140298984359	0.0119910552749037	2.0	NR_126529.1+++NM_011852.3	coding	known	NC_000071.6	1.20876142E8	1.20887613E8	-	5 F|5 60.65 cM	84.59	72.69	38.03	73.24	78.2	48.3	54.23	68.69	43.37	16.21	18.27	11.44	12.12	17.01	14.98	27.83	78.78	62.94	3.64	5.71	4.92	74.09	40.01	31.83	64.41	37.77
23962	23962		ENSMUSG00000029561	23962		K14608		'Oasl2'	M1204+++Mmu-OASL+++Oasl	mRNA	-2.63574036681272	5.768483013454889E-11	-2.12570102256475	1.86283321437878E-5	7.0	BGIR10090_177748+++BGIR10090_177749+++URS00009C3868+++NM_011854.2+++XM_006530314.3+++XM_006530315.3+++XM_006530316.3	coding	known	NC_000071.6	1.14890214E8	1.14912245E8	+	5|5 F	351.98	293.23	183.44	242.97	250.52	222.75	249.19	239.64	140.55	72.07	59.63	20.05	54.19	31.85	21.35	119.66	251.36	215.53	27.84	48.04	31.1	420.75	242.54	234.4	344.82	187.71
240055	240055		ENSMUSG00000034413	240055		K01931		'Neurl1b'	C230078M08Rik+++EG240055	mRNA	-2.88018576363238	0.0281963191544582	-0.482504380278601	0.85030289226804	5.0	BGIR10090_193900+++BGIR10090_193901+++BGIR10090_193902+++URS00009AF11D+++NM_001081656.2	coding	known	NC_000083.6	2.6414849E7	2.6449775E7	+	17 A3.3|17	0.17	0.3	1.06	0.08	0.12	0.54	0.07	0.1	0.5	0.03	0.01	0.06	0.0	0.03	0.06	0.04	0.11	0.09	0.48	0.41	0.21	0.01	0.03	0.02	0.01	0.09
24088	24088		ENSMUSG00000027995	24088		K10159		'Tlr2'	Ly105	mRNA	-2.33915699602587	2.51784178640569E-33	-2.34598387097987	1.01589287001316E-59	3.0	BGIR10090_175078+++NM_011905.3+++XM_006501460.3	coding	known	NC_000069.6	8.3836272E7	8.3841824E7	-	3|3 E3	115.71	56.8	53.06	156.61	189.65	237.04	141.69	178.75	212.03	51.13	66.71	50.54	28.87	44.39	39.0	83.69	78.58	95.63	14.98	9.08	4.48	215.8	295.29	232.65	192.22	243.06
24110	24110		ENSMUSG00000030107	24110		K11846		'Usp18'	1110058H21Rik+++AW047653+++UBP43+++Ubp15	mRNA	-2.99744247854542	1.43380556526396E-17	-3.34799236118552	1.02947189749096E-7	2.0	URS00008C410E+++NM_011909.2	coding	known	NC_000072.6	1.21245906E8	1.21272685E8	+	6 F1|6 57.17 cM	145.4	72.63	28.87	200.0	162.87	102.71	130.07	110.12	63.09	19.61	27.7	11.04	15.87	15.19	10.56	36.56	171.15	131.18	2.12	4.06	1.83	337.29	168.02	135.29	291.96	94.55
241327	241327		ENSMUSG00000046618	241327				'Olfml2a'	4932431K08Rik+++mFLJ00237	mRNA	-5.286052451932	0.0102473729822711	-3.70682934780039	0.191873988525289	4.0	URS00009AED82+++URS00009B27ED+++URS00009C5390+++NM_172854.2	coding	known	NC_000068.7	3.893198E7	3.8963753E7	+	2|2 B	0.27	0.32	0.22	0.11	0.26	0.24	0.09	0.2	0.13	0.0	0.0	0.0	0.0	0.0	0.0	0.0	0.09	0.13	0.09	0.35	0.07	0.07	0.02	0.09	0.07	0.16
243864	243864		ENSMUSG00000040987	243864				'Mill2'	Micb	mRNA	-2.36678116990768	7.00761267326793E-8	-1.06388366791538	0.008088663455535	13.0	BGIR10090_180365+++BGIR10090_180366+++BGIR10090_180367+++URS00009B25EB+++URS00009B882C+++URS00009BA79A+++NM_153760.2+++NM_153761.3+++XM_006539932.3+++XM_006539933.3+++XM_006539934.3+++XM_017322234.1+++XM_017322235.1	coding	known	NC_000073.6	1.8839956E7	1.8869696E7	+	7 A3|7 9.35 cM	3.79	2.89	2.75	1.99	2.22	2.08	2.06	2.2	1.6	0.63	0.83	0.44	0.35	0.17	0.46	0.84	1.39	1.68	7.07	3.72	4.73	9.72	4.87	4.79	6.88	3.2
245240	245240		ENSMUSG00000069892	245240				'9930111J21Rik2'	9930111J21Rik+++Irgb5	mRNA	-2.99830859156281	2.4032543938715002E-18	-3.01358413650705	6.99388844240556E-5	2.0	BGIR10090_187707+++NM_173434.1	coding	known	NC_000077.6	4.8940197E7	4.9054323E7	-	11|11 B1.2	14.41	15.46	7.52	6.23	9.25	7.94	3.14	5.25	4.46	0.77	0.84	0.69	0.51	0.44	0.81	6.4	13.14	11.36	1.23	5.2	4.68	19.73	16.59	10.78	16.84	6.13
246278	246278		ENSMUSG00000034783	246278		K06561		'Cd207'		mRNA	-5.1721833854369	0.0168827848638338	-2.87841240268855	0.703839418518028	2.0	NM_144943.3+++XM_006506139.2	coding	known	NC_000072.6	8.3671207E7	8.3677857E7	-	6|6 C3	0.79	1.09	2.34	0.36	0.31	0.75	0.11	0.18	0.36	0.0	0.0	0.0	0.0	0.0	0.0	0.0	0.0	0.1	0.4	0.14	0.15	0.04	0.0	0.0	0.0	0.11
246727	246727		ENSMUSG00000032661	246727		K14216		'Oas3'	Oasl10	mRNA	-3.8187262921382	1.89545023239276E-34	-2.31818071270948	1.978731717509E-4	1.0	NM_145226.2	coding	known	NC_000071.6	1.20753098E8	1.20777659E8	-	5 F|5 60.64 cM	178.23	183.14	84.31	155.02	170.25	97.59	122.86	136.76	67.19	9.05	17.72	5.88	7.36	9.61	8.47	37.38	166.14	121.9	10.47	11.18	6.93	127.86	56.31	46.49	99.55	40.61
246728	246728		ENSMUSG00000032690	246728		K14216		'Oas2'	Oasl11	mRNA	-2.96306684268165	1.1632684305624902E-31	-2.96661590753397	2.07374255068218E-15	9.0	BGIR10090_178658+++BGIR10090_178659+++URS00009B5D02+++URS00009C1CB5+++NM_145227.3+++XM_006530325.3+++XM_017320884.1+++XR_387564.3+++XR_878684.2	coding	known	NC_000071.6	1.20730129E8	1.20749874E8	+	5 F|5 60.64 cM	70.07	80.11	48.41	51.01	65.55	49.71	41.91	62.43	38.78	11.26	13.06	6.14	6.91	7.47	5.65	27.25	64.52	51.65	9.0	10.39	6.95	68.48	49.46	46.16	57.71	41.49
252903	252903		ENSMUSG00000054702	252903		K12395		'Ap1s3'	1190009B22+++Jr2+++[s]3A	mRNA	-2.45727966068423	8.95331666872111E-7	-1.03211230947374	0.0014739624146382	3.0	URS00009C2DBC+++NM_183027.2+++XR_373542.1	coding	known	NC_000067.6	7.9606876E7	7.967202E7	-	1|1 C4	1.71	3.34	6.08	1.33	2.07	4.74	1.09	2.01	3.47	0.53	0.48	0.94	0.33	0.32	0.58	0.87	0.44	1.62	1.95	3.32	3.9	1.21	1.22	1.74	1.17	1.52
26362	26362		ENSMUSG00000002602	26362		K05115		'Axl'	AI323647+++Ark+++Tyro7+++Ufo	mRNA	-4.05213723232802	4.3178384592289504E-67	-2.79213310790521	7.70870155571149E-15	8.0	URS00009B9DAE+++NM_001190974.1+++NM_001190975.1+++NM_009465.4+++XM_006539989.3+++XM_006539991.3+++XM_006539992.2+++XM_006539993.2	coding	known	NC_000073.6	2.57565E7	2.5788733E7	-	7 A3|7 14.02 cM	51.17	42.23	48.75	56.89	51.19	61.46	49.4	48.28	55.82	3.27	3.98	3.45	2.23	3.35	4.5	5.69	12.68	19.3	13.36	25.3	16.97	23.68	24.74	23.09	21.66	26.59
26382	26382		ENSMUSG00000024013	26382		K05721		'Fgd2'	Tcd-2+++Tcd2+++ZFYVE4+++tcs-2+++tcs2	mRNA	-2.17811267453052	5.7348909284146694E-30	1.03639791492278	0.015635348683572	11.0	BGIR10090_193936+++NM_001159538.1+++NM_013710.4+++XM_006524299.3+++XM_006524300.3+++XM_006524303.3+++XM_011246472.2+++XM_011246473.2+++XM_017317478.1+++XR_385330.3+++XR_385331.3	coding	known	NC_000083.6	2.9360904E7	2.9379535E7	+	17 15.26 cM|17 A3.3	27.04	26.72	20.83	14.4	10.25	10.72	14.07	12.18	13.98	1.86	3.5	3.12	3.17	2.9	3.48	29.61	27.52	18.09	26.97	17.9	10.68	5.26	5.48	3.97	4.83	6.98
268451	268451		ENSMUSG00000017639	268451		K12485		'Rab11fip4'	A730072L08Rik+++RAB11-FIP4+++mKIAA1821	mRNA	-3.54059338115835	0.0010909936546091	-0.669018349247517	0.540504413073287	6.0	BGIR10090_187145+++BGIR10090_187146+++URS00009BF79F+++NM_175543.3+++XM_006533403.1+++XM_006533404.3	coding	known	NC_000077.6	7.9591021E7	7.9698023E7	+	11 B5|11 46.88 cM	0.19	0.13	0.23	0.09	0.12	0.61	0.08	0.16	0.3	0.04	0.02	0.02	0.0	0.08	0.02	0.16	0.07	0.16	0.51	0.34	0.38	0.02	0.12	0.14	0.04	0.09
268465	268465		ENSMUSG00000039055	268465		K10882		'Eme1'	6820428D13	mRNA	-2.61247572242288	1.2630407816702E-5	-1.4572070198878	4.61601953044345E-5	4.0	BGIR10090_187250+++NM_177752.4+++XM_006533408.2+++XM_011249045.1	coding	known	NC_000077.6	9.4644998E7	9.4653785E7	+	11|11 D	3.72	3.94	11.36	2.6	2.4	5.99	3.59	2.45	7.89	0.73	0.42	1.14	0.33	0.67	1.42	1.69	1.55	2.86	1.74	3.72	2.45	1.65	2.92	1.01	1.83	2.31
268697	268697		ENSMUSG00000041431	268697		K05868		'Ccnb1'	Ccnb1-rs1+++Ccnb1-rs13+++CycB1+++Cycb-4+++Cycb-5+++Cycb1-rs1	mRNA	-4.06993032122587	2.1068408033872198E-12	-2.65904118763261	7.61339731910133E-10	1.0	NM_172301.3	coding	known	NC_000079.6	1.00778739E8	1.00786486E8	-	13 D1|13 53.23 cM	3.74	4.73	21.67	3.29	3.19	15.42	4.38	3.64	14.89	0.37	0.29	0.85	0.3	0.33	0.8	2.1	1.25	4.18	4.46	8.51	3.88	2.0	6.42	2.64	2.36	5.96
268930	268930		ENSMUSG00000023908	268930		K06633		'Pkmyt1'	6230424P17+++AW209059+++Myt1	mRNA	-2.95000776784575	1.51134545144286E-10	-1.92703272685714	9.15918729250998E-5	4.0	BGIR10090_194418+++NM_023058.3+++XM_006524310.2+++XM_006524311.3	coding	known	NC_000083.6	2.3726336E7	2.3736735E7	+	17|17 A3.3	7.74	17.36	38.09	4.55	5.63	15.68	4.69	6.03	16.63	0.88	1.17	1.04	1.05	1.12	1.65	3.47	3.05	6.81	5.63	14.08	10.06	2.25	3.89	5.04	1.93	6.5
26909	26909		ENSMUSG00000039748	26909		K10746		'Exo1'	5730442G03Rik+++Msa	mRNA	-2.69430236719672	0.0062554795699719	-0.0643008048846396	0.961951500604838	5.0	URS00009AE3E6+++URS00009B1674+++NM_012012.4+++XM_006496862.3+++XM_006496863.3	coding	known	NC_000067.6	1.7588076E8	1.75913489E8	+	1 H4|1 81.9 cM	1.22	2.24	4.46	0.26	0.31	0.9	0.26	0.22	1.01	0.16	0.1	0.2	0.1	0.03	0.08	0.62	0.6	1.24	0.33	2.06	1.75	0.15	0.27	0.17	0.06	0.21
26934	26934		ENSMUSG00000023015	26934		K16733		'Racgap1'	AI227039+++AI327394+++Band25+++GTPase+++MgcRacGAP+++gtl11+++mKIAA1478	mRNA	-2.69447303687381	1.97163489608805E-6	-1.74753612075257	8.19347884143301E-5	8.0	URS00009B7CEB+++NM_001253808.1+++NM_001253809.1+++NM_012025.7+++XM_006521019.2+++XM_006521020.2+++XM_011245646.1+++XM_011245647.2	coding	known	NC_000081.6	9.9620496E7	9.9651656E7	-	15|15 F1	8.67	10.56	40.41	5.11	5.1	24.16	4.36	5.24	22.62	1.21	1.54	2.11	1.37	1.57	2.22	2.63	3.32	6.13	6.92	16.54	7.8	2.64	7.25	3.32	2.61	7.43
269582	269582		ENSMUSG00000042489	269582				'Clspn'	B130025E01+++C85083+++E130314M08Rik	mRNA	-2.97889735974034	3.904537022154E-4	-0.102698462549109	0.932104795630908	8.0	URS00009C4D8B+++NM_175554.4+++XM_006503122.3+++XM_006503123.3+++XM_006503124.2+++XM_006503125.3+++XM_011240540.2+++XM_011240541.2	coding	known	NC_000070.6	1.26556951E8	1.26594533E8	+	4|4 D2.2	2.13	4.13	12.41	0.39	0.5	2.74	0.38	0.62	3.24	0.13	0.16	0.24	0.16	0.09	0.32	1.35	0.87	2.27	1.17	5.22	3.75	0.11	0.62	0.41	0.19	0.41
269855	269855		ENSMUSG00000035279	269855				'Ssc5d'	A430110N23Rik+++S5D-SRCRB	mRNA	-3.91886222630963	2.75031232240399E-13	-1.80990461599312	0.0047638206805484	2.0	NM_173008.2+++XM_006540022.3	coding	known	NC_000073.6	4925127.0	4944828.0	+	7|7 A1	1.0	2.48	1.61	1.07	1.57	1.09	0.88	1.34	0.86	0.05	0.07	0.1	0.09	0.03	0.1	0.16	0.18	0.18	1.24	0.55	0.68	1.18	0.49	0.47	0.81	0.47
27007	27007		ENSMUSG00000030149	27007		K06728		'Klrk1'	D6H12S2489E+++NKG2-D+++Nkg2d	mRNA	-2.41430755126989	3.4203144120570704E-14	-0.514936212574475	0.755210288474084	4.0	NM_001083322.2+++NM_001286018.1+++NM_033078.4+++XM_011241369.2	coding	known	NC_000072.6	1.29610323E8	1.29623864E8	-	6 F3|6 63.44 cM	12.98	5.9	2.49	8.1	8.78	4.65	3.73	4.76	3.1	1.42	1.29	0.94	1.35	0.96	0.8	2.96	7.4	8.17	0.08	0.53	0.35	5.69	1.81	1.98	3.58	1.05
270120	270120		ENSMUSG00000074505	270120		K16506		'Fat3'	9430076A06Rik+++D430038H04Rik+++Gm1132+++Gm510+++MFAT3F	mRNA	-2.96321063685961	5.12944754904215E-9	-2.26351815889705	0.0361235641696078	21.0	BGIR10090_184421+++BGIR10090_184422+++BGIR10090_184423+++BGIR10090_184424+++URS00009AE056+++URS00009B1324+++URS00009B50CB+++URS00009C0A7E+++URS00009C3259+++URS00009C3770+++URS00009C3A7C+++URS00009C3C65+++URS00009C5199+++NM_001080814.1+++XM_006510372.3+++XM_006510373.3+++XM_011242541.2+++XM_011242542.2+++XM_011242543.2+++XM_011242544.1+++XM_017313398.1	coding	known	NC_000075.6	1.5910189E7	1.6502879E7	-	9|9 A2	0.89	1.91	1.28	0.28	0.33	0.44	0.25	0.44	0.69	0.05	0.05	0.09	0.05	0.03	0.1	0.32	0.37	0.3	0.22	0.17	0.3	0.03	0.03	0.09	0.07	0.02
27062	27062		ENSMUSG00000054423	27062		K19933		'Cadps'	AU067781+++CAPS+++CAPS1+++mKIAA1121	mRNA	-2.94261998971366	0.0480064461308954	-1.90004430038334	0.19928759889519	47.0	BGIR10090_191239+++BGIR10090_191240+++BGIR10090_191241+++URS00009AD642+++URS00009AFA4B+++URS00009B4021+++URS00009B6324+++URS00009B7F29+++URS00009B9EDF+++NM_001042617.1+++NM_012061.3+++XM_006518024.3+++XM_006518025.3+++XM_006518026.3+++XM_006518027.3+++XM_006518028.3+++XM_006518029.3+++XM_006518030.3+++XM_006518031.3+++XM_006518032.3+++XM_006518033.3+++XM_006518034.3+++XM_006518035.3+++XM_00651803…	coding	known	NC_000080.6	1.237256E7	1.2823339E7	+	14|14 A1	0.18	0.24	0.15	0.01	0.12	0.13	0.03	0.14	0.17	0.0	0.02	0.01	0.0	0.02	0.03	0.0	0.02	0.06	0.06	0.06	0.16	0.03	0.03	0.03	0.06	0.03
270906	270906		ENSMUSG00000020493	270906				'Prr11'	B930067F20Rik	mRNA	-3.73010341055499	7.6528130235432E-12	-2.10441251342352	8.673975644334E-4	1.0	NM_175563.5	coding	known	NC_000077.6	8.7089156E7	8.7108714E7	-	11|11 C	4.49	3.34	16.7	1.97	2.04	10.33	2.98	3.18	11.85	0.42	0.28	0.47	0.34	0.35	0.74	1.1	1.25	2.49	2.11	5.03	3.48	0.87	3.68	1.38	0.73	3.35
27355	27355		ENSMUSG00000020092	27355				'Pald1'	MMPAL+++Pald+++mKIAA1274	mRNA	-2.67556633275902	9.85643925458311E-7	-0.55659355790569	0.497162015345434	7.0	BGIR10090_186162+++BGIR10090_186163+++NM_013753.2+++XM_006513705.2+++XM_006513706.3+++XM_006513707.3+++XR_380400.3	coding	known	NC_000076.6	6.1319656E7	6.1383535E7	-	10|10 B4	4.68	7.1	7.29	0.81	0.51	1.37	0.61	0.58	1.07	0.11	0.01	0.1	0.1	0.11	0.18	4.38	2.47	2.53	4.68	4.36	3.74	0.18	0.17	0.36	0.3	0.33
27390	27390		ENSMUSG00000058183	27390		K08635		'Mmel1'	Mell1+++NEP2+++NEPII+++Nl1+++SEP	mRNA	-2.41251637961457	0.0332557054021407	0.639548340487974	0.735693973863319	2.0	BGIR10090_177214+++NM_013783.2	coding	known	NC_000070.6	1.54869585E8	1.5489553E8	+	4|4 E2	0.47	0.09	0.04	0.49	0.34	0.51	0.4	0.42	0.22	0.09	0.1	0.05	0.16	0.03	0.02	0.44	0.47	0.31	0.05	0.04	0.02	0.13	0.06	0.2	0.05	0.15
27405	27405		ENSMUSG00000029299	27405		K05682		'Abcg3'	Abcp2+++Mxr2	mRNA	-2.77292023078678	0.0017072345702554	-0.277267521512108	0.919265870708013	6.0	BGIR10090_178491+++BGIR10090_178492+++NM_030239.2+++XM_017320904.1+++XM_017320905.1+++XM_017320906.1	coding	known	NC_000071.6	1.0493505E8	1.04982811E8	-	5 E5|5 50.68 cM	0.64	0.77	1.17	0.28	0.23	0.56	0.28	0.32	0.4	0.04	0.04	0.0	0.04	0.05	0.07	0.57	0.24	0.5	0.32	1.3	0.92	0.07	0.4	0.11	0.02	0.32
276891	276891		ENSMUSG00000055546	276891				'Timd4'	B430010N18Rik+++TIM-4+++Tim4	mRNA	-4.53593225698988	1.01276551881363E-30	-3.53675983963122	7.11349482575605E-11	3.0	NM_178759.4+++XM_006533479.2+++XM_006533480.3	coding	known	NC_000077.6	4.6810786E7	4.6844333E7	+	11|11 B1.1	24.94	4.61	3.78	61.71	44.88	39.06	61.09	40.29	25.94	2.14	3.44	0.97	2.55	2.12	1.55	2.56	4.23	3.89	1.71	8.73	4.82	262.85	66.89	71.79	212.18	68.0
277414	277414		ENSMUSG00000068735	277414				'Trp53i11'	Tp53i11	mRNA	-2.11492039678272	6.35911340796335E-8	-0.535306082788197	0.461290350087649	11.0	BGIR10090_172447+++BGIR10090_172448+++URS00009B77A8+++NM_001025246.1+++XM_006499679.3+++XM_006499680.3+++XM_006499681.2+++XM_006499684.2+++XM_006499685.2+++XM_017318948.1+++XM_017318949.1	coding	known	NC_000068.7	9.3187533E7	9.3201757E7	+	2|2 E1	2.24	1.42	2.81	2.64	1.59	2.1	1.96	1.35	2.16	0.64	0.67	1.01	0.36	0.43	0.64	0.33	0.75	1.39	0.63	0.68	0.63	2.17	0.63	1.39	1.55	0.78
278180	278180		ENSMUSG00000044206	278180		K19822		'Vsig4'	A530061A11+++BC025105+++CRIg+++Z39IG	mRNA	-6.52314747377669	1.781462925484E-4	-6.44597255799327	0.0011122516281758	1.0	NM_177789.4	coding	known	NC_000086.7	9.6247203E7	9.6293438E7	-	X|X C3	1.76	0.55	0.91	0.49	0.3	0.46	0.96	0.27	0.42	0.0	0.0	0.04	0.0	0.0	0.0	0.0	0.0	0.07	0.19	1.92	1.12	0.15	1.02	0.31	0.04	0.77
279572	279572		ENSMUSG00000033777	279572		K18808		'Tlr13'	AI666735+++Gm713	mRNA	-2.0485373332039	1.2457504955689901E-17	-1.12011045282806	6.7079153479778E-6	1.0	NM_205820.1	coding	known	NC_000086.7	1.06143275E8	1.06160493E8	+	X|X D	83.13	129.91	129.07	25.13	42.29	54.51	24.2	39.89	41.71	6.61	9.03	10.11	7.66	7.84	11.76	51.99	63.36	86.28	101.73	140.88	136.64	41.83	44.95	40.0	43.56	33.26
29863	29863		ENSMUSG00000019990	29863		K18436		'Pde7b'		mRNA	-2.4905592620157	3.51686807981657E-8	-2.14083818114242	0.0112421861817507	56.0	BGIR10090_185265+++BGIR10090_185916+++BGIR10090_185917+++BGIR10090_185918+++BGIR10090_185919+++BGIR10090_185920+++BGIR10090_185921+++BGIR10090_185922+++BGIR10090_185923+++BGIR10090_185924+++BGIR10090_185925+++BGIR10090_185926+++BGIR10090_185927+++BGIR10090_185928+++BGIR10090_185929+++BGIR10090_185930+++BGIR10090_185931+++BGIR10090_185932+++BGIR10090_185933+++BGIR10090_185934+++BGIR10090_185935+++…	coding	known	NC_000076.6	2.0397052E7	2.0725068E7	+	10|10 A3	3.96	5.59	3.89	1.72	2.36	1.44	0.96	1.76	0.97	0.38	0.37	0.36	0.24	0.34	0.16	1.53	5.49	3.96	4.14	4.98	3.56	7.24	1.57	1.5	4.93	0.83
29870	29870		ENSMUSG00000022385	29870		K10129		'Gtse1'	B99+++Gtse-1	mRNA	-2.03696250232991	6.68148293034533E-6	-0.671553430290989	0.129416666600319	3.0	NM_001168672.1+++NM_013882.2+++XR_001781542.1	coding	known	NC_000081.6	8.585969E7	8.5876573E7	+	15 E2|15 40.42 cM	6.22	8.41	17.86	2.43	3.52	9.88	3.3	3.65	10.87	1.54	1.33	1.34	1.5	1.5	1.6	2.39	2.66	3.98	5.87	11.75	4.53	2.0	3.8	2.44	1.58	4.04
30939	30939		ENSMUSG00000020415	30939		K06635		'Pttg1'	AW555095+++C87862+++Pttg+++Pttg3	mRNA	-3.24394207937154	1.06120065976993E-13	-1.26038100618179	6.09511391096088E-5	5.0	BGIR10090_187688+++NM_001131054.1+++NM_013917.2+++XM_006533515.3+++XM_006533516.3	coding	known	NC_000077.6	4.3420248E7	4.3426248E7	-	11|11 B1.1	35.22	24.25	70.77	24.08	18.76	52.88	23.39	21.18	52.27	1.96	3.51	2.79	1.81	4.49	4.78	7.44	13.16	20.39	18.8	25.0	14.08	8.66	13.79	7.45	8.88	15.5
319278	319278		ENSMUSG00000038884	319278				'A230050P20Rik'	RyDEN	mRNA	-2.85746385058735	9.85845492707826E-24	-1.57385820280982	3.03896713887564E-5	2.0	NM_175687.2+++XM_006510405.3	coding	known	NC_000075.6	2.0868605E7	2.0874307E7	+	9|9 A3	11.3	13.54	11.81	7.03	9.07	7.17	6.37	8.47	8.38	0.77	1.0	1.6	0.85	0.81	1.49	4.62	6.51	6.35	13.96	11.69	8.53	11.57	7.75	7.73	11.06	7.18
319565	319565		ENSMUSG00000063450	319565		K19346		'Syne2'	6820443O06Rik+++AW546258+++Cpfl8+++D12Ertd777e+++KASH2+++NUA+++Nesp2g+++dice+++mKIAA1011	mRNA	-2.15599414931823	5.06724806675251E-14	-3.03887030721876	2.2670763710284898E-12	11.0	BGIR10090_188842+++BGIR10090_188843+++BGIR10090_188844+++BGIR10090_188845+++BGIR10090_188846+++URS00009AEA79+++URS00009B4C87+++URS00009B6FEB+++URS00009C2DEE+++URS00009C4013+++NM_001005510.2	coding	known	NC_000078.6	7.5817989E7	7.6111547E7	+	12 C3|12 33.11 cM	0.07	0.17	0.29	0.59	0.73	0.72	0.45	0.76	0.89	0.15	0.12	0.21	0.15	0.15	0.2	0.08	0.11	0.15	0.17	0.15	0.14	0.38	0.77	1.15	0.36	0.65
319939	319939		ENSMUSG00000020422	319939		K18080		'Tns3'	BC023928+++F830010I22Rik+++TEM6+++Tens1	mRNA	-2.04653336000925	5.70055445771899E-13	-0.601905410410291	0.0116572168770705	13.0	BGIR10090_187593+++BGIR10090_187594+++URS00009C2516+++URS00009C4C1B+++NM_001083587.1+++XM_006514735.3+++XM_006514740.3+++XM_006514741.2+++XM_006514743.3+++XM_011243727.1+++XM_011243728.2+++XM_017314607.1+++XR_380972.3	coding	known	NC_000077.6	8431652.0	8664737.0	-	11|11 A1	35.91	54.08	45.8	19.52	34.7	34.65	13.66	28.18	29.77	5.97	5.41	7.53	5.89	5.66	6.92	30.09	29.69	30.05	51.36	74.87	66.16	25.52	37.68	29.48	20.73	31.91
320832	320832		ENSMUSG00000095788	320832		K06551		'Sirpb1a'	9930027N05Rik+++SIRP-beta+++Sirpb+++Sirpb1	mRNA	-2.60118109370929	1.17903298123641E-26	0.35510428631713	0.300126994785164	6.0	NM_001002898.1+++XM_006530073.1+++XM_006530074.1+++XM_006530075.3+++XM_006530076.3+++XM_017319615.1	coding	known	NC_000069.6	1.5371661E7	1.5426522E7	-	3|3 A1	29.72	52.99	37.93	21.2	30.96	25.75	18.48	26.43	24.98	2.48	5.1	4.93	3.52	3.59	5.68	32.16	36.94	50.32	20.54	18.61	22.02	7.04	10.51	9.63	5.51	10.47
320997	320997		ENSMUSG00000061126	320997		K00490		'Cyp4f39'	4732474A20Rik	mRNA	-2.12611218206444	0.0463127263479184	-1.69684794414871	0.0106961120303003	2.0	NM_177307.3+++XM_006524423.3	coding	known	NC_000083.6	3.2452697E7	3.249332E7	+	17|17 B1	0.13	0.68	0.64	0.23	1.03	1.07	0.26	1.21	0.88	0.08	0.21	0.06	0.02	0.18	0.37	0.15	0.51	0.45	0.67	0.61	0.83	0.46	0.55	0.73	0.82	0.54
327766	327766		ENSMUSG00000060044	327766				'Tmem26'	3230401A06+++AI195372	mRNA	-2.52095621637663	8.95909378628072E-8	-0.78867992503901	0.300905258368353	3.0	URS00009C5088+++NM_177794.3+++XM_006513768.1	coding	known	NC_000076.6	6.8723746E7	6.8782655E7	+	10|10 B5.3	3.04	1.7	1.86	1.66	2.01	2.85	1.44	1.51	1.96	0.44	0.28	0.23	0.52	0.15	0.25	0.69	0.52	0.72	0.15	0.63	0.31	0.25	0.44	0.22	0.19	0.33
327978	327978		ENSMUSG00000054404	327978				'Slfn5'	AI956840	mRNA	-2.81538784618522	2.86246343215438E-48	-4.07086174153711	7.25634004159806E-27	10.0	URS00009C53DF+++URS00009C5CCF+++NM_183201.4+++XM_006533574.2+++XM_006533579.1+++XM_006533580.1+++XM_017314615.1+++XM_017314616.1+++XM_017314617.1+++XM_017314618.1	coding	known	NC_000077.6	8.2951349E7	8.2964855E7	+	11|11 C	106.49	74.07	34.06	74.87	85.34	74.45	46.0	64.25	46.55	12.26	12.59	8.02	7.16	8.26	8.73	28.04	79.02	78.97	16.84	20.65	20.19	251.99	189.32	154.35	201.9	98.11
328780	328780		ENSMUSG00000056399	328780				'Prss34'	C130091P12+++Mcp11+++mMcp-11	mRNA	-2.38062225310435	4.282339873065661E-9	-1.43195356597151	0.3709521592511	2.0	NM_178372.2+++XM_011246499.1	coding	known	NC_000083.6	2.5298394E7	2.5300168E7	+	17 A3.3|17 12.53 cM	5.43	5.57	7.51	4.78	3.78	6.0	5.62	4.92	4.03	1.29	1.19	1.11	1.18	0.78	1.18	3.16	2.39	3.54	5.06	0.88	0.1	3.24	0.24	0.18	3.04	0.72
329178	329178		ENSMUSG00000055567	329178				'Unc80'	C030018G13Rik+++C230061B10Rik+++UNC-80	mRNA	-4.88956784507772	0.0460814028345711	-0.82988791941126	0.847247735997602	31.0	BGIR10090_170462+++BGIR10090_170463+++BGIR10090_170464+++BGIR10090_170465+++BGIR10090_170466+++BGIR10090_170467+++BGIR10090_170468+++BGIR10090_170469+++URS00009AF0DB+++URS00009B2885+++URS00009B4CC0+++URS00009C45B3+++NM_175510.3+++XM_006496086.2+++XM_006496092.2+++XM_006496093.2+++XM_011238540.1+++XM_011238541.1+++XM_011238542.1+++XM_011238543.1+++XM_011238544.1+++XM_011238545.1+++XM_011238546.1++…	coding	known	NC_000067.6	6.6467424E7	6.67244E7	+	1|1 C3	0.0	0.0	0.0	0.02	0.0	0.01	0.01	0.01	0.04	0.0	0.0	0.0	0.0	0.0	0.0	0.0	0.0	0.01	0.0	0.0	0.01	0.03	0.0	0.0	0.0	0.01
329977	329977		ENSMUSG00000051435	329977				'Fhad1'	2900090M10Rik+++B230311F11	mRNA	-2.34438533889508	1.602498155728E-4	0.163763875944946	0.879228708632504	16.0	BGIR10090_177116+++URS00009B1CF4+++NM_177868.4+++XM_006538956.3+++XM_017320269.1+++XM_017320270.1+++XM_017320271.1+++XM_017320272.1+++XM_017320273.1+++XM_017320274.1+++XM_017320275.1+++XM_017320276.1+++XM_017320277.1+++XM_017320278.1+++XM_017320279.1+++XM_017320280.1	coding	known	NC_000070.6	1.41889839E8	1.42015126E8	+	4|4 E1	1.01	1.47	0.98	0.54	0.75	0.44	0.31	0.74	0.42	0.01	0.13	0.04	0.08	0.13	0.11	0.98	1.32	1.1	0.49	0.82	0.61	0.31	0.39	0.11	0.25	0.25
330460	330460		ENSMUSG00000046456	330460		K21846		'Tmem150b'	A630041N19+++Tmem224	mRNA	-2.04861178185174	0.0498304653461928	0.797749860170888	0.358319113057971	3.0	BGIR10090_181186+++NM_001142792.1+++NM_177887.4	coding	known	NC_000073.6	4706832.0	4725251.0	-	7|7 A1	2.63	4.73	4.5	0.32	0.74	0.76	0.44	1.0	1.68	0.07	0.49	0.59	0.16	0.51	0.15	1.74	0.92	1.26	11.47	3.39	2.61	0.33	0.58	0.3	0.31	0.9
330723	330723		ENSMUSG00000037406	330723		K08786		'Htra4'	B430206E18Rik	mRNA	-2.49432750917448	0.0011451782800109	-2.7243501553771	4.690082349715E-4	2.0	URS0000A8D5CF+++NM_001081187.3	coding	known	NC_000074.6	2.5024928E7	2.5038962E7	+	8|8 A2	0.49	0.38	0.44	5.29	2.02	1.43	3.55	1.66	0.61	0.4	0.22	0.42	0.27	0.44	0.47	0.58	0.52	0.85	0.22	0.22	0.05	0.77	0.31	0.35	0.72	0.47
331004	331004		ENSMUSG00000031129	331004		K14725		'Slc9a9'	5730527A11Rik+++9930105B05+++AI854429+++Nhe9	mRNA	-2.42680232987667	0.017877510960186	-1.88781357122059	3.61043499822771E-8	12.0	BGIR10090_184104+++URS0000783536+++URS00009B1B33+++URS00009B627B+++URS00009B6879+++URS00009B8146+++URS00009B8DAE+++URS00009B9D03+++URS00009BD033+++URS00009C1B37+++URS00009C5056+++NM_177909.5	coding	known	NC_000075.6	9.4668199E7	9.5231719E7	+	9|9 E3.3	7.33	16.09	13.68	3.17	7.29	9.67	3.79	10.08	10.04	0.36	1.95	2.29	0.32	1.96	2.46	2.34	11.38	9.41	37.85	34.89	18.76	7.73	19.4	8.67	10.85	21.23
333639	333639		ENSMUSG00000059401	333639		K19512		'Mamld1'	G630014P10Rik	mRNA	-2.07062229124835	2.8585791236862097E-13	-2.72436776771085	8.99813800974226E-10	8.0	URS00009B0533+++URS00009B3045+++URS00009B5CEA+++NM_001081354.2+++NM_001256048.1+++XM_011247622.2+++XM_017318531.1+++XR_001782752.1	coding	known	NC_000086.7	7.105004E7	7.1156056E7	+	X|X A7.3	2.41	7.03	6.52	3.65	6.01	6.32	3.32	6.11	7.05	0.98	1.18	1.45	1.4	1.43	1.49	0.72	1.27	1.41	6.07	5.97	11.72	5.84	5.93	12.85	5.91	5.62
373864	373864		ENSMUSG00000045672	373864		K19721		'Col27a1'	5730512J02Rik+++AI449266	mRNA	-2.98724895475615	1.4417548349594499E-16	-6.11379443756293	3.71236907052369E-8	15.0	BGIR10090_175727+++URS00009B5EDD+++NM_025685.3+++XM_006538035.3+++XM_006538039.3+++XM_006538040.3+++XM_011250057.2+++XM_011250058.2+++XM_017320282.1+++XM_017320283.1+++XM_017320284.1+++XM_017320285.1+++XM_017320286.1+++XR_001784161.1+++XR_390328.2	coding	known	NC_000070.6	6.3214009E7	6.3334991E7	+	4|4 B3	0.14	0.1	0.31	1.26	1.02	2.24	1.11	1.18	1.71	0.13	0.14	0.12	0.24	0.12	0.16	0.19	0.2	0.22	0.08	0.12	0.12	2.03	4.76	11.33	1.3	3.02
380839	380839		ENSMUSG00000079049	380839		K13963		'Serpinb1c'	EIC+++ovalbumin	mRNA	-3.12971714817121	3.443421852329E-4	-0.0371366291832099	0.990004647245629	4.0	NM_173051.2+++XM_006516708.2+++XM_011244317.1+++XM_017315534.1	coding	known	NC_000079.6	3.2881397E7	3.2940628E7	-	13 A3.2|13 13.76 cM	1.95	4.08	3.47	0.84	1.57	2.14	0.64	1.25	2.96	0.03	0.09	0.19	0.03	0.22	0.35	0.09	0.18	0.29	0.16	0.59	0.55	0.0	0.03	0.13	0.0	0.13
381287	381287		ENSMUSG00000089844	381287				'A530032D15Rik'	Gm1888	mRNA	-2.03399477384941	5.04724574965258E-5	-0.909814169050125	0.450688084126098	5.0	BGIR10090_171396+++NM_213615.2+++XM_006496502.3+++XM_017321384.1+++XM_017321386.1	coding	known	NC_000067.6	8.5067357E7	8.5110502E7	-	1|1 C5	2.5	2.78	1.69	3.13	3.21	2.05	3.07	2.27	2.14	0.7	1.18	1.11	0.69	0.61	0.9	1.07	2.09	2.06	1.08	1.28	0.41	3.93	1.29	0.83	2.7	1.35
381293	381293		ENSMUSG00000041498	381293		K17915		'Kif14'	D1Ertd367e+++E130203M01	mRNA	-6.02567918278422	1.0024483480093E-6	-2.1250257328283	0.0364623725412484	9.0	URS00008117EF+++NM_001287179.2+++XM_006529729.3+++XM_006529730.2+++XM_011248039.1+++XM_011248040.1+++XM_011248043.2+++XM_011248044.1+++XM_011248046.1	coding	known	NC_000067.6	1.3646629E8	1.36555938E8	+	1 E4|1 59.8 cM	0.18	0.31	1.34	0.22	0.22	0.8	0.13	0.22	0.93	0.04	0.05	0.11	0.01	0.0	0.01	0.19	0.09	0.23	0.22	0.97	0.21	0.11	0.42	0.16	0.06	0.35
381308	381308		ENSMUSG00000026536	381308				'Ifi211'	A730048F03+++Ifi205b+++Mnda+++ifi-205-B	mRNA	-2.38567229455161	2.83772703280063E-16	-2.60732399881014	2.310803321561E-8	4.0	URS00009B2DFD+++NM_001033450.4+++NM_001301745.1+++XM_017321420.1	coding	known	NC_000067.6	1.73848972E8	1.73914047E8	-	1|1 H3	143.4	78.24	35.88	101.67	94.16	57.24	54.53	64.56	39.72	17.81	16.42	8.84	13.63	10.02	9.31	32.9	92.74	84.06	3.24	8.21	6.07	49.27	39.29	31.15	52.38	28.35
381318	381318		ENSMUSG00000062510	381318		K11545		'Nsl1'	4833432M17Rik+++AI451597+++Gm105+++Gm984	mRNA	-2.05966979495177	0.0037975445318751	-0.0504260846578598	0.950414588094897	5.0	URS00008117AE+++NM_198654.3+++XM_006497181.3+++XM_011238922.2+++XM_017321425.1	coding	known	NC_000067.6	1.91062993E8	1.91084558E8	+	1|1 H6	1.44	2.2	4.55	0.59	0.66	1.58	0.6	0.74	2.42	0.22	0.4	1.03	0.23	0.25	0.46	0.56	0.78	1.39	0.86	2.65	1.5	0.27	0.37	0.48	0.61	0.58
381413	381413		ENSMUSG00000040133	381413		K08442		'Gpr176'	Gm1012	mRNA	-2.25680635099959	0.0021168605396109	-0.9971778802731	0.097007221618451	6.0	URS00009B251A+++URS00009BB0B4+++URS00009C22FC+++URS00009C2B8D+++NM_201367.3+++XM_011239648.2	coding	known	NC_000068.7	1.18277096E8	1.18373419E8	+	2|2 E5	0.42	1.9	1.66	0.15	0.35	0.41	0.22	0.4	0.59	0.06	0.17	0.15	0.07	0.06	0.13	0.07	0.29	0.21	3.37	4.94	3.4	0.29	0.74	0.47	0.26	0.7
381484	381484		ENSMUSG00000078780	381484				'Gm5150'		mRNA	-2.37179710718645	8.655322616283711E-20	0.184923646143791	0.839007662079389	5.0	NM_001081687.1+++XM_006535485.1+++XM_006535488.1+++XM_011249685.1+++XR_389592.2	coding	known	NC_000069.6	1.5946871E7	1.6006371E7	-	3 A1|3	37.14	45.94	34.7	42.68	45.95	30.88	33.57	33.6	24.63	3.21	7.97	6.0	5.71	7.37	6.16	80.29	99.96	86.23	10.13	15.31	16.86	19.72	20.63	11.89	10.12	18.58
404710	404710		ENSMUSG00000028068	404710		K05767		'Iqgap3'	AI593484+++D030034H08	mRNA	-4.35629444812903	4.73913533253149E-16	-2.26665509215195	1.16459498065985E-6	5.0	URS00009BDB56+++URS00009C180C+++URS00009C329C+++NM_001033484.1+++XM_006501643.2	coding	known	NC_000069.6	8.8082051E7	8.8121048E7	+	3 F1|3 38.78 cM	3.51	4.33	15.52	3.94	3.19	13.97	3.95	3.53	12.67	0.15	0.29	0.44	0.23	0.2	0.64	2.61	2.14	3.76	2.19	5.12	2.24	0.66	2.12	1.4	0.69	1.82
408059	408059		ENSMUSG00000091996	408059				'BC049352'	SMIM35	mRNA	-4.07442494436523	4.87651472004404E-5	-1.70709250570817	0.121319222121395	4.0	NM_001198971.1+++XM_006510474.3+++XM_006510476.2+++XM_017313454.1	coding	known	NC_000075.6	4.5195217E7	4.525137E7	+	9 A5.2|9	0.94	0.46	0.29	0.48	0.5	0.19	0.42	0.52	0.55	0.15	0.14	0.06	0.13	0.02	0.0	0.27	0.4	0.12	0.16	0.1	0.07	0.16	0.47	0.03	0.07	0.13
432555	432555		ENSMUSG00000058163	432555		K17072		'Gm5431'	EG432555+++Irgb9b8	mRNA	-2.77864836422677	2.61449034750931E-20	-2.50872332721945	2.159844149833E-4	2.0	BGIR10090_187705+++NM_001024230.2	coding	known	NC_000077.6	4.888675E7	4.890246E7	-	11|11 B1.2	33.31	27.2	13.6	10.95	15.34	12.31	6.51	11.07	6.63	1.67	2.03	1.04	1.04	1.39	1.41	11.46	24.3	25.73	7.46	8.84	5.25	38.94	25.03	18.99	30.39	10.44
433904	433904		ENSMUSG00000029153	433904				'Ociad2'	1810027I20Rik	mRNA	-3.38564609857811	0.0011747650665558	-1.08704476187527	0.118954365800112	3.0	BGIR10090_178398+++NM_001310636.1+++NM_026950.4	coding	known	NC_000071.6	7.3322198E7	7.3338947E7	-	5|5 C3.2	0.73	1.42	2.22	0.17	0.48	0.62	0.17	0.71	0.55	0.1	0.06	0.04	0.07	0.04	0.06	0.18	0.31	0.41	1.37	2.05	1.03	0.39	0.47	0.63	0.26	0.54
434215	434215		ENSMUSG00000090958	434215				'Lrrc32'	AI426318+++D11S833Eh+++D7H11S833E+++EG434215+++Garp	mRNA	-4.45495276236147	1.18077258046249E-8	-1.21594185851542	0.0462460871005822	4.0	NM_001113379.1+++XM_006507977.1+++XM_006507978.3+++XM_006507979.2	coding	known	NC_000073.6	9.8489301E7	9.8501831E7	+	7 E1|7 53.86 cM	0.5	0.75	1.11	0.55	2.4	3.37	0.61	2.6	2.82	0.12	0.15	0.14	0.04	0.03	0.23	0.2	0.47	0.28	2.47	1.36	1.06	0.86	0.98	1.31	1.23	1.03
434325	434325		ENSMUSG00000043664	434325				'Tmem221'		mRNA	-2.82980646560384	1.1116338907127799E-13	-1.40338886737336	0.0101474595155617	2.0	NM_001100462.1+++XM_006509705.3	coding	known	NC_000074.6	7.1554303E7	7.1559018E7	-	8|8 B3.3	8.33	4.33	3.37	9.41	6.28	4.52	9.49	5.71	5.76	1.21	1.1	1.16	1.06	1.08	1.09	3.74	4.24	4.48	4.37	3.04	1.83	2.0	3.34	1.72	2.34	4.35
435145	435145		ENSMUSG00000096883	435145				'Shisa8'	Orf26+++ckamp39	mRNA	-2.09872873973812	0.022823549180307	-1.59506053394544	0.32080649345082	4.0	URS00009B2B4A+++URS00009B32B8+++URS00009BB41A+++NM_001207021.1	coding	known	NC_000081.6	8.2206468E7	8.2212815E7	+	15|15 E1	0.09	0.21	0.33	0.33	0.47	1.17	0.33	0.45	0.69	0.23	0.05	0.09	0.06	0.14	0.16	0.21	0.09	0.14	0.12	0.09	0.0	0.15	0.06	0.25	0.03	0.18
435653	435653		ENSMUSG00000070524	435653				'Fcrlb'	FREB-2+++FREB2+++FcRL2+++Fcrlm2+++Fcry+++mFCRL2	mRNA	-2.12013383390795	0.0454417412130485	-2.98661996003315	6.54965657676682E-8	3.0	NM_001029984.2+++XM_006496931.2+++XM_006496932.2	coding	known	NC_000067.6	1.70906852E8	1.7091386E8	-	1|1 H3	0.05	0.0	0.16	0.61	0.69	1.29	0.3	0.53	0.97	0.35	0.23	0.07	0.14	0.04	0.25	0.45	0.04	0.56	2.14	3.21	1.39	2.52	6.22	8.16	1.51	3.2
504193	504193		ENSMUSG00000089837	504193				'Npcd'	Cbx6-Nptxr	mRNA	-2.55466212298472	0.0162800214525253	0.0524714598894485	0.957714574012736	3.0	BGIR10090_192515+++NM_001013360.2+++NM_001013362.2	coding	known	NC_000081.6	7.9786351E7	7.9834333E7	-	15|15 E1	0.07	0.49	1.9	0.0	0.06	0.63	0.22	0.26	0.61	0.02	0.03	0.0	0.06	0.0	0.13	0.19	0.13	0.36	0.45	0.81	0.43	0.0	0.41	0.25	0.17	0.1
50706	50706		ENSMUSG00000027750	50706				'Postn'	A630052E07Rik+++AI747096+++OSF-2+++Osf2+++PLF+++PN	mRNA	-2.16161812852155	7.30697198899E-4	-2.18779617217299	8.831817625127E-4	7.0	URS00009BCD43+++NM_001198765.1+++NM_001198766.1+++NM_001313898.1+++NM_001313899.1+++NM_015784.3+++XM_006501653.2	coding	known	NC_000069.6	5.4359272E7	5.4391041E7	+	3|3 C	0.7	1.33	1.13	0.86	1.71	0.72	0.45	1.63	1.21	0.18	0.53	0.24	0.25	0.35	0.17	0.37	0.69	0.49	5.46	3.85	2.72	3.04	4.08	2.46	3.3	3.03
50931	50931		ENSMUSG00000005465	50931		K19598		'Il27ra'	CRL1+++IL-27R+++Tccr+++WSX-1+++Wsx1+++zcytor1	mRNA	-2.20281336370261	5.55655171300967E-7	-2.02811913317724	3.42397544809629E-13	4.0	NM_016671.3+++XM_011248437.1+++XM_011248438.2+++XR_001778452.1	coding	known	NC_000074.6	8.4030286E7	8.4042629E7	-	8|8 C2	2.1	1.95	2.43	1.02	1.56	1.97	1.15	2.13	2.36	0.32	0.55	0.48	0.42	0.28	0.58	0.68	1.02	0.93	1.92	2.55	3.26	1.71	1.66	2.81	2.13	2.81
51944	51944		ENSMUSG00000027331	51944				'Knstrn'	1700025D04Rik+++C15orf23+++D2Ertd750e+++SKAP+++Traf4af1	mRNA	-3.26919651663838	4.36503784932272E-7	-1.94624846881226	1.15052907001959E-5	7.0	BGIR10090_173783+++URS00009B4074+++URS00009C2040+++NM_026412.3+++XM_017319123.1+++XR_374487.3+++XR_374488.3	coding	known	NC_000068.7	1.18813988E8	1.1883721E8	+	2|2 E5	5.19	5.4	21.93	2.43	1.83	8.91	2.23	2.45	10.87	0.43	0.23	0.83	0.31	0.36	1.03	1.09	0.77	3.04	6.53	8.59	4.47	2.08	5.18	1.69	1.92	4.38
52033	52033		ENSMUSG00000022033	52033		K08865		'Pbk'	2810434B10Rik+++AW538537+++D14Ertd732e+++TOPK	mRNA	-3.85187243439742	6.38648873800901E-8	-1.85291140176408	0.0630103897276702	2.0	NM_023209.2+++XM_006519257.3	coding	known	NC_000080.6	6.5805911E7	6.5817822E7	+	14 D1|14 34.36 cM	3.15	3.81	14.58	1.02	1.19	5.97	1.98	1.83	7.7	0.13	0.21	0.33	0.13	0.22	0.48	1.21	1.08	3.46	1.06	4.38	1.63	0.37	1.98	0.37	0.4	2.04
52614	52614		ENSMUSG00000032915	52614		K08445		'Adgre4'	D17Ertd479e+++Egf-tm7+++Emr4+++Fire+++Gpr127	mRNA	-2.21551143378262	8.31603393612206E-8	-1.90008718913103	1.42127478482916E-13	2.0	URS00009ACF19+++NM_139138.3	coding	known	NC_000083.6	5.5749984E7	5.5853662E7	+	17 C-D|17 28.98 cM	2.57	1.38	0.96	3.28	1.52	1.41	4.5	2.55	2.32	0.68	0.81	0.77	0.63	0.87	0.73	1.52	0.85	0.58	1.37	0.13	0.38	1.88	2.36	1.59	3.02	2.99
52679	52679		ENSMUSG00000020185	52679		K09391		'E2f7'	A630014C11Rik+++D10Ertd739e+++E2F-7	mRNA	-3.45289549148365	1.499561965782E-4	-1.61161735363056	0.106385108384928	4.0	URS00009C0879+++NM_178609.4+++XM_006513882.3+++XM_006513883.3	coding	known	NC_000076.6	1.10745424E8	1.10787384E8	+	10 D1|10 57.74 cM	0.35	1.32	4.74	0.24	0.3	1.45	0.19	0.36	1.68	0.05	0.03	0.05	0.07	0.03	0.11	0.23	0.26	0.54	0.25	1.21	0.52	0.02	0.17	0.07	0.05	0.2
53620	53620		ENSMUSG00000073002	53620		K08514		'Vamp5'	AF119384+++Camp	mRNA	-2.2404440067905	1.637272937136E-4	-0.683016085248285	0.317049227308668	3.0	BGIR10090_179917+++NM_001080742.2+++NM_016872.4	coding	known	NC_000072.6	7.2368049E7	7.2380468E7	-	6|6 C1	1.82	0.64	0.79	0.75	0.87	1.09	1.11	1.13	1.54	0.41	0.48	0.52	0.42	0.25	0.18	1.28	1.23	1.37	1.56	1.27	0.97	0.67	0.92	0.91	0.83	1.42
54123	54123		ENSMUSG00000025498	54123		K09447		'Irf7'		mRNA	-2.46597937703823	4.84296387514266E-17	-0.929433005759623	0.433812996292015	8.0	BGIR10090_181101+++BGIR10090_181102+++BGIR10090_181103+++BGIR10090_182172+++NM_001252600.1+++NM_001252601.1+++NM_016850.3+++XM_006536214.1	coding	known	NC_000073.6	1.41263169E8	1.41266499E8	+	7|7 F5	2193.12	2243.43	1323.02	1595.91	1677.57	1051.47	1506.53	1729.01	1100.16	282.67	418.96	164.95	290.01	353.49	207.47	758.28	1735.74	1385.06	24.12	59.56	18.58	1304.78	526.54	526.27	1025.09	397.46
54141	54141		ENSMUSG00000002055	54141		K21764		'Spag5'	AI874642+++D11Bhm180e+++Deepest+++MAP126+++Mastrin+++S17	mRNA	-3.22717608262387	5.57022853475004E-7	-2.36028339570577	4.70418673251745E-5	8.0	NM_017407.2+++XM_006533747.3+++XM_006533748.1+++XR_001780026.1+++XR_001780027.1+++XR_001780028.1+++XR_388491.3+++XR_388493.3	coding	known	NC_000077.6	7.8300528E7	7.8322454E7	+	11 B5|11 46.74 cM	2.41	2.37	8.97	1.0	0.9	4.08	1.17	1.04	4.99	0.31	0.35	0.41	0.24	0.24	0.37	0.82	0.56	1.63	1.19	3.69	1.87	0.66	1.72	0.82	0.65	2.03
54392	54392		ENSMUSG00000015880	54392		K06678		'Ncapg'	5730507H05Rik+++Hcapg+++MFT.M05.13	mRNA	-2.51464934354091	0.0019427108196138	-1.23487221137907	0.0931022266268441	2.0	NM_019438.1+++XM_011240756.2	coding	known	NC_000071.6	4.5669872E7	4.5700547E7	+	5|5 B3	1.37	1.58	6.14	0.54	0.59	2.99	0.42	0.83	2.85	0.12	0.1	0.37	0.14	0.2	0.45	0.56	0.42	1.12	0.74	2.44	1.23	0.32	0.51	0.45	0.23	0.66
545205	545205		ENSMUSG00000090675	545205		K04257		'Olfr111'		mRNA	-2.43074230331484	0.0346309211392121	-3.04319707941932	0.0105014019512676	3.0	NM_001005485.2+++XM_017317578.1+++XR_385346.2	coding	known	NC_000083.6	3.7525584E7	3.7536128E7	+	17|17 B1	0.36	0.71	0.76	0.06	0.67	0.47	0.17	0.18	0.48	0.21	0.12	0.07	0.21	0.02	0.05	0.1	0.12	0.26	0.54	0.35	1.17	0.31	0.29	0.41	0.31	0.21
545384	545384		ENSMUSG00000070501	545384				'Ifi214'	Pyhin-B+++p214	mRNA	-2.64017438209836	2.67484138992821E-8	-1.66501067329607	0.0021396199055726	1.0	NM_001024721.2	coding	known	NC_000067.6	1.73521311E8	1.73535957E8	-	1|1 H3	36.04	11.57	5.62	16.53	9.64	9.45	9.13	7.74	4.84	1.76	2.18	1.7	1.31	0.71	1.85	2.29	11.15	15.89	0.89	1.95	0.63	16.1	4.3	6.73	14.86	6.6
54635	54635		ENSMUSG00000028019	54635		K05450		'Pdgfc'	1110064L01Rik+++AI647969+++PDGF-C+++SCDGF+++VEGF-E	mRNA	-2.73087714392773	1.28830088503344E-6	-0.809102679799373	0.348038048277513	45.0	BGIR10090_174445+++BGIR10090_174446+++BGIR10090_174447+++BGIR10090_174448+++BGIR10090_174449+++BGIR10090_174450+++BGIR10090_174451+++BGIR10090_174452+++BGIR10090_174453+++BGIR10090_174454+++BGIR10090_174455+++BGIR10090_174456+++BGIR10090_174457+++BGIR10090_174458+++BGIR10090_174459+++BGIR10090_174460+++BGIR10090_174461+++BGIR10090_174462+++BGIR10090_174463+++BGIR10090_174464+++BGIR10090_174465+++…	coding	known	NC_000069.6	8.1035887E7	8.121404E7	+	3|3 E3	1.17	1.44	2.19	0.59	0.84	0.9	0.61	0.62	0.67	0.06	0.12	0.23	0.2	0.06	0.12	0.31	0.64	0.78	3.08	2.84	0.94	0.6	0.72	0.33	0.35	0.54
56221	56221		ENSMUSG00000004814	56221		K21097		'Ccl24'	CKb-6+++MPIF-2+++Scya24	mRNA	-3.31513556551389	1.96777298165279E-5	-5.97992081334429	2.21237042255414E-5	3.0	NM_019577.4+++XM_006504444.3+++XM_006504445.3	coding	known	NC_000071.6	1.35569937E8	1.35573123E8	-	5|5 G2	1.21	1.73	3.2	2.05	6.33	10.17	2.4	6.78	12.29	0.36	1.03	1.06	0.13	0.89	1.55	0.64	0.91	0.91	0.86	0.0	0.4	1.06	2.62	2.94	0.32	1.27
56226	56226		ENSMUSG00000028943	56226				'Espn'	je	mRNA	-2.60837409814883	0.0234008286651534	-2.04986399217652	0.0028738117987331	10.0	NM_019585.3+++NM_207687.2+++NM_207688.2+++NM_207689.2+++NM_207690.2+++NM_207691.2+++XM_006539059.2+++XM_006539060.2+++XM_006539061.2+++XM_006539063.2	coding	known	NC_000070.6	1.52120331E8	1.5215242E8	-	4 E2|4 82.9 cM	0.37	0.68	1.14	0.13	0.27	0.4	0.15	0.13	0.31	0.07	0.04	0.12	0.07	0.03	0.04	0.18	0.15	0.22	1.82	1.03	1.42	0.32	0.21	0.42	0.41	0.24
56644	56644		ENSMUSG00000079293	56644		K10074		'Clec7a'	BGR+++Clecsf12+++beta-GR	mRNA	-2.21262235393677	4.92813719704848E-6	-2.02547843627811	2.41558649793086E-10	2.0	NR_132130.1+++NM_001309637.1	coding	known	NC_000072.6	1.29461591E8	1.29472779E8	-	6|6 F3	28.18	50.48	77.57	16.99	34.84	61.71	17.92	38.61	61.3	6.29	8.85	14.57	4.62	7.35	14.81	9.79	13.22	38.58	122.22	73.2	82.68	60.96	73.45	71.21	57.27	53.97
57444	57444		ENSMUSG00000039236	57444		K12579		'Isg20'	1600023I01Rik+++2010107M23Rik+++20kDa+++DnaQL+++HEM45	mRNA	-2.51464838617775	4.306619075352011E-9	-2.81090262028319	0.0280706788651481	7.0	NM_001113527.1+++NM_001291220.1+++NM_001291221.1+++NM_020583.5+++XM_006541026.2+++XM_006541028.3+++XM_006541030.2	coding	known	NC_000073.6	7.8913424E7	7.8920396E7	+	7|7 D2	130.24	76.97	38.02	130.63	126.58	47.53	77.02	86.09	37.31	8.49	21.2	10.74	7.64	16.97	12.73	15.46	97.28	66.79	3.23	2.96	1.22	199.43	31.95	39.88	150.34	27.12
58185	58185		ENSMUSG00000020641	58185		K15045		'Rsad2'	2510004L01Rik+++Vig1+++cig5	mRNA	-3.29784118427395	6.07412414122452E-27	-6.51627686237435	1.0299288760717E-7	1.0	NM_021384.4	coding	known	NC_000078.6	2.6442743E7	2.6456452E7	-	12|12 A2	151.16	77.16	18.78	88.57	116.66	65.73	39.35	57.32	27.31	7.04	8.08	3.96	5.04	4.35	4.28	9.46	71.49	67.15	8.18	8.02	1.57	1828.71	714.82	554.47	1330.09	199.6
58200	58200		ENSMUSG00000022490	58200		K08050		'Ppp1r1a'	0610038N18Rik+++I-1	mRNA	-4.63517978574811	5.341883653301E-4	-0.435769803883849	0.924638082967382	4.0	BGIR10090_192757+++NM_021391.3+++XR_001781556.1+++XR_001781557.1	coding	known	NC_000081.6	1.03530279E8	1.03538003E8	-	15|15 F3	0.58	2.36	1.88	0.68	1.71	1.38	0.56	1.09	1.63	0.12	0.04	0.25	0.0	0.0	0.11	0.06	0.18	0.12	0.5	0.62	0.13	0.13	0.13	0.13	0.0	0.19
58217	58217		ENSMUSG00000042265	58217		K14362		'Trem1'		mRNA	-2.58487077198668	2.755261340291E-4	-0.534502210510404	0.480585367815294	8.0	BGIR10090_198099+++BGIR10090_198100+++NM_001347399.1+++NM_021406.5+++XM_006524726.3+++XM_006524728.3+++XM_006524729.3+++XM_006524730.3	coding	known	NC_000083.6	311885.0	4.8246924E7	+	17|17 C	0.8	0.29	0.85	3.75	1.55	3.14	2.55	1.06	1.51	1.23	0.69	0.31	0.56	0.28	0.1	4.77	0.69	3.89	0.25	0.5	0.66	0.32	0.61	1.04	0.23	0.77
58226	58226		ENSMUSG00000024112	58226		K04855		'Cacna1h'	Cav3.2+++MNCb-1209+++alpha13.2	mRNA	-5.10196448687142	0.0186991038867733	2.71921976091852	0.184560712407054	11.0	BGIR10090_194498+++BGIR10090_194499+++BGIR10090_194500+++BGIR10090_194501+++NM_001163691.1+++NM_021415.4+++XM_006524733.3+++XM_006524734.3+++XM_011246555.2+++XR_385352.3+++XR_385353.3	coding	known	NC_000083.6	2.5374285E7	2.543396E7	-	17 A3.3|17 12.53 cM	0.02	0.01	0.0	0.02	0.03	0.0	0.02	0.04	0.07	0.01	0.01	0.0	0.0	0.0	0.0	0.01	0.01	0.01	0.02	0.01	0.0	0.01	0.0	0.0	0.01	0.01
58809	58809		ENSMUSG00000021876	58809		K16632		'Rnase4'	C730049F20Rik+++Rab1	mRNA	-2.65060496447968	3.2929724171988E-16	-0.832616211777676	0.0505136093404037	2.0	NM_021472.4+++NM_201239.3	coding	known	NC_000080.6	5.1091077E7	5.1106151E7	+	14|14 C1	39.12	36.25	51.82	15.14	13.52	25.24	13.77	13.83	25.16	1.93	2.5	3.38	2.23	2.48	4.24	17.6	25.8	30.44	22.98	29.46	14.44	4.97	8.94	5.3	5.12	10.83
58861	58861		ENSMUSG00000052821	58861		K04322		'Cysltr1'	BB147369+++CysLT1R+++Cyslt1	mRNA	-2.2176905814939	2.5065871784272203E-9	-2.15917028491572	2.99397546048559E-5	3.0	NM_001281859.1+++NM_001281862.1+++NM_021476.5	coding	known	NC_000086.7	1.06576509E8	1.06603679E8	-	X|X D	18.01	10.86	8.23	24.2	13.57	12.68	24.94	15.65	11.47	2.88	4.65	4.46	3.38	4.84	4.18	12.67	13.02	14.04	3.29	5.81	5.15	11.26	11.39	6.56	11.57	8.28
60322	60322		ENSMUSG00000037347	60322		K04743		'Chst7'	2600013M07Rik+++C6ST-2+++GST5+++Gn6st-4+++glcNAc6ST-4	mRNA	-2.10125159211304	6.33255191587944E-8	-1.9089847089149	3.85670082182E-4	3.0	URS00009C5269+++NM_021715.1+++XR_878032.2	coding	known	NC_000086.7	2.0058962E7	2.0097524E7	+	X|X A1.3	2.71	1.81	2.07	2.8	3.78	4.96	1.99	2.56	4.05	0.53	0.72	1.54	0.53	0.92	0.71	1.78	2.38	2.52	0.96	0.43	0.47	3.26	2.14	1.78	2.47	1.88
621823	621823		ENSMUSG00000078153	621823		K06697		'Psme2b'	PA28b-p+++PA28b2+++Psme2-like+++Psme2b-ps	mRNA	-2.18008329088197	0.0199503082049429	-2.51736296631785	0.0070015263637231	1.0	NM_001281472.1	coding	known	NC_000077.6	4.8945345E7	4.894641E7	-	11|11 B1.2	12.02	5.28	3.21	2.78	1.24	2.25	0.87	1.25	2.58	0.28	0.45	0.35	0.28	0.14	0.71	3.83	2.38	7.54	3.52	7.61	3.88	13.84	8.67	6.5	12.14	2.33
622976	622976		ENSMUSG00000048621	622976				'Gm6377'	EG622976	mRNA	-2.27780021220514	1.5830241967024301E-10	-1.8709518229173	7.93985496508456E-14	2.0	BGIR10090_196989+++NM_001037917.2	coding	known	NC_000086.7	1.09196756E8	1.09200445E8	+	X|X D	13.62	5.9	3.57	62.59	40.42	40.41	58.52	39.18	28.07	8.77	9.8	12.82	8.11	8.27	12.44	8.69	8.8	12.91	0.73	2.27	2.36	21.55	32.44	19.93	13.28	21.26
623121	623121		ENSMUSG00000073491	623121				'Ifi213'	E030037K03Rik+++E430029J22Rik+++Pydc4+++Pyr-A	mRNA	-2.98029458238545	0.0015161608431862	-2.60010801044765	0.0243826897135917	9.0	BGIR10090_171773+++BGIR10090_171774+++NM_001177349.1+++NM_001177350.1+++XM_011238850.2+++XM_011238851.1+++XM_011238852.1+++XM_011238853.1+++XM_017321890.1	coding	known	NC_000067.6	1.73566281E8	1.73599302E8	-	1|1 H3	3.06	1.63	0.62	1.5	1.1	0.76	0.71	0.42	0.28	0.07	0.2	0.13	0.08	0.06	0.09	0.25	1.42	1.51	0.1	0.02	0.06	6.7	1.32	1.29	4.45	0.71
623474	623474		ENSMUSG00000078773	623474		K10877		'Rad54b'	E130016E03Rik	mRNA	-3.40385965905838	3.9725398154E-4	-0.229115706759993	0.914123838540253	2.0	NM_001039556.3+++NM_001256145.1	coding	known	NC_000070.6	1.155892E7	1.1615808E7	+	4|4 A1	0.78	1.51	2.52	0.11	0.21	0.62	0.21	0.31	0.9	0.06	0.08	0.01	0.07	0.02	0.07	0.27	0.27	0.33	0.47	1.33	0.69	0.02	0.14	0.1	0.06	0.26
625360	625360		ENSMUSG00000094796	625360				'BC147527'		mRNA	-2.06921820845802	5.604395513326E-4	-1.29336798396883	0.111075128885286	6.0	BGIR10090_190715+++NM_001037925.2+++XM_006517732.2+++XM_011244687.1+++XM_011244688.1+++XM_017315556.1	coding	known	NC_000079.6	1.20300246E8	1.20308843E8	+	13 D2.3|13	8.43	6.13	2.27	2.05	2.27	1.67	1.27	1.92	1.54	0.36	0.77	0.35	0.16	0.33	0.71	2.72	6.53	5.71	0.62	0.57	0.51	3.17	2.47	1.14	2.52	1.09
65963	65963		ENSMUSG00000029810	65963				'Tmem176b'	1810009M01Rik+++Clast1+++Lr8	mRNA	-2.11261356332392	1.65187087233667E-6	-1.75427123602309	3.7043153501165E-7	17.0	BGIR10090_179123+++BGIR10090_179815+++BGIR10090_179816+++NR_104575.1+++NM_001164207.1+++NM_001164208.1+++NM_001164209.2+++NM_001286651.1+++NM_001286652.1+++NM_023056.4+++XM_006506456.3+++XM_006506457.3+++XM_006506458.3+++XM_006506459.3+++XM_006506460.3+++XM_006506461.3+++XM_017321710.1	coding	known	NC_000072.6	4.8833811E7	4.8847397E7	+	6 B2.3|6 23.75 cM	501.56	155.88	82.86	462.82	258.43	157.26	513.68	287.68	172.89	56.9	101.31	106.78	62.6	84.96	105.31	217.73	239.28	151.36	71.42	26.13	21.23	105.79	145.71	77.12	127.62	200.38
66141	66141		ENSMUSG00000025492	66141		K06566		'Ifitm3'	1110004C05Rik+++Cd225+++Cdw217+++DSPA2b+++Fgls+++IP15+++mil-1	mRNA	-2.32009999502774	2.70590134701915E-13	-0.483767015493634	0.392824691863242	1.0	NM_025378.2	coding	known	NC_000073.6	1.4100959E8	1.41010744E8	-	7|7 F5	2181.84	1851.23	1287.5	1841.1	1883.25	1409.31	1787.09	1943.77	1257.15	347.08	546.79	250.49	321.53	497.23	263.17	1221.1	2047.92	1566.92	91.07	208.98	137.51	1085.69	782.01	589.64	934.48	856.11
66425	66425		ENSMUSG00000038370	66425				'Pcp4l1'	1500036F01Rik	mRNA	-4.98442238422656	6.56858351208136E-33	-2.70794753046753	2.26563883052115E-13	1.0	NM_025557.1	coding	known	NC_000067.6	1.71173264E8	1.71196268E8	-	1|1 H3	40.88	75.21	94.39	20.48	35.53	55.95	19.57	33.82	61.13	0.79	1.22	1.03	0.72	1.13	1.94	3.8	7.14	8.21	12.16	18.42	13.66	4.34	10.95	7.38	4.59	7.27
66442	66442		ENSMUSG00000005233	66442		K11550		'Spc25'	2600017H08Rik+++2610205L13Rik+++Spbc25	mRNA	-2.59577238811198	0.001344731496687	-0.92319137040646	0.162824016203513	5.0	NM_001199123.2+++NM_001199124.2+++NM_001305800.1+++NM_025565.4+++XM_006500003.3	coding	known	NC_000068.7	6.9193895E7	6.9206213E7	-	2|2 C2	6.69	6.91	21.45	2.5	2.44	10.5	1.57	2.2	10.52	0.3	0.76	1.04	0.4	0.57	1.37	1.78	1.79	3.66	2.7	8.55	4.64	1.19	4.62	1.15	0.86	2.88
66447	66447		ENSMUSG00000026688	66447		K00799		'Mgst3'	2010012L10Rik+++2010306B17Rik+++2700004G04Rik+++AA516734+++GST-III	mRNA	-2.21801529437438	5.25197005926092E-7	-2.14020500160416	1.16643301690414E-13	5.0	BGIR10090_171734+++URS00009AF0EE+++URS00009B37D8+++URS00009B73FD+++NM_025569.1	coding	known	NC_000067.6	1.67371971E8	1.67393797E8	+	1|1 H2.3	30.02	51.01	98.25	23.78	28.93	70.59	23.03	37.19	70.61	5.84	8.89	10.53	5.94	8.85	14.69	18.69	17.85	28.56	57.72	71.39	49.73	29.5	24.94	45.03	30.49	34.09
66468	66468		ENSMUSG00000036223	66468				'Ska1'	2810433K01Rik+++AV117428	mRNA	-3.87029093732414	0.0010628058540023	-1.56191267866835	0.0773399720827336	2.0	NM_001164355.1+++NM_025581.4	coding	known	NC_000084.6	7.4195299E7	7.4207818E7	-	18|18 E2	0.71	1.02	2.9	0.22	0.3	1.2	0.18	0.34	1.6	0.06	0.04	0.08	0.02	0.02	0.11	0.2	0.23	0.56	0.6	1.2	0.42	0.04	0.51	0.16	0.14	0.39
664968	664968		ENSMUSG00000030431	664968				'Tmem238'	2210411K11Rik	mRNA	-2.57649687280629	0.0022932620626192	0.112973962867828	0.920884764882383	1.0	NM_029384.1	coding	known	NC_000073.6	4784785.0	4789560.0	-	7|7 A1	2.56	5.94	7.91	1.48	3.29	4.51	1.33	2.25	7.13	0.25	0.82	1.52	0.26	0.4	1.2	1.35	1.93	1.84	1.65	1.98	3.06	0.64	0.76	1.53	0.64	1.45
66570	66570		ENSMUSG00000068101	66570		K11505		'Cenpm'	2610019I03Rik+++AI853711+++Pane1	mRNA	-2.83649088184181	0.0043565261962553	-1.83465031493383	8.417615954001E-4	6.0	NM_001080158.1+++NM_025639.4+++NM_178269.3+++XM_006521260.3+++XM_011245710.2+++XM_017316722.1	coding	known	NC_000081.6	8.2233762E7	8.2244772E7	-	15|15 E1	3.72	6.67	21.58	2.89	2.25	9.68	1.38	1.85	10.9	0.26	0.55	0.62	0.18	0.5	1.53	1.6	1.57	4.45	2.07	8.22	3.66	1.03	2.81	3.58	1.38	3.67
667370	667370		ENSMUSG00000062488	667370				'Ifit3b'	I830012O16Rik	mRNA	-3.64356457943897	1.63694058057228E-12	-5.06927616612571	2.25616092841789E-6	2.0	NM_001005858.3+++XM_006527264.3	coding	known	NC_000085.6	3.460754E7	3.4613409E7	+	19|19 C1	114.7	70.64	17.78	25.28	33.96	16.3	10.18	18.17	9.87	0.37	1.88	0.97	0.34	1.15	1.88	6.0	51.94	48.33	1.27	1.38	0.72	117.56	38.81	26.35	81.86	17.9
667373	667373		ENSMUSG00000079339	667373		K14217		'Ifit1bl1'	Gm14446+++Ifit1c	mRNA	-4.62806439866447	7.15644750441171E-13	-4.9449287033616	4.641258541192E-4	5.0	BGIR10090_196084+++BGIR10090_196561+++NM_001101605.1+++NM_001110517.1+++XM_006527265.3	coding	known	NC_000085.6	3.4592888E7	3.4662997E7	+	19 C1|19	7.57	6.62	2.54	3.82	5.34	2.3	2.14	3.0	1.45	0.16	0.34	0.07	0.02	0.16	0.11	0.37	3.19	4.72	0.36	0.12	0.0	21.56	4.01	2.35	10.53	1.21
668101	668101		ENSMUSG00000095028	668101		K06551		'Sirpb1b'		mRNA	-2.17959596560124	2.50157373176556E-5	0.513575637112254	0.467242403861562	11.0	BGIR10090_174923+++BGIR10090_174924+++BGIR10090_174925+++URS0000811E2E+++URS00009B4697+++URS00009B6989+++NM_001173460.1+++XM_006530083.1+++XM_006530085.1+++XM_017319689.1+++XM_017319690.1	coding	known	NC_000069.6	1.5371661E7	1.5848487E7	+	3 A1|3	4.85	5.7	4.4	2.51	3.18	2.69	1.63	3.4	2.32	0.39	0.34	0.57	0.33	0.68	0.73	3.33	4.23	5.03	1.99	2.23	3.12	0.87	1.34	0.98	0.47	1.21
66972	66972		ENSMUSG00000046329	66972		K14684		'Slc25a23'	2310067G05Rik+++SCaMC-3	mRNA	-2.19258988707964	4.34168633847061E-12	-1.19421776559201	0.0015679799472019	7.0	BGIR10090_194762+++BGIR10090_194763+++URS00007845F6+++URS00009C5C95+++NM_025877.4+++XM_011246575.2+++XM_011246576.2	coding	known	NC_000083.6	5.7041775E7	5.7059881E7	+	17|17 D	2.88	4.67	6.83	1.4	1.63	3.62	1.93	2.0	2.9	0.46	0.53	0.68	0.4	0.56	0.65	2.5	1.8	1.84	6.83	3.68	3.03	1.32	1.54	1.03	0.92	1.34
66977	66977		ENSMUSG00000026683	66977		K11548		'Nuf2'	2410003C07Rik+++AU044112+++C85691+++Cdca1+++NUF2R	mRNA	-2.97941214447562	4.63585406945522E-6	-1.26175725005889	0.0297581094293243	2.0	NM_023284.3+++XM_006496958.1	coding	known	NC_000067.6	1.69497934E8	1.69531464E8	-	1|1 H2.3	2.89	3.98	14.37	1.53	1.01	7.85	1.37	1.46	6.21	0.12	0.38	0.46	0.31	0.39	0.49	1.43	1.19	3.42	2.21	6.3	2.57	0.84	2.67	0.77	0.81	2.28
67052	67052		ENSMUSG00000024056	67052		K11547		'Ndc80'	2610020P18Rik+++AV139730+++HEC+++HEC1+++Kntc2	mRNA	-3.41404535632461	1.10090527424748E-6	-1.1683145401097	0.0628682704033892	3.0	URS00009B71F1+++URS00009BFE4C+++NM_023294.2	coding	known	NC_000083.6	7.14961E7	7.1526857E7	+	17|17 E1.3	2.65	2.74	9.52	1.04	0.76	4.88	1.22	1.43	5.04	0.07	0.15	0.34	0.15	0.16	0.44	0.72	0.61	1.43	1.69	3.72	1.61	0.47	1.44	0.65	0.59	1.73
67092	67092		ENSMUSG00000027199	67092		K00613		'Gatm'	1810003P21Rik+++AI314789+++AT	mRNA	-2.47933306553974	1.51022860092007E-14	-0.716835934087636	0.173628290382044	2.0	BGIR10090_173856+++NM_025961.5	coding	known	NC_000068.7	1.22594473E8	1.22611277E8	-	2 E5|2 60.63 cM	85.72	61.2	67.85	40.4	26.21	42.48	36.48	24.36	41.18	9.46	7.16	4.03	9.1	5.02	5.41	57.09	41.12	44.13	78.56	73.04	50.04	43.44	36.53	23.57	31.64	30.21
67121	67121		ENSMUSG00000026779	67121		K16309		'Mastl'	2700091H24Rik+++C88295+++GW+++GWL+++MAST-L+++THC2	mRNA	-2.74636418363108	0.0012139563964138	-1.48088645243463	0.0261097376851897	5.0	URS00009AEC87+++URS00009C5769+++NM_025979.4+++XM_006498239.3+++XM_017319214.1	coding	known	NC_000068.7	2.3116539E7	2.3156024E7	+	2|2 A3	0.7	1.41	4.22	0.28	0.22	2.01	0.36	0.34	1.88	0.2	0.18	0.13	0.07	0.14	0.21	0.24	0.32	0.63	0.63	2.12	1.13	0.19	0.57	0.23	0.14	0.53
67141	67141		ENSMUSG00000019773	67141		K10292		'Fbxo5'	2510044I10Rik+++C85305+++Emi1+++Fbxo31	mRNA	-2.03266130372376	0.0057942734823632	-0.0852126042236473	0.950414588094897	1.0	NM_025995.2	coding	known	NC_000076.6	5799158.0	5805465.0	-	10|10 A1	2.86	5.29	13.47	0.86	0.85	4.7	0.96	1.51	5.85	0.51	0.52	0.98	0.65	0.53	0.89	1.04	1.27	2.7	1.89	4.21	1.88	0.18	0.71	0.43	0.24	0.94
67149	67149		ENSMUSG00000078532	67149		K22735		'Nkain1'	2610200G18Rik+++2810426C15Rik	mRNA	-2.18767989697628	3.06740393442706E-6	-1.37817088917517	1.365562054805E-4	6.0	URS00009ADBEE+++URS00009B6335+++URS00009C03A5+++NM_025998.3+++XM_006539116.3+++XM_006539117.3	coding	known	NC_000070.6	1.30530131E8	1.30574036E8	+	4|4 D2.2	11.13	21.67	25.89	4.46	8.55	14.92	5.43	9.77	14.89	1.45	1.94	4.17	1.2	1.9	3.88	1.49	4.0	4.89	15.3	24.79	29.14	5.12	9.02	10.45	5.47	7.47
67196	67196		ENSMUSG00000026429	67196		K13960		'Ube2t'	2700084L22Rik+++C80607	mRNA	-2.02817532023668	0.0092339994482539	0.111803835390912	0.946359005220875	2.0	NM_001278115.1+++NM_026024.3	coding	known	NC_000067.6	1.34962565E8	1.3497418E8	+	1|1 E4	2.59	3.93	8.8	0.63	0.76	4.49	1.22	1.13	5.16	0.65	0.75	0.68	0.68	0.64	0.57	1.25	1.68	1.97	1.17	2.69	2.63	0.06	1.06	0.4	0.29	0.69
67198	67198		ENSMUSG00000038305	67198				'Spats2l'	2810022L02Rik+++A230104H11Rik+++AA987173+++AI480531+++AI842453+++AW413586	mRNA	-2.49170850977555	5.47504200298328E-6	-1.00756029748754	0.573887257342303	42.0	BGIR10090_170345+++BGIR10090_170346+++BGIR10090_170347+++BGIR10090_170348+++BGIR10090_170349+++BGIR10090_170350+++BGIR10090_170351+++BGIR10090_170352+++BGIR10090_170353+++BGIR10090_170354+++BGIR10090_170355+++BGIR10090_170356+++BGIR10090_170357+++BGIR10090_170358+++BGIR10090_170359+++BGIR10090_170360+++BGIR10090_170361+++BGIR10090_170362+++BGIR10090_170363+++BGIR10090_170364+++BGIR10090_170365+++…	coding	known	NC_000067.6	5.7774162E7	5.7948398E7	+	1|1 C1.3	2.6	1.14	0.44	2.75	1.73	0.76	2.24	1.37	0.8	0.38	0.31	0.23	0.2	0.37	0.28	0.4	0.91	0.81	0.12	0.01	0.03	0.35	0.08	0.03	0.12	0.12
67775	67775		ENSMUSG00000033355	67775				'Rtp4'	5830458K16Rik+++Ifrg28	mRNA	-2.21667026440373	9.193437168700321E-9	-1.62137713880472	0.0018263734903795	5.0	BGIR10090_192959+++URS00009B2094+++URS00009C4EA7+++NM_023386.5+++XM_006522491.3	coding	known	NC_000082.6	2.3595618E7	2.3614222E7	+	16|16 B1	300.22	216.41	155.78	199.47	209.72	182.13	188.77	186.39	149.24	96.13	71.15	24.18	58.4	41.3	21.22	164.31	239.71	200.74	13.98	44.47	19.16	257.61	243.11	175.98	245.05	187.14
677884	677884		ENSMUSG00000089945	677884		K16519		'Pakap'	AF064781+++Gm20459+++Palm2-Akap2+++Palm2Akap2+++Palm2akap2	mRNA	-6.22223769309197	1.799256189102E-4	-1.08935572031367	0.517959523584698	17.0	BGIR10090_175687+++BGIR10090_175688+++BGIR10090_175689+++BGIR10090_175690+++BGIR10090_175691+++BGIR10090_175692+++URS00009AFB07+++URS00009B0AC3+++URS00009B2326+++URS00009B3746+++URS00009B3D37+++URS00009B66BD+++URS00009B6A31+++URS00009B7CC2+++URS00009BA6B2+++URS00009C233E+++NM_001304544.1	coding	known	NC_000070.6	5.7433504E7	5.7898528E7	+	4 B3|4	0.0	0.0	0.0	0.09	0.08	0.09	0.09	0.09	0.09	0.0	0.0	0.0	0.0	0.0	0.0	0.09	0.18	0.0	0.43	0.29	0.14	0.2	0.57	0.35	0.17	0.19
67847	67847		ENSMUSG00000024534	67847		K04558		'Sncaip'	2810407O15Rik+++4933427B05Rik+++BB104594+++SYPH1	mRNA	-3.58787773766988	7.39091244264927E-6	-1.37802086296814	0.264374077737407	14.0	BGIR10090_195210+++BGIR10090_195211+++URS00009AD369+++URS00009AEF6F+++URS00009BB261+++URS00009BF67A+++URS00009C25D6+++NM_001199151.1+++NM_001199153.1+++NM_001199154.1+++NM_026408.4+++XM_006526191.3+++XM_006526192.3+++XM_017317971.1	coding	known	NC_000084.6	5.2767811E7	5.2915935E7	+	18|18 D1	1.13	2.21	2.06	0.29	0.49	0.41	0.34	0.51	0.49	0.01	0.03	0.03	0.01	0.08	0.03	0.06	0.14	0.15	0.3	0.84	0.65	0.28	0.09	0.12	0.09	0.09
67849	67849		ENSMUSG00000024791	67849		K17390		'Cdca5'	2610036L13Rik+++AL024086+++AW536684+++C85404	mRNA	-2.57036285115154	0.0043573200364778	0.231646211927432	0.828684578469822	1.0	NM_026410.3	coding	known	NC_000085.6	6085097.0	6091773.0	+	19|19 A	3.5	4.69	12.2	0.82	1.36	5.92	0.96	0.97	6.64	0.51	0.72	1.1	0.36	0.24	0.87	1.76	1.58	2.83	1.9	3.96	2.91	0.43	1.23	0.58	0.31	0.83
67856	67856		ENSMUSG00000039063	67856				'Echdc3'	2310005D12Rik+++AI662097	mRNA	-3.56434604058005	0.0319295785466524	-1.13008815450053	0.382844724838605	1.0	NM_024208.4	coding	known	NC_000068.7	6188465.0	6212994.0	-	2|2 A1	0.09	0.55	1.33	0.18	0.35	0.39	0.12	0.18	0.68	0.0	0.16	0.09	0.03	0.06	0.0	0.03	0.09	0.2	1.11	0.68	0.88	0.09	0.12	0.25	0.15	0.27
67896	67896		ENSMUSG00000022665	67896				'Ccdc80'	2610001E17Rik+++DRO1+++Ssg1+++Urb	mRNA	-4.04536357196725	0.0033850123678706	-1.46205671512498	0.0407126774099505	10.0	BGIR10090_193097+++BGIR10090_193098+++URS00009B5E38+++URS00009BA360+++URS00009BD17E+++NM_026439.2+++XM_006522498.2+++XM_006522499.2+++XM_006522500.2+++XM_006522501.2	coding	known	NC_000082.6	4.509321E7	4.5130278E7	+	16|16 B5	0.47	0.82	0.71	0.23	0.24	0.34	0.08	0.23	0.39	0.12	0.11	0.08	0.02	0.01	0.01	0.1	0.21	0.3	3.01	4.44	1.65	0.75	2.0	1.02	0.8	2.24
68026	68026		ENSMUSG00000040204	68026				'Pclaf'	2810417H13Rik+++AA409629+++Ns5apt9+++Ns5atp9+++PAF15+++Paf+++mKIAA0101+++p15(PAF)	mRNA	-3.68097049297691	3.07263999238421E-6	-1.82948551448049	4.62926997734502E-5	2.0	BGIR10090_183975+++NM_026515.2	coding	known	NC_000075.6	6.5890323E7	6.5903551E7	+	9|9 C	3.02	4.15	18.19	1.81	2.02	9.79	1.66	1.76	8.73	0.28	0.24	0.6	0.22	0.11	0.65	1.33	1.72	4.53	2.07	5.83	3.11	0.91	2.04	0.88	1.0	2.23
68178	68178		ENSMUSG00000032232	68178		K21110		'Cgnl1'	4933421H10Rik+++9930020M10Rik+++AI503810+++Jacop	mRNA	-2.12353737296277	0.0145309457564829	-0.134069780711267	0.866472169990739	8.0	URS00009AD498+++URS00009AF528+++URS00009B0A71+++URS00009C0D63+++URS00009C34AF+++NM_001304362.1+++NM_026599.5+++XM_006511395.1	coding	known	NC_000075.6	7.1626507E7	7.1809462E7	-	9|9 D	0.77	1.39	1.93	0.18	0.29	0.4	0.16	0.23	0.54	0.11	0.05	0.1	0.06	0.02	0.14	0.25	0.12	0.31	0.55	2.88	3.06	0.17	0.54	0.49	0.25	0.46
68298	68298		ENSMUSG00000038252	68298		K06677		'Ncapd2'	2810406C15Rik+++2810465G24Rik+++CAP-D2+++CNAP1+++mKIAA0159	mRNA	-2.24173823349	1.61156377361932E-5	-1.12091856578861	0.029451417713098	7.0	BGIR10090_180199+++BGIR10090_180200+++URS0000779F6A+++NM_146171.1+++XM_006506531.3+++XM_006506532.3+++XM_006506533.2	coding	known	NC_000072.6	1.25168007E8	1.25193455E8	-	6|6 F2	4.23	7.76	22.21	1.88	1.99	8.09	2.27	2.57	9.02	0.81	0.67	0.97	0.97	0.77	1.28	2.22	2.08	3.45	5.83	10.79	4.76	0.84	2.9	1.3	1.06	3.21
68549	68549		ENSMUSG00000026039	68549		K11581		'Sgo2a'	1110007N04Rik+++4932411A20Rik+++5730576N04Rik+++AU018846+++AV008062+++D1Ertd8e+++Sgol2+++Sgol2a+++Tripin	mRNA	-2.26194398889779	0.0027818846533397	-1.56967135691963	0.0042986110091883	5.0	BGIR10090_170373+++URS00009B0ABD+++URS00009BC047+++NM_001177867.1+++NM_199007.2	coding	known	NC_000067.6	5.798534E7	5.8026461E7	+	1 C1.3|1 28.86 cM	0.77	1.61	4.27	0.55	0.38	2.51	0.34	0.44	2.3	0.16	0.07	0.23	0.21	0.21	0.22	0.36	0.34	0.79	0.63	1.9	0.85	0.11	0.52	0.33	0.22	0.58
68567	68567		ENSMUSG00000029161	68567				'Cgref1'	1110004G24Rik+++AW045201+++Cgr11	mRNA	-2.17329209793098	6.838152672689E-4	-1.87262185527495	0.0074028218144275	2.0	NM_001160149.1+++NM_026770.1	coding	known	NC_000071.6	3.0933143E7	3.094548E7	-	5|5 B1	1.33	1.72	2.09	0.74	2.49	4.37	1.07	3.83	4.19	0.63	0.71	0.98	0.45	0.62	1.04	0.25	0.36	0.34	1.24	1.95	3.85	1.34	2.76	2.8	1.0	4.46
68612	68612		ENSMUSG00000001403	68612		K06688		'Ube2c'	1110015A16Rik+++D2Ertd695e	mRNA	-3.16442065158547	3.43265750691255E-11	-3.07681387445887	6.56608682463619E-22	2.0	URS00009AFF26+++NM_026785.2	coding	known	NC_000068.7	1.64769929E8	1.64772902E8	+	2 H3|2 85.27 cM	47.06	40.03	179.83	41.85	29.75	119.99	36.56	31.86	121.32	9.46	5.53	7.56	6.81	5.22	10.02	14.34	12.08	29.27	31.48	66.26	28.73	27.29	41.79	32.68	30.06	61.62
68732	68732		ENSMUSG00000021338	68732		K20493		'Carmil1'	1110037D04Rik+++AI425970+++CARMIL+++CARML1+++D130057M20+++Lrrc16+++Lrrc16a	mRNA	-2.32086159041731	1.00976851005362E-28	-0.66360067494666	0.0163564364112793	33.0	BGIR10090_190186+++BGIR10090_190187+++BGIR10090_190188+++BGIR10090_190189+++URS00009AF619+++URS00009B54DB+++URS00009B8952+++URS00009BA302+++NM_001311122.1+++NM_026825.3+++XM_006516739.2+++XM_006516741.2+++XM_006516742.2+++XM_011244333.2+++XM_011244334.2+++XM_011244335.2+++XM_011244336.2+++XM_011244337.2+++XM_011244338.2+++XM_011244340.2+++XM_017315583.1+++XM_017315584.1+++XM_017315585.1+++XM_0173…	coding	known	NC_000079.6	2.4012481E7	2.428079E7	+	13|13 A3.1	10.13	9.01	8.67	6.72	7.68	9.19	5.0	6.56	7.43	1.83	1.43	1.64	1.24	1.16	1.67	3.32	2.79	5.0	1.89	1.83	2.76	2.33	2.16	2.34	1.71	1.95
68743	68743		ENSMUSG00000036777	68743		K18621		'Anln'	1110037A17Rik+++2900037I21Rik+++C78101+++Scraps	mRNA	-4.07729010251407	2.8059852046632E-9	-2.01325261957515	3.182981794827E-4	9.0	BGIR10090_184471+++URS00009B5544+++URS00009B6EC9+++URS00009BDE95+++URS0000A8C6D1+++NM_028390.3+++XM_006510581.3+++XM_006510582.3+++XM_011242594.1	coding	known	NC_000075.6	2.232723E7	2.2389733E7	+	9|9 A3	2.1	2.83	11.55	1.13	1.36	6.19	1.19	1.47	5.88	0.09	0.23	0.37	0.06	0.2	0.32	0.84	0.86	1.88	2.33	5.67	3.15	0.49	2.33	1.25	0.62	2.52
69217	69217		ENSMUSG00000040428	69217				'Plekha4'	2410005C22Rik+++C88169+++Pepp1	mRNA	-3.21419504731255	7.1456063965243E-5	-3.23205372864597	2.08927069792868E-8	14.0	BGIR10090_180551+++URS0000771AC3+++URS00009BB6D1+++NM_148927.2+++XM_006541158.2+++XM_006541160.2+++XM_006541161.3+++XM_006541162.2+++XM_006541163.2+++XM_006541164.3+++XM_006541165.2+++XM_006541166.3+++XM_006541169.3+++XM_017312284.1	coding	known	NC_000073.6	4.552631E7	4.5554229E7	+	7|7 B3	0.41	0.41	0.23	0.79	1.42	0.73	0.77	0.99	0.62	0.04	0.2	0.16	0.0	0.16	0.13	0.19	0.87	0.36	1.4	0.34	0.22	6.97	3.09	4.02	5.6	2.2
69574	69574		ENSMUSG00000022235	69574		K01061		'Cmbl'	2310016A09Rik	mRNA	-3.35651723495418	0.0450183220679892	-2.39582725062864	0.0317360387084419	5.0	BGIR10090_192286+++NM_181588.3+++XM_006520176.2+++XM_006520177.3+++XM_006520178.3	coding	known	NC_000081.6	3.1565374E7	3.1590459E7	+	15|15 B2	0.2	3.34	4.27	0.44	0.85	1.9	0.21	0.59	1.4	0.0	0.1	0.0	0.0	0.0	0.24	0.05	0.59	0.42	2.07	5.09	5.3	0.11	0.2	0.75	0.11	0.74
69583	69583		ENSMUSG00000089669	69583		K05475		'Tnfsf13'	2310026N09Rik+++April+++Tall2+++Tnlg7b+++Trdl1	mRNA	-3.20657647186014	1.76536231963837E-10	-2.8386999709984	2.9869118963988E-7	2.0	NM_001159505.1+++NM_023517.2	coding	known	NC_000077.6	6.9682577E7	6.9685554E7	-	11|11 B3	5.35	11.54	16.91	4.3	5.66	9.94	4.07	6.48	12.12	0.49	0.55	1.27	0.37	1.25	0.97	1.28	3.68	6.39	25.16	8.02	21.88	5.82	7.14	6.72	8.29	5.24
69706	69706		ENSMUSG00000034883	69706		K10348		'Lrr1'	2410005L11Rik+++AU021780+++LRR-1+++Ppil5	mRNA	-3.7273515904759	0.0082442487658271	-0.958270250233036	0.645333821897107	2.0	NM_001081406.1+++XM_017315177.1	coding	known	NC_000078.6	6.9168789E7	6.9179011E7	+	12|12 C2	0.49	2.06	4.95	0.35	0.49	1.49	0.41	0.83	1.83	0.13	0.07	0.2	0.0	0.0	0.26	0.38	0.58	1.27	0.53	1.4	1.1	0.0	0.29	0.15	0.0	0.73
69772	69772		ENSMUSG00000028167	69772		K00019		'Bdh2'	1810026B04Rik+++Dhrs6	mRNA	-2.95902547300285	9.54333307098625E-6	-2.28605037868835	2.07623441836083E-6	2.0	NM_001172055.1+++NM_027208.2	coding	known	NC_000069.6	1.35281221E8	1.35304426E8	+	3|3 G3	1.57	2.93	3.37	0.9	1.52	3.18	1.11	2.45	2.01	0.14	0.23	0.2	0.2	0.33	0.23	0.77	0.97	1.07	1.42	3.03	2.97	1.23	2.03	2.29	2.08	2.3
70024	70024		ENSMUSG00000026669	70024		K10736		'Mcm10'	2410041F14Rik+++AU018508+++C330019M07Rik+++C79164	mRNA	-2.91657248797311	6.44792550137376E-5	-1.60667321189934	4.437594616859E-4	5.0	URS00009BDFA5+++URS00009C3818+++NM_001305259.1+++NM_027290.3+++XM_017319252.1	coding	known	NC_000068.7	4990724.0	5015567.0	-	2|2 A1	5.37	11.76	21.26	1.44	1.79	6.23	1.09	1.51	5.27	0.32	0.32	0.64	0.39	0.1	0.56	2.2	2.67	5.27	1.46	8.3	6.61	1.77	2.39	1.23	1.53	1.32
70166	70166		ENSMUSG00000024770	70166				'Lipn'	2210418G03Rik+++Lipl4	mRNA	-4.24506099617868	2.47593220391026E-6	-0.367470773825847	0.584486645665371	2.0	NM_027340.2+++XM_006527333.2	coding	known	NC_000085.6	3.4067058E7	3.4085946E7	+	19|19 C1	0.97	1.47	1.88	0.61	0.92	1.82	0.44	0.98	1.3	0.15	0.13	0.14	0.02	0.02	0.09	0.46	0.34	0.52	1.21	1.8	2.98	1.03	0.56	1.01	0.6	0.52
70218	70218		ENSMUSG00000051378	70218				'Kif18b'	3000004C01Rik	mRNA	-3.78782934504502	1.94595153539327E-8	-2.04993146567468	1.164797283277E-4	3.0	URS00009C4237+++NM_197959.2+++XM_011249243.1	coding	known	NC_000077.6	1.02905518E8	1.02925134E8	-	11|11 E1	2.88	4.22	14.13	1.44	1.81	7.18	1.83	1.5	7.67	0.06	0.35	0.25	0.17	0.16	0.49	1.02	1.07	1.97	2.57	5.62	3.02	0.61	1.71	0.91	0.63	2.18
70355	70355		ENSMUSG00000051043	70355		K04620		'Gprc5c'	1110028I06Rik+++3200002M13Rik+++Raig3	mRNA	-2.12130202630688	4.566812937498E-4	-1.68305797002429	1.125981137356E-4	10.0	URS00009BFCA3+++URS00009C1CE7+++NM_001110337.1+++NM_001110338.1+++NM_147217.3+++XM_006534161.3+++XM_006534162.1+++XM_006534163.2+++XM_006534164.3+++XM_006534165.1	coding	known	NC_000077.6	1.14851145E8	1.14872617E8	+	11|11 E2	0.92	1.71	1.84	0.55	0.47	0.6	0.56	0.46	0.65	0.18	0.25	0.49	0.06	0.27	0.18	0.18	0.15	0.21	21.81	5.67	7.24	1.32	0.93	0.9	1.05	1.03
70466	70466		ENSMUSG00000048327	70466		K16769		'Ckap2l'	2010016H04Rik+++2610318C08Rik+++AV070319+++radmis+++rdm	mRNA	-3.16873761371536	2.07228519941026E-9	-2.73364784824016	1.44561500795476E-23	5.0	URS000077532F+++URS00009B4CD7+++NM_181589.3+++XM_006500158.3+++XM_017319255.1	coding	known	NC_000068.7	1.29246376E8	1.29297233E8	+	2|2 F1	8.07	6.48	25.25	8.07	6.92	35.3	6.95	6.98	31.25	1.85	2.41	2.58	1.51	1.48	2.18	3.11	2.69	6.16	3.86	10.39	4.62	4.13	9.46	6.11	4.21	8.12
70645	70645		ENSMUSG00000072980	70645		K11565		'Oip5'	5730547N13Rik+++Lint-25+++Ms18b	mRNA	-2.84358969709328	0.013460944054196	-1.37821602831753	0.0795152053996912	3.0	BGIR10090_173792+++URS00009BE9A8+++NM_001042653.1	coding	known	NC_000068.7	1.19590313E8	1.19655274E8	-	2|2 E5	1.9	2.82	7.05	0.87	0.55	3.71	0.35	0.42	3.35	0.13	0.1	0.59	0.07	0.2	0.32	0.29	0.47	1.55	0.88	2.75	1.54	0.32	1.3	0.18	0.28	1.06
70839	70839		ENSMUSG00000036353	70839		K04298		'P2ry12'	2900079B22Rik+++4921504D23Rik+++P2Y12	mRNA	-2.11924693149291	0.0065177425671115	-0.446676393391455	0.708022606538687	6.0	BGIR10090_175027+++BGIR10090_175028+++NM_027571.3+++XM_006502083.3+++XM_006502084.3+++XM_006502085.3	coding	known	NC_000069.6	5.9215986E7	5.9263014E7	-	3|3 D	2.64	3.17	2.16	0.47	0.44	0.71	0.74	0.71	0.48	0.19	0.17	0.23	0.14	0.07	0.28	2.91	3.01	4.92	1.17	2.63	1.04	0.88	0.81	0.41	0.56	0.69
70974	70974		ENSMUSG00000030729	70974		K11809		'Pgm2l1'	4931406N15Rik+++AI553438+++BM32A	mRNA	-2.04211449846905	1.22616601638002E-9	-0.448928727962915	0.428447271575524	7.0	BGIR10090_180743+++BGIR10090_180744+++BGIR10090_180745+++NM_027629.3+++XM_006508204.1+++XM_006508205.1+++XR_378271.1	coding	known	NC_000073.6	1.00227283E8	1.00278872E8	+	7|7 E2	3.83	2.88	3.39	8.15	4.78	3.97	7.59	5.64	4.88	1.78	2.14	2.38	1.59	1.52	2.31	7.16	4.69	6.16	2.19	4.98	4.17	2.56	2.3	2.15	2.94	4.48
71085	71085		ENSMUSG00000025154	71085		K20640		'Arhgap19'	4933411B03Rik+++AI120128+++AW546831+++mFLJ00368	mRNA	-2.85357420494661	0.0066142012835309	-0.445001968457508	0.473633294528292	8.0	BGIR10090_196604+++BGIR10090_196605+++NM_001163495.1+++NM_027667.3+++XM_011247341.1+++XM_011247342.1+++XM_011247343.1+++XM_011247344.2	coding	known	NC_000085.6	4.1766588E7	4.1802084E7	-	19|19 C3	0.81	1.65	2.85	0.32	0.47	1.53	0.26	0.41	1.76	0.09	0.16	0.23	0.04	0.03	0.28	0.4	0.38	0.65	19.43	19.95	11.5	0.61	1.48	0.66	0.47	1.04
71398	71398		ENSMUSG00000025058	71398				'5430427O19Rik'		mRNA	-2.01516054829066	4.9860645354986E-25	-1.24369648926575	0.0254330282450244	14.0	BGIR10090_196946+++BGIR10090_196947+++BGIR10090_196948+++BGIR10090_196949+++BGIR10090_196950+++URS00009AE4A7+++URS00009B006B+++URS00009B4332+++URS00009B45B2+++URS00009BA27B+++URS00009C4521+++NM_001163539.1+++XM_011247682.2+++XM_017318620.1	coding	known	NC_000086.7	8.5776968E7	8.5891499E7	+	X|X C1	21.12	11.84	9.0	10.66	10.97	10.88	10.38	12.03	11.0	2.65	3.0	2.95	3.09	2.55	3.21	9.19	11.98	14.45	2.49	5.16	4.05	12.14	11.32	5.72	10.15	6.99
71436	71436		ENSMUSG00000051379	71436		K16362		'Flrt3'	5530600M07Rik+++C430047I10Rik+++mKIAA1469	mRNA	-2.89169954689591	6.6341493971036195E-18	-3.36225486418266	7.384068876730779E-11	2.0	NM_001172160.1+++NM_178382.4	coding	known	NC_000068.7	1.40658198E8	1.40671476E8	-	2|2 F3	1.08	0.74	0.84	5.88	8.41	9.42	4.18	6.53	6.69	1.28	1.4	1.64	0.54	0.68	1.28	1.79	1.51	2.41	0.08	0.1	0.08	5.46	5.12	6.55	3.54	3.57
71584	71584		ENSMUSG00000019359	71584		K01124		'Gdpd2'	9130017L10Rik+++Gde3+++Obdpf	mRNA	-4.88459573735764	0.0061886526302062	-2.72749234900556	0.111799234325639	5.0	URS00009C28DC+++NM_001305941.1+++NM_023608.4+++XM_006528295.1+++XM_006528297.3	coding	known	NC_000086.7	1.00729835E8	1.00740929E8	+	X|X C3	0.2	0.13	0.21	0.09	0.23	0.2	0.18	0.19	0.24	0.0	0.06	0.0	0.0	0.0	0.02	0.07	0.33	0.25	0.07	0.02	0.0	0.33	0.74	0.07	0.13	0.13
71738	71738		ENSMUSG00000033207	71738				'Mamdc2'	1200015L10Rik+++AI591564+++mamcan	mRNA	-6.53290913132347	5.78584467636048E-12	-4.84056215868883	8.969588541948749E-34	3.0	NM_174857.3+++XM_006527345.3+++XM_006527346.2	coding	known	NC_000085.6	2.3302609E7	2.3448498E7	-	19|19 B	0.99	3.93	5.92	0.95	2.8	4.56	0.63	2.56	4.5	0.02	0.13	0.1	0.0	0.05	0.04	0.06	0.11	0.24	20.5	12.71	15.8	4.15	6.98	9.35	3.25	4.25
71740	71740		ENSMUSG00000006411	71740		K06593		'Nectin4'	1200017F15Rik+++Prr4+++Pvrl4	mRNA	-2.55534077538754	2.53779955115333E-10	-1.7901572665009	0.0019197233466839	4.0	URS00009B2242+++URS00009B5D1F+++NM_001122680.1+++NM_027893.3	coding	known	NC_000067.6	1.71370173E8	1.71388287E8	+	1|1 H3	8.59	7.17	4.12	5.12	4.96	3.74	3.37	3.57	2.8	0.65	0.79	0.48	0.83	0.3	0.66	4.59	7.77	6.74	3.39	3.5	2.33	6.93	4.39	2.22	5.56	3.49
71803	71803		ENSMUSG00000004902	71803		K15107		'Slc25a18'	1500015I14Rik+++AW125787	mRNA	-6.77182831239917	2.44097926294115E-5	-1.93630086076087	0.160349800912338	9.0	BGIR10090_179479+++BGIR10090_180158+++BGIR10090_180159+++BGIR10090_180160+++BGIR10090_180161+++BGIR10090_180162+++NM_001081048.2+++XM_006506649.3+++XM_006506650.3	coding	known	NC_000072.6	1.20758299E8	1.20794169E8	+	6 F1|6 57.0 cM	0.33	0.04	0.37	0.64	0.51	0.72	0.64	0.32	0.83	0.0	0.0	0.03	0.0	0.0	0.0	0.15	0.08	0.17	0.03	0.0	0.13	0.24	0.33	0.22	0.18	0.16
71819	71819		ENSMUSG00000032254	71819		K17387		'Kif23'	3110001D19Rik+++C87313+++CHO1+++Knsl5+++MKLP-1+++MKLP1	mRNA	-3.54309502314123	1.98343166704579E-7	-2.7970935766195	1.06277446800251E-6	5.0	BGIR10090_184741+++NM_024245.4+++XM_006511452.3+++XM_006511453.3+++XM_006511454.3	coding	known	NC_000075.6	6.1917277E7	6.1946813E7	-	9|9 B	4.19	4.3	17.45	1.9	2.42	8.64	1.72	1.78	8.29	0.14	0.15	0.66	0.26	0.16	0.59	0.78	0.72	2.17	4.14	8.31	4.12	0.91	3.31	1.55	0.89	3.25
71876	71876		ENSMUSG00000031629	71876		K11513		'Cenpu'	1700029A22Rik+++Mlf1ip	mRNA	-2.13388988307904	0.0055318360916844	-0.347578140600478	0.777516725537373	4.0	NM_027973.3+++XM_006509498.2+++XM_006509500.1+++XM_017312969.1	coding	known	NC_000074.6	4.6552019E7	4.6581144E7	+	8|8 B1.1	3.28	3.16	6.84	1.16	1.15	2.51	0.94	1.46	3.52	0.41	0.46	0.93	0.51	0.38	0.26	1.32	1.17	1.66	1.48	3.35	1.28	0.22	1.04	0.49	0.73	1.33
71878	71878		ENSMUSG00000027654	71878		K16805		'Fam83d'	2310007D09Rik+++BB104611	mRNA	-3.93078475186214	5.8190085460145E-7	-2.40162042291188	0.0058326573975691	2.0	NM_027975.2+++XM_006500197.1	coding	known	NC_000068.7	1.58768099E8	1.58786637E8	+	2|2 H1	0.84	1.1	4.14	0.61	0.64	2.84	0.78	1.05	2.86	0.11	0.14	0.19	0.15	0.04	0.16	0.4	0.37	0.34	1.02	2.61	0.75	0.33	0.91	0.74	0.18	0.85
71898	71898		ENSMUSG00000068246	71898		K14480		'Apol9b'	2310016F22Rik	mRNA	-4.60319311263951	4.80886955187904E-37	-3.00208721051674	0.001121047563437	3.0	NM_001168660.1+++NM_173743.4+++XM_006521418.3	coding	known	NC_000081.6	7.7729072E7	7.7736382E7	+	15|15 E1	25.86	11.9	6.03	15.85	15.04	10.62	9.12	9.26	7.66	0.68	0.88	0.37	0.43	0.33	0.49	1.65	8.97	12.93	0.0	0.18	0.13	6.27	1.32	1.41	4.27	1.23
71946	71946		ENSMUSG00000037419	71946		K15049		'Endod1'	2210414F18Rik+++2310067E08Rik+++C85344	mRNA	-2.36769154079862	1.37416859550114E-20	-2.54696833305343	1.2474816607734201E-24	3.0	BGIR10090_184407+++NM_028013.3+++XM_017313601.1	coding	known	NC_000075.6	1.4340245E7	1.4381242E7	-	9|9 A1	7.48	10.44	13.7	4.36	6.33	8.43	4.33	6.04	6.86	1.4	1.16	1.7	1.01	0.96	1.58	4.64	4.66	6.01	5.81	7.48	6.46	12.51	8.71	10.99	10.21	7.27
71988	71988		ENSMUSG00000022034	71988		K11268		'Esco2'	2410004I17Rik+++D030072L07Rik	mRNA	-3.27642760600515	0.0029124264638707	-0.493597698964945	0.763010890199144	1.0	NM_028039.2	coding	known	NC_000080.6	6.5819027E7	6.5833969E7	-	14|14 D1	0.59	0.85	3.56	0.2	0.22	1.16	0.11	0.41	1.61	0.03	0.02	0.13	0.04	0.09	0.1	0.43	0.14	0.85	0.24	0.98	0.6	0.06	0.21	0.08	0.09	0.22
72043	72043		ENSMUSG00000006800	72043		K14607		'Sulf2'	2010004N24Rik+++AU020235+++MSulf-2+++mKIAA1247	mRNA	-3.0132675225723	4.48058664938599E-8	-2.32085162112102	7.52752364606181E-15	8.0	BGIR10090_174104+++URS00009BFF48+++NM_001252578.1+++NM_001252579.1+++NM_028072.5+++XM_006500209.3+++XM_006500211.2+++XM_017319268.1	coding	known	NC_000068.7	1.66073899E8	1.66155683E8	-	2|2 H3	6.96	14.85	19.05	1.88	2.78	3.44	0.85	1.24	1.99	0.1	0.2	0.29	0.06	0.23	0.25	0.81	1.36	2.46	53.64	55.36	56.58	6.19	9.93	10.88	2.3	3.05
72080	72080		ENSMUSG00000026955	72080				'Sapcd2'	2010317E24Rik+++6030458L21Rik+++AL033337+++ang	mRNA	-4.09558477551151	0.0011137989681123	-1.68855019117174	0.232103321247491	3.0	NM_001081085.2+++NM_001290407.1+++XM_006498360.3	coding	known	NC_000068.7	2.5372035E7	2.5378213E7	+	2|2 A3	0.26	0.44	3.55	0.21	0.12	0.8	0.13	0.18	1.16	0.06	0.05	0.08	0.03	0.05	0.05	0.18	0.09	0.22	0.64	1.49	0.45	0.03	0.19	0.23	0.03	0.52
72097	72097		ENSMUSG00000026090	72097				'2010300C02Rik'		mRNA	-4.32162169961035	2.99086675602609E-5	-3.28993075785124	3.18172965482181E-5	12.0	BGIR10090_171138+++BGIR10090_171139+++BGIR10090_171140+++BGIR10090_171141+++BGIR10090_171142+++NM_028096.1+++XM_006496291.3+++XM_006496292.3+++XM_006496295.3+++XM_006496296.3+++XM_006496297.2+++XR_001778040.1	coding	known	NC_000067.6	3.7611676E7	3.772009E7	-	1|1 B	0.19	0.48	0.46	0.08	0.28	0.51	0.15	0.41	0.68	0.01	0.03	0.06	0.0	0.05	0.02	0.01	0.02	0.04	0.29	0.41	0.33	0.36	0.11	0.25	0.28	0.22
72119	72119		ENSMUSG00000027469	72119		K16812		'Tpx2'	2610005B21Rik+++DIL2+++REPP86+++p100	mRNA	-2.05457018218803	1.12642321024704E-5	-1.15666880604381	5.42164293499595E-6	8.0	NM_001141975.1+++NM_001141976.1+++NM_001141977.1+++NM_001141978.1+++NM_028109.4+++XM_006500213.2+++XM_006500214.2+++XM_006500215.2	coding	known	NC_000068.7	1.52847964E8	1.52895321E8	+	2|2 H1	12.74	14.05	47.52	7.8	8.0	26.47	7.64	9.44	27.73	2.69	3.29	4.46	2.99	3.2	5.24	5.37	6.42	9.61	10.32	22.46	13.8	10.31	10.61	6.28	8.28	11.38
72155	72155		ENSMUSG00000031756	72155		K11506		'Cenpn'	2610510J17Rik+++AI426416+++AW545024	mRNA	-2.16526064009377	0.0011743034045122	-0.695460484331173	0.318608883892273	2.0	NM_028131.3+++XM_006531387.3	coding	known	NC_000074.6	1.16921667E8	1.16941504E8	+	8|8 E1	2.92	5.82	16.3	0.97	1.29	6.65	1.41	1.67	6.86	0.75	0.78	0.97	0.64	0.76	0.89	1.25	1.26	2.53	2.8	6.05	3.79	0.37	1.58	0.85	0.56	2.05
72275	72275		ENSMUSG00000030587	72275				'2200002D01Rik'	2010005J02Rik+++H2RSP+++IMUP+++IMUP-1+++IMUP-2	mRNA	-2.32412688715247	4.80683212653274E-5	-3.235657587436	7.23304787402645E-5	1.0	NM_028179.1	coding	known	NC_000073.6	2.9247521E7	2.9248467E7	-	7|7 B1	0.36	0.72	1.07	4.14	4.88	6.42	4.41	5.31	6.97	0.56	0.86	1.29	0.47	1.66	1.39	0.36	1.03	1.49	0.12	0.59	0.5	0.83	2.3	1.35	1.78	1.79
72324	72324		ENSMUSG00000017417	72324				'Plxdc1'	2410003I07Rik+++AI848450+++Tem7	mRNA	-2.64634031891027	6.74923718388959E-8	-1.39264985645523	1.48258814266009E-6	5.0	BGIR10090_188182+++URS00009C0DE7+++NM_001163608.1+++NM_028199.3+++XM_006534301.3	coding	known	NC_000077.6	9.7922963E7	9.7988732E7	-	11|11 D	9.82	20.62	21.05	2.45	5.5	8.03	2.2	5.41	7.38	0.66	0.69	1.02	0.4	0.99	1.1	4.75	6.57	8.18	46.38	40.14	41.8	3.73	6.39	5.87	3.15	5.19
72391	72391		ENSMUSG00000037628	72391		K14167		'Cdkn3'	2410006H10Rik+++KAP	mRNA	-4.04670970382753	5.72013126848999E-7	-2.84888984017941	2.64434010863212E-7	7.0	BGIR10090_191439+++BGIR10090_191440+++BGIR10090_191441+++NM_028222.1+++XM_006519592.3+++XM_006519593.3+++XM_006519594.3	coding	known	NC_000080.6	4.6760465E7	4.6771595E7	+	14|14 C1	3.67	3.99	13.84	2.33	1.98	11.94	3.34	2.3	11.31	0.39	0.54	0.51	0.26	0.14	0.66	0.88	0.83	2.46	4.02	8.58	3.07	2.4	4.56	2.12	2.44	5.29
72415	72415		ENSMUSG00000023940	72415		K11580		'Sgo1'	3300001M08Rik+++C81037+++Sgol1	mRNA	-2.52909505364305	0.0023722578352268	-0.475092953417805	0.675511656097234	3.0	NM_028232.2+++XM_011246642.2+++XM_017317658.1	coding	known	NC_000083.6	5.3674786E7	5.3689326E7	-	17|17 C	1.06	1.15	3.79	0.35	0.45	2.09	0.47	0.33	1.91	0.04	0.02	0.09	0.1	0.15	0.24	0.33	0.24	0.73	0.69	1.49	0.59	0.07	0.76	0.27	0.09	0.39
72555	72555		ENSMUSG00000022494	72555				'Shisa9'	2700045P11Rik+++Ckamp44	mRNA	-3.27891368805471	0.0025335426820516	-3.17790482572977	6.60338567952131E-5	7.0	BGIR10090_192830+++BGIR10090_192831+++URS00009C4164+++NM_001174086.1+++NM_028277.2+++XM_017317137.1+++XM_017317138.1	coding	known	NC_000082.6	1.1984113E7	1.2270904E7	+	16 A1|16	0.34	1.79	1.38	0.16	0.29	0.35	0.14	0.2	0.74	0.0	0.02	0.05	0.01	0.03	0.09	0.01	0.1	0.04	3.14	0.45	0.53	0.18	0.33	0.1	0.21	0.2
72565	72565		ENSMUSG00000034485	72565				'Uaca'	2700059D02Rik+++nucling	mRNA	-3.13594360176527	9.01782044530774E-5	-1.47985552834485	0.0908650041605808	8.0	BGIR10090_183916+++BGIR10090_183917+++URS0000A9E8DE+++NM_028283.2+++XM_006511481.1+++XM_006511482.3+++XM_006511483.3+++XM_017313609.1	coding	known	NC_000075.6	6.0793206E7	6.0880829E7	+	9|9 B	1.21	1.27	1.62	0.43	0.47	0.84	0.34	0.39	0.98	0.11	0.08	0.19	0.11	0.01	0.08	0.44	0.49	0.55	1.18	0.96	0.55	0.37	0.42	0.19	0.42	0.38
73420	73420		ENSMUSG00000031971	73420		K16454		'Ccsap'	1700054N08Rik+++AI853424	mRNA	-2.19639239436458	0.0473539383708352	1.1676375800676	0.120347065170765	5.0	BGIR10090_182928+++BGIR10090_183540+++BGIR10090_183541+++URS00009B9DFD+++NM_028536.1	coding	known	NC_000074.6	1.23819637E8	1.23860209E8	+	8|8 E2	0.36	1.37	2.83	0.18	0.23	0.94	0.16	0.22	1.32	0.09	0.09	0.12	0.1	0.15	0.13	0.24	0.27	0.61	2.2	4.62	4.25	0.12	0.48	0.12	0.1	0.26
73635	73635		ENSMUSG00000097487	73635				'Ptges3l'	1110069E20Rik+++1700113I22Rik	mRNA	-2.16451133797005	0.0332499671751276	-0.475008950762613	0.669714794995119	5.0	NM_026865.2+++XM_006534345.3+++XM_006534346.3+++XM_011249282.2+++XR_879745.2	coding	known	NC_000077.6	1.01418811E8	1.01425333E8	-	11|11 D	1.29	1.8	2.31	0.31	0.44	1.55	0.6	0.61	1.66	0.41	0.52	0.46	0.14	0.13	0.25	1.56	2.62	1.58	0.55	1.7	1.55	0.41	0.5	0.34	0.76	0.4
73804	73804		ENSMUSG00000028678	73804		K10393		'Kif2c'	4930402F02Rik+++ESTM5+++Knsl6+++MCAK+++X83316	mRNA	-4.28431972223471	7.64306930273007E-9	-2.44131331496956	1.57021076593643E-5	8.0	NM_001290662.1+++NM_134471.4+++XM_006503433.2+++XM_006503435.3+++XM_011240620.2+++XM_011240621.2+++XM_011240622.2+++XM_017320411.1	coding	known	NC_000070.6	1.17159633E8	1.17182624E8	-	4 D1|4 53.42 cM	3.22	3.35	13.18	1.97	2.23	8.4	1.39	1.91	8.23	0.18	0.09	0.51	0.09	0.12	0.4	0.98	0.9	2.03	2.95	6.26	2.8	0.94	2.46	1.29	0.74	2.75
74107	74107		ENSMUSG00000024989	74107		K16456		'Cep55'	1200008O12Rik+++2700032M20Rik	mRNA	-3.36141929053933	9.45025404399693E-8	-1.69650707498343	0.0113461909438107	12.0	URS00009C37EC+++NM_001164362.1+++NM_028293.1+++NM_028760.2+++XM_006527396.2+++XM_006527397.3+++XM_006527398.3+++XM_006527399.2+++XM_006527400.2+++XM_006527401.2+++XM_006527402.1+++XM_011247381.2	coding	known	NC_000085.6	3.8054981E7	3.8074425E7	+	19|19 C2	3.37	3.38	13.58	2.03	1.96	7.46	1.56	2.03	7.93	0.28	0.52	0.89	0.25	0.34	0.54	1.07	0.93	1.9	2.53	7.12	2.96	0.79	2.89	1.29	0.65	3.33
74134	74134		ENSMUSG00000040703	74134		K07420		'Cyp2s1'	1200011C15Rik+++AU041727+++C79779+++CYPIIS1	mRNA	-2.78752430964948	0.008307513589511	-1.27086163791205	0.469176143453161	2.0	BGIR10090_181292+++NM_028775.3	coding	known	NC_000073.6	2.5802476E7	2.581653E7	-	7|7 A3	0.78	2.48	3.68	0.3	0.34	1.35	0.53	0.55	1.14	0.06	0.07	0.04	0.26	0.0	0.07	0.6	0.16	0.37	0.35	0.88	2.27	0.04	0.11	0.08	0.04	0.19
74306	74306		ENSMUSG00000049719	74306				'Prss46'	1700112C13Rik+++79H19B+++Tessp6	mRNA	-2.57367491685959	4.522905129706E-4	0.0345766535071773	0.975546264481751	1.0	NM_183103.2	coding	known	NC_000075.6	1.10844506E8	1.10856522E8	+	9 F2|9 60.79 cM	3.48	4.73	5.62	1.05	1.45	2.76	0.92	1.59	2.92	0.37	0.2	0.26	0.43	0.12	0.4	4.42	2.48	4.76	1.41	3.06	4.09	0.22	1.13	0.81	0.22	0.8
74482	74482		ENSMUSG00000065968	74482		K06566		'Ifitm7'	4933438K12Rik+++Mil4	mRNA	-2.54104352347821	1.15726189393E-4	-1.95049359158273	0.0089964372994941	2.0	NM_001270718.1+++XM_011246029.2	coding	known	NC_000082.6	1.3981254E7	1.3986886E7	-	16|16 A1	3.28	0.07	0.13	18.63	9.56	5.35	16.51	9.02	4.43	0.82	3.25	0.91	1.56	2.99	1.01	8.8	12.82	5.55	0.08	0.06	0.0	4.04	6.12	3.03	2.76	5.74
74580	74580		ENSMUSG00000060224	74580				'Pyroxd2'	3830409H07Rik+++4833409A17Rik	mRNA	-2.17017384201921	8.06229084917527E-7	-0.66715188678528	0.21925153608675	4.0	NM_029011.2+++XM_011247383.2+++XM_011247384.2+++XR_877691.2	coding	known	NC_000085.6	4.2725857E7	4.2752824E7	-	19|19 C3	2.44	2.68	2.37	0.98	1.27	1.02	1.16	1.32	1.33	0.17	0.39	0.29	0.19	0.27	0.42	1.23	1.81	1.03	7.0	5.41	4.35	1.15	2.34	1.6	1.13	2.62
74614	74614		ENSMUSG00000027670	74614				'Ocstamp'	4833422F24Rik+++OC-STAMP	mRNA	-5.16234211462522	1.18218735015474E-6	-2.05640659248464	0.0159481561739846	1.0	NM_029021.1	coding	known	NC_000068.7	1.6539545E8	1.65400394E8	-	2|2 H3	0.11	1.1	1.48	0.55	1.24	3.03	0.39	1.36	2.83	0.0	0.08	0.0	0.08	0.0	0.05	0.28	0.03	0.32	0.19	0.35	0.09	0.22	0.43	0.23	0.25	0.67
74761	74761		ENSMUSG00000029070	74761				'Mxra8'	1200013A08Rik+++1700095D18Rik+++AI131686+++Asp3+++Dicam	mRNA	-2.13638550849294	0.0053760968391247	-0.295450937705152	0.722513479087465	4.0	URS0000787AF8+++NM_024263.4+++XM_006539235.3+++XM_011250346.2	coding	known	NC_000070.6	1.55839492E8	1.55844102E8	+	4 E2|4 87.58 cM	0.28	0.86	0.46	0.37	0.4	0.42	0.5	0.53	0.84	0.18	0.28	0.45	0.07	0.12	0.21	0.24	0.48	0.69	2.52	2.24	0.75	1.02	1.8	0.86	1.03	1.66
75317	75317		ENSMUSG00000035365	75317				'Parpbp'	4930547N16Rik+++AI503644+++PARI	mRNA	-2.06642092146765	0.0287795034661012	-1.88997874993345	0.0458395868462739	9.0	URS00009B4231+++NM_029249.2+++XM_006514267.3+++XM_006514268.3+++XM_006514269.3+++XM_011243597.1+++XM_017314130.1+++XM_017314131.1+++XM_017314132.1	coding	known	NC_000076.6	8.8091398E7	8.8146946E7	+	10 C1|10	0.41	0.56	2.18	0.62	0.32	1.18	0.34	0.36	1.75	0.18	0.06	0.26	0.1	0.29	0.23	0.15	0.17	0.43	0.43	1.24	0.56	0.2	0.63	0.27	0.08	0.33
75472	75472		ENSMUSG00000026649	75472				'Cfap126'	1700009P17Rik+++AV282292+++Flattop+++Fltp	mRNA	-2.13882302489382	2.80769982390895E-6	-1.33800777154493	0.0011937445444784	9.0	NM_001081275.1+++XM_006497017.3+++XM_006497018.2+++XM_006497019.3+++XM_006497020.2+++XM_011238879.2+++XM_011238880.2+++XM_017312596.1+++XM_017312601.1	coding	known	NC_000067.6	1.71113741E8	1.71126967E8	+	1|1 H3	10.67	9.09	9.42	4.98	3.85	5.92	4.71	3.28	5.42	0.53	1.41	1.68	0.64	1.15	1.39	2.69	3.77	3.98	8.11	6.09	5.42	2.15	2.83	2.42	1.94	2.07
75604	75604		ENSMUSG00000018919	75604				'Tm4sf5'	2010003F10Rik+++AI323987	mRNA	-2.17216021053234	0.0106034378961766	-1.07297416739817	0.0566719949007498	1.0	NM_029360.3	coding	known	NC_000077.6	7.0505274E7	7.0511183E7	+	11|11 B3	2.31	2.46	1.6	0.74	1.89	1.49	1.5	1.51	2.17	0.16	0.57	0.8	0.06	0.75	0.42	0.76	1.93	1.55	4.26	1.41	1.99	1.39	2.25	0.71	1.79	2.15
75766	75766		ENSMUSG00000022303	75766				'Dcstamp'	4833414I07Rik+++DC-STAMP+++FIND+++Tm7sf4+++mDC-STAMP	mRNA	-6.25437079154946	2.3154385645278002E-18	-4.00535066580993	1.48213829207268E-8	6.0	NM_001289506.1+++NM_001289508.1+++NM_001289512.1+++NM_001289513.1+++NM_029422.4+++XM_006521519.3	coding	known	NC_000081.6	3.974593E7	3.9760938E7	+	15|15 B3.1	2.16	5.95	6.17	1.7	7.65	9.42	1.86	10.21	9.45	0.12	0.3	0.13	0.13	0.14	0.07	0.07	0.42	0.49	4.07	2.0	6.53	5.94	4.1	6.23	7.16	2.87
76131	76131		ENSMUSG00000028175	76131				'Depdc1a'	5830484J08Rik+++Depdc1	mRNA	-4.48803531213887	1.40262396721E-4	-3.3438731153964	1.24803117184894E-5	4.0	NM_001172092.1+++NM_001172093.1+++NM_029523.3+++XR_867244.2	coding	known	NC_000069.6	1.59495416E8	1.59529955E8	+	3|3 H4	0.87	0.96	3.39	0.32	0.22	1.66	0.33	0.36	2.33	0.02	0.04	0.08	0.0	0.04	0.09	0.09	0.18	0.67	0.41	1.77	0.66	0.27	1.13	0.31	0.37	1.09
76453	76453		ENSMUSG00000039405	76453		K09627		'Prss23'	2310046G15Rik+++4930479H08Rik+++AI790574+++Spuve	mRNA	-3.13978030461574	0.0062107686639469	-2.09096658103477	1.81883283860195E-5	7.0	BGIR10090_181815+++NM_029614.3+++XM_006508299.3+++XM_006508302.1+++XM_006508303.3+++XM_006508304.3+++XM_006508305.1	coding	known	NC_000073.6	8.9507785E7	8.9527238E7	-	7|7 D3	0.44	0.21	0.32	0.17	0.23	0.3	0.26	0.32	0.52	0.11	0.18	0.2	0.03	0.05	0.04	0.18	0.26	0.22	2.25	2.32	1.49	1.97	4.12	2.72	2.12	3.39
76464	76464		ENSMUSG00000027326	76464		K11542		'Knl1'	2310043D08Rik+++5730505K17Rik+++Casc5	mRNA	-3.2190024091009	0.0044019736389256	-2.13203585945547	9.86954107259E-4	5.0	URS00009C0F75+++URS00009C5B9C+++NM_029617.2+++XM_006500376.2+++XM_006500377.3	coding	known	NC_000068.7	1.19047038E8	1.19106481E8	+	2|2 E5	0.34	0.59	2.64	0.24	0.09	1.31	0.15	0.23	1.67	0.05	0.06	0.13	0.04	0.02	0.17	0.26	0.11	0.62	0.35	0.94	0.53	0.1	0.52	0.15	0.15	0.42
76498	76498		ENSMUSG00000023909	76498				'Paqr4'	1500004C10Rik	mRNA	-2.27052277282705	3.03592646359906E-17	-0.467474347577213	0.151963018897243	2.0	NM_023824.3+++XM_006525098.3	coding	known	NC_000083.6	2.3736186E7	2.3740899E7	-	17|17 A3.3	9.11	19.97	25.27	3.99	5.59	9.72	4.51	5.65	7.98	0.88	1.78	1.25	1.17	1.42	1.58	6.73	7.13	10.39	7.06	11.71	14.49	2.32	2.65	4.38	2.17	3.72
76527	76527		ENSMUSG00000031750	76527		K22633		'Il34'	2010004A03Rik+++AI593503	mRNA	-5.19483535231574	3.0380929597619E-7	-2.44925369372572	0.0015399257817752	19.0	BGIR10090_182836+++BGIR10090_183473+++BGIR10090_183474+++BGIR10090_183475+++BGIR10090_183476+++BGIR10090_183477+++URS000077DE6C+++URS00009AF90F+++NM_001135100.2+++NM_029646.3+++XM_006531479.3+++XM_006531480.3+++XM_006531481.3+++XM_006531482.1+++XM_006531483.2+++XM_006531484.3+++XM_006531485.3+++XM_006531486.3+++XM_011248544.1	coding	known	NC_000074.6	1.10741062E8	1.10807478E8	+	8|8 E1	0.21	0.1	0.03	1.21	0.76	1.44	1.33	0.88	1.78	0.0	0.03	0.03	0.0	0.12	0.0	0.07	0.13	0.24	0.47	1.01	0.13	0.63	0.87	0.53	0.41	1.22
76933	76933		ENSMUSG00000079017	76933				'Ifi27l2a'	2310061N23Rik+++Ifi27+++Isg12+++Isg12(b1)	mRNA	-3.54477986069741	1.07578800971959E-28	-0.938427649479917	0.0794244743356217	2.0	NM_001281830.1+++NM_029803.3	coding	known	NC_000078.6	1.03433873E8	1.0344368E8	-	12|12 E	1756.68	1809.45	1163.38	1330.9	1125.33	1052.96	1109.91	1203.34	1173.71	73.05	169.38	75.72	65.25	164.67	90.52	403.25	858.01	622.81	84.58	250.94	135.58	168.48	179.25	124.91	164.27	388.48
77011	77011		ENSMUSG00000046591	77011				'Ticrr'	5730590G19Rik+++BC028450+++Lrrk1	mRNA	-3.15367842990653	9.29058429947869E-6	-0.665745276058362	0.544785541058193	1.0	NM_029835.1	coding	known	NC_000073.6	7.9660196E7	7.9698148E7	+	7|7 D2	0.72	1.97	4.61	0.26	0.39	1.44	0.24	0.56	1.62	0.08	0.12	0.2	0.06	0.08	0.14	0.54	0.42	1.02	0.46	1.71	1.29	0.1	0.29	0.19	0.04	0.33
78733	78733		ENSMUSG00000032783	78733				'Troap'	AW476063+++E130301L11Rik+++tastin	mRNA	-3.92441770132868	4.34636750368634E-12	-2.33174549908335	2.34755968237573E-5	3.0	NM_001162506.1+++NM_030159.1+++XM_017316802.1	coding	known	NC_000081.6	9.9074973E7	9.9083409E7	+	15|15 F1	3.41	4.59	14.74	2.69	2.7	7.83	2.7	2.61	9.9	0.4	0.45	0.59	0.43	0.24	0.43	1.14	1.39	2.53	2.87	6.07	2.41	0.99	2.5	1.9	1.24	3.78
78906	78906		ENSMUSG00000035852	78906				'Misp'	9130017N09Rik	mRNA	-4.16321834777775	3.61477780150984E-5	-2.54145368139455	0.001913917784102	7.0	NM_030218.2+++XM_006514328.1+++XM_006514329.1+++XM_006514330.1+++XM_006514331.1+++XM_006514332.3+++XM_006514333.3	coding	known	NC_000076.6	7.9821019E7	7.9830452E7	+	10|10 C1	2.24	1.57	0.83	0.7	0.76	0.4	0.33	0.81	0.9	0.02	0.1	0.07	0.0	0.02	0.1	0.11	0.88	0.85	0.15	0.2	0.07	1.72	0.8	0.43	1.29	0.4
79221	79221		ENSMUSG00000004698	79221		K11409		'Hdac9'	AV022454+++D030072B18Rik+++HD7B+++HD9+++HDRP+++Hdac7b+++Mitr+++mKIAA0744	mRNA	-2.25898774803505	5.119043993107E-4	0.356899180125353	0.69235333940712	35.0	BGIR10090_189206+++BGIR10090_189207+++URS00009AE7C6+++URS00009AF6F2+++URS00009B0570+++URS00009B4FAF+++URS00009BA441+++URS00009BCF32+++URS00009C196B+++URS00009C2535+++URS0000BCB40B+++NM_001271386.1+++NM_024124.3+++XM_006515261.2+++XM_006515262.2+++XM_006515264.3+++XM_006515266.1+++XM_006515271.3+++XM_006515273.2+++XM_006515275.3+++XM_006515276.2+++XM_011243911.2+++XM_011243912.1+++XM_011243913.1++…	coding	known	NC_000078.6	3.404758E7	3.4917095E7	+	12|12 A3	0.91	2.57	3.91	0.67	1.4	3.21	0.59	1.87	4.32	0.24	0.42	0.45	0.34	0.41	0.61	1.13	0.86	0.91	0.7	1.11	0.95	0.1	0.26	0.27	0.11	0.38
80837	80837		ENSMUSG00000046768	80837		K07864		'Rhoj'	1110005O19Rik+++AW210585+++Arhj+++TC10L+++TCL	mRNA	-2.29516363173853	9.540912700798E-4	-2.6924088336497	0.0012816503865284	7.0	BGIR10090_188841+++URS00009B168D+++URS00009B378A+++URS00009B5BBD+++URS00009C0B99+++URS00009C26D5+++NM_023275.2	coding	known	NC_000078.6	7.5305111E7	7.5401455E7	+	12|12 C3	1.32	3.55	5.75	0.27	1.6	2.84	0.61	1.28	1.99	0.13	0.31	0.43	0.11	0.47	0.25	0.3	0.76	0.98	2.53	2.06	1.5	0.99	1.22	1.12	1.12	1.31
80891	80891		ENSMUSG00000015852	80891		K06727		'Fcrls'	2810439C17Rik+++9330158F12+++FcRH2sc+++Fcrh2+++IFGP2+++IgSR+++MMAN-g+++Msr2+++moFcRH2sc	mRNA	-2.99171323648027	0.0076502612183723	0.958822804953291	0.250904577303511	4.0	BGIR10090_175109+++URS00009B9361+++NM_030707.3+++XM_006502369.1	coding	known	NC_000069.6	8.7247808E7	8.7263765E7	-	3|3 F1	149.89	38.06	13.81	83.55	22.2	9.99	79.32	21.02	10.79	3.15	6.07	7.3	3.75	5.12	7.25	38.11	49.47	29.53	19.11	28.27	12.6	5.13	16.2	6.09	5.78	17.15
80986	80986		ENSMUSG00000037725	80986		K16769		'Ckap2'	AI461656+++AW228814+++LB1	mRNA	-3.07321103791851	2.998895920921E-4	-1.78212703714404	6.252291251493E-4	2.0	NM_001004140.2+++XM_006509226.3	coding	known	NC_000074.6	2.2168149E7	2.2185819E7	-	8|8 A2	1.88	2.31	7.43	0.74	0.78	3.35	0.62	0.72	3.54	0.1	0.19	0.29	0.18	0.08	0.33	0.59	0.71	1.22	2.04	4.26	1.44	0.44	1.59	0.38	0.6	1.21
83433	83433		ENSMUSG00000023992	83433		K14378		'Trem2'	TREM-2+++Trem2a+++Trem2b+++Trem2c	mRNA	-3.50381168517007	4.00586768712023E-16	-2.15421393390969	3.7553830589172098E-22	2.0	NM_001272078.1+++NM_031254.3	coding	known	NC_000083.6	4.8346401E7	4.8352276E7	+	17|17 C	898.06	1382.98	1427.94	449.7	674.07	890.7	454.1	820.97	1043.46	30.24	66.48	107.35	28.79	75.54	113.06	180.92	289.04	353.5	1762.38	1648.09	1452.03	648.66	843.11	707.06	680.29	906.5
84004	84004		ENSMUSG00000032135	84004		K06534		'Mcam'	1-gicerin+++AV025631+++CD146+++CD149+++Muc18+++s-endo+++s-gicerin	mRNA	-3.84799397254281	2.34606632777163E-5	-4.29551303794245	1.32025737330179E-11	6.0	BGIR10090_183795+++BGIR10090_183796+++BGIR10090_183797+++NM_023061.2+++XM_006510716.2+++XM_011242631.2	coding	known	NC_000075.6	4.4133493E7	4.4142727E7	+	9|9 A5.1	0.13	0.15	0.11	0.61	0.47	1.18	0.31	0.57	0.76	0.04	0.14	0.2	0.0	0.07	0.05	0.13	0.18	0.32	1.66	0.91	0.31	0.92	1.45	3.55	0.65	1.63
93695	93695		ENSMUSG00000029816	93695		K20732		'Gpnmb'	DC-HIL+++Dchil+++ipd	mRNA	-2.06751202373482	0.0213686799658011	-2.28788118366962	2.78166298453224E-9	2.0	URS00009C4A63+++NM_053110.4	coding	known	NC_000072.6	4.9036518E7	4.9058182E7	+	6 B2.3|6 23.82 cM	1112.49	2972.53	3398.7	685.42	1794.47	2169.06	658.08	1760.2	1924.05	86.41	400.61	601.75	81.09	375.26	649.37	131.08	674.46	836.01	6376.48	7350.69	10457.19	2490.39	3788.42	5463.02	2343.63	3518.26
93714	93714		ENSMUSG00000103793	93714		K16495		'Pcdhga6'		mRNA	-3.16205018240417	0.0256643626322813	-1.02955641592798	0.351114528595838	1.0	NM_033589.1	coding	known	NC_000084.6	3.7707229E7	3.784187E7	+	18|18 B3	0.19	0.09	0.22	0.08	0.08	0.03	0.06	0.17	0.16	0.05	0.13	0.03	0.03	0.0	0.03	0.18	0.38	0.03	0.2	0.1	0.11	0.03	0.04	0.03	0.07	0.08
97086	97086		ENSMUSG00000037994	97086				'Slc9b2'	C80638+++NHA2+++NHE10+++Nhedc2+++nha-oc+++nhaoc	mRNA	-3.43255306021988	6.064595317307489E-11	-1.72909244455103	0.0016652486594797	7.0	URS00009B8B48+++NM_178877.6+++XM_006502398.3+++XM_006502399.3+++XM_006502400.3+++XM_006502401.3+++XM_006502402.3	coding	known	NC_000069.6	1.35307692E8	1.35345387E8	+	3|3 G3	2.5	4.56	4.65	1.76	2.84	4.58	1.25	2.65	4.25	0.18	0.35	0.42	0.19	0.29	0.3	0.61	0.77	1.67	0.14	0.98	0.9	0.25	0.59	0.3	0.5	0.66
98932	98932		ENSMUSG00000067818	98932		K12755		'Myl9'	AI327049+++MLC20+++Mylc2c+++RLC-C	mRNA	-2.59397729789322	0.0138750018015207	-2.11353438943579	0.0013753209377958	2.0	NM_172118.1+++XM_006500453.3	coding	known	NC_000068.7	1.56775413E8	1.56781657E8	+	2|2 H1	0.77	1.43	1.17	0.26	0.45	0.36	0.57	1.3	0.87	0.0	0.09	0.36	0.05	0.34	0.09	0.0	1.45	0.79	9.95	10.55	4.56	2.13	4.74	3.84	2.42	4.85
99543	99543		ENSMUSG00000027848	99543				'Olfml3'	2810002E22Rik+++AI115209+++AW550633+++HNOEL-iso+++ONT3+++mONT3	mRNA	-2.3437586496778	1.39613008910376E-7	-1.06846117627424	0.282061945770163	1.0	NM_133859.2	coding	known	NC_000069.6	1.03735394E8	1.03738001E8	-	3|3 F2.2	11.07	20.3	18.54	3.57	5.88	6.96	2.97	4.75	6.29	0.95	1.02	0.87	0.49	0.93	1.5	7.06	7.76	14.25	3.22	4.24	1.05	0.92	2.74	1.12	1.26	2.46
99899	99899		ENSMUSG00000028037	99899				'Ifi44'	A430056A10Rik+++AW261460+++MTAP44+++p44	mRNA	-2.83277636900114	3.94516184151018E-18	-1.33427946475769	0.412059689776118	2.0	NM_133871.2+++XM_006502485.1	coding	known	NC_000069.6	1.51730922E8	1.51749959E8	-	3|3 H3	256.31	200.87	109.42	168.41	152.3	154.36	149.07	149.5	89.42	31.16	31.64	13.68	25.85	17.61	15.75	60.38	186.02	183.98	0.53	0.64	0.21	49.08	13.62	10.19	38.77	7.6
Panel E to G
BALB/C upregulated
Gene ID	NCBI Gene ID	HGNC Gene ID	Ensembl Gene ID	GeneCard Gene ID	miRBase Gene ID	Kegg Gene ID	circBase Gene ID	Gene Symbol	Other Symbols	Type	log2 (NM6-NM6_B / NM6_B)	Qvalue (NM6-NM6_B / NM6_B)	log2 (NM6-NM6_F / NM6_F)	Qvalue (NM6-NM6_F / NM6_F)	Transcripts number	Transcripts ID	Coding Capacity	Known/Novel Gene	Chromosome	Start	End	Strand	Map loc	B-M-1 FPKM	B-M-2 FPKM	B-M-3 FPKM	B-N-1 FPKM	B-N-2 FPKM	B-N-3 FPKM	B-NM6-1 FPKM	B-NM6-2 FPKM	B-NM6-3 FPKM	B-NM6_N-1 FPKM	B-NM6_N-2 FPKM	B-NM6_N-3 FPKM	B-NM6_NM6-1 FPKM	B-NM6_NM6-2 FPKM	B-NM6_NM6-3 FPKM	B-N_N-1 FPKM	B-N_N-2 FPKM	B-N_N-3 FPKM	F-M-1 FPKM	F-M-2 FPKM	F-M-3 FPKM	F-N-1 FPKM	F-N-2 FPKM	F-N-3 FPKM	F-NM6-1 FPKM	F-NM6-2 FPKM
100041586	100041586		ENSMUSG00000116780	100041586				'Gm3417'		mRNA	5.47025160978414	0.0138918827261143	0.444711651072629	0.891980173244639	2.0	NM_001123368.1+++XM_006523369.1	coding	known	NC_000083.6	1.4964189E7	1.4978812E7	-	17|17 A2	0.25	0.37	0.12	0.32	0.21	0.0	0.0	0.1	0.0	0.0	0.39	1.39	0.18	0.93	0.98	0.15	0.3	0.19	0.08	0.14	0.0	0.0	0.04	0.22	0.22	0.0
103220	103220		ENSMUSG00000044937	103220				'Ttc41'	AI449705+++AU041509+++Gnn	mRNA	2.67373557295034	0.0463127263479184	0.737874993001191	0.499474496813959	28.0	BGIR10090_185637+++BGIR10090_186353+++NM_001003910.2+++NM_001003939.2+++NM_153595.3+++XM_006512995.3+++XM_006512996.3+++XM_006512997.3+++XM_006512998.2+++XM_006512999.3+++XM_006513000.3+++XM_006513001.3+++XM_006513002.3+++XM_006513003.3+++XM_006513005.3+++XM_006513006.3+++XM_006513007.3+++XM_006513009.3+++XM_011243258.2+++XM_017313757.1+++XM_017313758.1+++XM_017313759.1+++XM_017313760.1+++XR_0017…	coding	known	NC_000076.6	8.6705618E7	8.6776844E7	+	10 C1|10 43.07 cM	0.05	0.19	0.08	0.05	0.03	0.09	0.0	0.04	0.03	0.06	0.12	0.12	0.14	0.11	0.24	0.22	0.05	0.16	0.49	0.22	0.26	0.08	0.09	0.08	0.04	0.1
103768	103768		ENSMUSG00000045007	103768		K10389		'Tubg2'	AI504772+++Tubgl	mRNA	2.48933139193783	2.24094359521325E-5	1.94490438133015	0.377466154561708	3.0	BGIR10090_188227+++NM_134028.2+++XM_006531917.2	coding	known	NC_000077.6	1.01155871E8	1.01161787E8	+	11|11 D	0.3	0.27	0.53	0.25	0.22	0.23	0.25	0.17	0.34	0.58	1.33	2.02	1.04	1.48	1.89	0.38	0.25	0.52	0.07	0.1	0.27	0.0	0.0	0.0	0.03	0.03
106042	106042		ENSMUSG00000036158	106042		K04511		'Prickle1'	1110058P22Rik+++AW215793+++Prickle+++b2b019Clo+++mpk1	mRNA	2.6262514475941	1.29794750731547E-7	2.17106644499876	1.02644519474142E-6	10.0	BGIR10090_192650+++BGIR10090_192651+++URS00009B149B+++URS00009B3ACD+++URS00009BD739+++URS00009C58FF+++NM_001033217.4+++XM_006520264.3+++XM_006520265.1+++XM_006520266.3	coding	known	NC_000081.6	9.3499111E7	9.3596266E7	-	15|15 E3	0.48	0.12	0.06	0.95	0.64	0.52	1.18	0.72	0.44	8.18	4.5	3.88	7.49	4.89	3.28	4.48	2.8	1.68	0.03	0.05	0.07	0.07	0.21	0.11	0.13	0.38
110789	110789		ENSMUSG00000069170	110789		K18263		'Adgrv1'	Frings+++Gpr98+++Mass1+++Mgr1+++VLGR1	mRNA	3.27520620954422	0.0096562418733332	0.789686173333709	0.640948011050903	14.0	URS00009BD83E+++URS00009C2DD8+++NM_054053.4+++XM_017315363.1+++XM_017315364.1+++XM_017315365.1+++XM_017315366.1+++XM_017315367.1+++XM_017315368.1+++XM_017315369.1+++XM_017315370.1+++XM_017315371.1+++XM_017315372.1+++XR_001780748.1	coding	known	NC_000079.6	8.1095068E7	8.1633388E7	+	13 C3|13 42.18 cM	0.01	0.03	0.01	0.0	0.01	0.01	0.0	0.0	0.01	0.06	0.06	0.07	0.08	0.05	0.04	0.04	0.05	0.04	0.03	0.0	0.0	0.01	0.01	0.01	0.02	0.0
11529	11529		ENSMUSG00000055301	11529		K13951		'Adh7'	AI325182+++Adh-3+++Adh-3e+++Adh-3t+++Adh3+++Adh3-e+++Adh3-t+++Adh4+++Adt-1	mRNA	5.48826290024167	9.274431499057931E-15	2.8783767226537	7.083222677268E-4	5.0	URS00009BBDA1+++NM_009626.4+++XM_006500919.3+++XM_006500920.2+++XM_006500921.3	coding	known	NC_000069.6	1.38196731E8	1.38232042E8	+	3 G3|3 64.13 cM	0.1	0.08	0.05	0.0	0.1	0.21	0.0	0.05	0.15	1.49	3.25	4.33	1.94	3.97	3.81	0.05	0.07	0.25	0.16	0.26	0.11	0.26	0.35	0.16	0.78	0.21
11551	11551		ENSMUSG00000033717	11551		K04138		'Adra2a'	AW122659+++Adra-2+++Adra-2a+++alpha(2A)AR+++alpha2-C10+++alpha2A+++alpha2A-AR	mRNA	5.18450368794731	4.75898376345564E-29	3.65561691675548	2.51104047739837E-18	2.0	URS00009B84B2+++NM_007417.4	coding	known	NC_000085.6	5.4044151E7	5.4048982E7	+	19 D2|19 49.04 cM	0.04	0.1	0.07	0.08	0.05	0.07	0.08	0.01	0.18	3.59	3.14	3.33	3.97	3.52	3.26	0.21	0.21	0.37	0.17	0.15	0.0	0.07	0.03	0.06	0.11	0.11
11567	11567		ENSMUSG00000025432	11567		K08017		'Avil'	Advil+++DOC6	mRNA	4.93420770062237	8.84387925517861E-13	6.22559352218211	5.628845211985749E-22	10.0	BGIR10090_185772+++BGIR10090_185773+++NM_009635.3+++XM_006513097.3+++XM_006513098.3+++XM_006513099.3+++XM_006513100.3+++XM_006513101.2+++XM_006513102.2+++XR_871691.2	coding	known	NC_000076.6	1.27000065E8	1.27020994E8	+	10|10 D3	0.07	0.16	0.16	0.02	0.19	0.07	0.02	0.21	0.14	0.95	2.55	7.19	1.64	3.08	7.15	0.13	0.05	0.08	0.05	0.03	0.04	0.03	0.0	0.16	0.1	0.02
11572	11572		ENSMUSG00000025433	11572		K19919		'Crisp3'	Aeg2+++CRISP-3+++CRS3+++SGP28	mRNA	4.67778051268549	0.0463159039352344	-1.38128789813719	0.871464924572332	1.0	NM_009639.2	coding	known	NC_000083.6	4.0221777E7	4.0242258E7	-	17 B2|17 19.45 cM	0.0	0.0	0.16	0.0	0.0	0.04	0.0	0.0	0.0	0.41	0.32	0.75	0.27	0.11	0.21	0.04	0.0	0.04	0.0	0.0	0.0	0.0	0.0	0.0	0.0	0.0
11576	11576		ENSMUSG00000054932	11576		K16144		'Afp'		mRNA	2.07005543342009	2.85090279960848E-6	1.76930421972968	0.0041103746394408	6.0	URS00008C413F+++URS00009B58D0+++URS00009B9131+++URS00009B9C9E+++URS00009C064D+++NM_007423.4	coding	known	NC_000071.6	9.0490714E7	9.0515931E7	+	5 E1|5 44.77 cM	1.01	1.26	1.59	0.8	0.61	1.21	0.59	0.57	1.47	2.08	3.53	4.36	2.66	4.39	4.62	1.03	0.79	0.77	0.28	0.58	0.6	0.71	0.48	0.34	1.22	0.39
117600	117600		ENSMUSG00000020121	117600		K07526		'Srgap1'	4930572H05Rik+++Arhgap13	mRNA	2.19950390935277	2.13373848522336E-10	-1.19316043530767	0.0547603248695685	12.0	URS00009B1937+++URS00009B2C66+++URS00009B5C30+++URS00009BC07A+++URS00009BC556+++URS00009BE00E+++URS00009BEC4F+++URS00009BF960+++URS00009C4886+++NM_001081037.2+++NM_001242411.1+++XM_006513140.1	coding	known	NC_000076.6	1.21780991E8	1.22047315E8	+	10|10 D2	0.08	0.03	0.01	0.17	0.12	0.14	0.23	0.19	0.17	0.95	0.75	0.88	1.13	0.86	0.9	0.11	0.11	0.11	0.06	0.08	0.09	0.14	0.34	0.47	0.24	0.26
117606	117606		ENSMUSG00000022687	117606		K20020		'Boc'	4732455C11+++mFLJ00376	mRNA	2.94092658699501	6.10957948694197E-8	0.0946328875572148	0.950414588094897	4.0	BGIR10090_193526+++BGIR10090_193527+++URS00009B4CE8+++NM_172506.2	coding	known	NC_000082.6	4.4485045E7	4.4558915E7	-	16|16 B4	0.04	0.05	0.02	0.12	0.08	0.11	0.08	0.07	0.08	0.95	0.38	0.5	0.78	0.6	0.58	0.15	0.1	0.16	0.17	0.32	0.18	0.41	0.23	0.43	0.53	0.34
11761	11761		ENSMUSG00000063558	11761		K00157		'Aox1'	AI196512+++AI255253+++Ao+++Aox-1+++Aox-2+++Aox2+++Moro+++Ro	mRNA	2.78397293357227	9.61064034010095E-14	2.12750265395654	0.0068401465035992	4.0	BGIR10090_170374+++BGIR10090_170375+++NM_009676.2+++XM_006495630.3	coding	known	NC_000067.6	5.8029806E7	5.810641E7	+	1 C1.3|1 28.86 cM	0.08	0.07	0.16	0.06	0.13	0.11	0.15	0.17	0.21	0.99	1.56	1.68	1.12	1.22	1.48	0.36	0.47	0.42	0.04	0.05	0.03	0.05	0.0	0.05	0.12	0.04
11839	11839		ENSMUSG00000029378	11839		K09782		'Areg'	AR+++Mcub+++Sdgf	mRNA	2.62057636335994	0.0499765903011858	-1.3812484321345	0.871464924572332	1.0	NM_009704.4	coding	known	NC_000071.6	9.1139599E7	9.1148432E7	+	5 E1|5 44.78 cM	0.0	0.05	0.0	0.5	0.22	0.23	0.23	0.05	0.0	0.47	0.62	0.36	0.63	0.59	0.66	0.05	0.0	0.17	0.0	0.0	0.0	0.0	0.14	0.05	0.0	0.0
11997	11997		ENSMUSG00000052131	11997		K00011		'Akr1b7'	AR+++Avdp+++MVDP	mRNA	4.55374430213941	0.0269210978912821	2.69298473240074	0.62653364995987	2.0	URS00009B6C6F+++NM_009731.2	coding	known	NC_000072.6	3.4412362E7	3.4423137E7	+	6 B1|6 14.95 cM	0.0	0.18	0.09	0.04	0.13	0.04	0.0	0.04	0.0	0.04	0.56	0.44	0.18	0.21	0.84	0.0	0.0	0.04	0.0	0.0	0.0	0.0	0.0	0.0	0.0	0.0
12035	12035		ENSMUSG00000030268	12035		K00826		'Bcat1'	BCATc+++Eca39	mRNA	2.43669398168175	2.5363143689421E-5	1.6790414657617	1.662777198577E-4	3.0	NM_001024468.3+++NM_007532.5+++XM_011241566.2	coding	known	NC_000072.6	1.44993835E8	1.45076157E8	-	6 G3|6 77.27 cM	0.2	0.03	0.17	0.07	0.06	0.25	0.13	0.12	0.57	1.11	1.29	1.6	1.05	1.65	1.86	0.09	0.09	0.15	0.2	0.41	0.17	0.13	0.28	0.16	0.13	0.37
12308	12308		ENSMUSG00000003657	12308				'Calb2'	CR	mRNA	8.53588482942177	1.4024201559576E-9	4.34378154020111	0.0417605057018916	1.0	NM_007586.1	coding	known	NC_000074.6	1.10142538E8	1.10168206E8	-	8|8 D3	0.0	0.0	0.0	0.0	0.0	0.08	0.0	0.0	0.0	3.95	3.01	1.78	4.24	2.5	1.59	1.21	0.59	0.26	0.0	0.0	0.04	0.0	0.0	0.0	0.0	0.0
12579	12579		ENSMUSG00000073802	12579		K04685		'Cdkn2b'	AV083695+++INK4b+++MTS2+++p15+++p15(INK4b)+++p15INK4b	mRNA	3.10195689198161	1.0711335302332499E-26	-0.163221107069007	0.900046841700063	1.0	NM_007670.4	coding	known	NC_000070.6	8.9306289E7	8.9311032E7	-	4 C4|4 42.15 cM	0.63	1.16	1.64	0.39	1.0	1.26	1.26	1.59	2.23	12.77	13.32	12.34	17.84	16.0	12.26	1.24	1.4	0.94	0.99	2.2	1.98	0.72	0.73	1.54	2.65	1.55
12583	12583		ENSMUSG00000033022	12583		K00456		'Cdo1'	1300002L19Rik+++Cdo+++D18Ucla3	mRNA	2.33019158466924	0.0356229334934403	0.213875843379967	0.910755508235565	3.0	BGIR10090_195641+++NM_033037.3+++XR_385971.2	coding	known	NC_000084.6	4.6713205E7	4.6741579E7	-	18 C|18 24.75 cM	0.07	0.22	0.88	0.1	0.19	0.18	0.04	0.14	0.4	0.39	0.24	1.63	0.71	0.37	1.83	0.23	0.41	1.03	2.66	0.67	0.34	0.24	0.21	0.2	0.43	0.14
12823	12823		ENSMUSG00000026141	12823				'Col19a1'		mRNA	2.24956181706397	3.23851728879277E-11	0.199349290087055	0.901322971817857	16.0	BGIR10090_170250+++BGIR10090_171078+++BGIR10090_171079+++BGIR10090_171080+++URS00009AF05A+++URS00009AF499+++URS00009B0B71+++URS00009B25C8+++URS00009B890A+++URS00009B9CA4+++NM_007733.2+++XM_006495642.3+++XM_006495643.3+++XM_006495644.3+++XM_006495645.3+++XM_006495646.3	coding	known	NC_000067.6	2.4257683E7	2.463805E7	+	1|1 A5	0.03	0.01	0.04	0.09	0.07	0.08	0.11	0.13	0.13	0.44	0.67	0.83	0.51	0.6	0.79	0.1	0.06	0.1	0.0	0.0	0.0	0.04	0.03	0.04	0.06	0.04
12862	12862		ENSMUSG00000030785	12862		K02266		'Cox6a2'	CoxVIaH+++VIaH	mRNA	2.94886454409949	1.5975028685045201E-65	3.56416586759032	5.5931194008628E-46	2.0	BGIR10090_182082+++NM_009943.2	coding	known	NC_000073.6	1.28204203E8	1.28221052E8	-	7 F3|7 70.04 cM	22.86	21.21	19.57	20.18	21.32	18.54	20.59	19.84	22.55	121.4	163.95	174.66	144.04	181.51	197.69	10.45	14.08	12.93	8.66	12.88	14.48	6.92	8.94	11.02	9.11	17.96
12890	12890		ENSMUSG00000025867	12890		K15294		'Cplx2'	921-L+++AI413745+++AW492120+++Gm34843	mRNA	3.18343541123732	3.72836586614086E-9	1.27447387079284	0.0523819475261292	7.0	URS00009B00A4+++URS0000BCA96D+++URS0000BD36F8+++URS0000BDBB86+++NM_009946.3+++XM_017315375.1+++XM_017315376.1	coding	known	NC_000079.6	5.4301959E7	5.4399334E7	+	13|13 B1	0.19	0.01	0.07	0.39	0.21	0.15	0.78	0.13	0.54	6.4	3.45	3.38	5.71	3.37	4.27	1.84	0.58	1.03	0.11	0.06	0.0	0.4	0.12	0.14	0.54	0.15
12981	12981		ENSMUSG00000018916	12981		K05427		'Csf2'	CSF+++Csfgm+++GMCSF+++Gm-CSf+++MGI-IGM	mRNA	6.39023731458838	2.42295046071938E-16	-1.29021806598298	0.184886076049219	2.0	NM_009969.4+++XM_006532127.2	coding	known	NC_000077.6	5.424727E7	5.4249899E7	-	11 B1.3|11 32.13 cM	0.0	0.16	0.27	3.11	0.79	1.67	2.32	0.82	1.51	228.57	109.06	74.86	244.12	104.05	73.95	2.42	0.73	0.62	0.0	0.2	0.0	0.49	0.44	1.5	1.09	0.87
13649	13649		ENSMUSG00000020122	13649		K04361		'Egfr'	9030024J15Rik+++AI552599+++Erbb+++Errb1+++Errp+++Wa5+++wa-2+++wa2	mRNA	3.32000815871747	1.4224712228368E-11	-0.949272497470066	0.106402375621713	9.0	BGIR10090_186693+++URS00009B63D3+++URS00009BAE40+++URS00009BC508+++URS00009C0587+++URS00009C0DCD+++URS00009C4A40+++NM_007912.4+++NM_207655.2	coding	known	NC_000077.6	1.6752203E7	1.6918159E7	+	11 A2|11 9.41 cM	0.14	0.18	0.2	0.53	0.43	0.49	0.77	0.51	0.44	10.93	4.24	2.96	9.73	4.82	3.16	1.75	0.44	0.72	0.43	0.44	0.25	0.61	0.52	0.71	1.17	0.8
13838	13838		ENSMUSG00000026235	13838		K05105		'Epha4'	2900005C20Rik+++AI385584+++Cek8+++Hek8+++Sek+++Sek1+++Tyro1+++rb	mRNA	2.29424383555909	1.76603071873509E-6	-2.70026040447933	1.50354661601184E-6	10.0	BGIR10090_170525+++BGIR10090_171352+++BGIR10090_171353+++BGIR10090_171354+++BGIR10090_171355+++BGIR10090_171356+++URS00009B2DF7+++NM_007936.3+++XM_006496407.2+++XM_006496408.1	coding	known	NC_000067.6	7.7367182E7	7.7515103E7	+	1 C4|1 39.55 cM	0.03	0.03	0.03	1.76	0.71	0.73	1.6	0.96	1.04	11.14	4.09	3.15	10.7	4.63	3.75	0.68	0.27	0.24	0.12	0.04	0.04	5.1	4.61	8.09	7.08	4.32
13874	13874		ENSMUSG00000029377	13874		K09784		'Ereg'	EPR	mRNA	3.82392441230647	7.35950838828282E-5	1.08545777335703	0.742903395139576	1.0	NM_007950.2	coding	known	NC_000071.6	9.1074617E7	9.1093649E7	+	5|5 E1	0.0	0.0	0.0	0.01	0.03	0.03	0.03	0.03	0.01	0.29	0.3	0.22	0.28	0.28	0.43	0.03	0.0	0.07	0.01	0.04	0.01	0.13	0.01	0.08	0.0	0.0
14261	14261		ENSMUSG00000040181	14261		K00485		'Fmo1'		mRNA	4.90239300696176	0.0305793331394667	-1.79224977893582	0.608300044971084	6.0	BGIR10090_171709+++BGIR10090_171710+++URS00009BC308+++NM_010231.2+++XM_006496662.3+++XM_006496663.3	coding	known	NC_000067.6	1.62829561E8	1.62867652E8	+	1 H2.1|1 70.34 cM	0.0	0.0	0.0	0.03	0.0	0.0	0.0	0.0	0.0	0.1	0.17	0.19	0.08	0.25	0.12	0.03	0.03	0.08	0.0	0.03	0.0	0.05	0.03	0.03	0.0	0.11
14412	14412		ENSMUSG00000030108	14412		K05039		'Slc6a13'	GAT3+++Gabt3+++Gat2	mRNA	2.8363918438848	8.46676521617699E-5	3.72890433859668	6.13726995595473E-7	4.0	NM_144512.2+++XM_006505537.3+++XM_006505538.3+++XM_011241211.2	coding	known	NC_000072.6	1.21300296E8	1.21337721E8	+	6|6 F1	0.3	0.04	0.34	0.25	0.08	0.21	0.17	0.21	0.17	1.08	0.65	1.26	1.63	0.91	1.6	0.56	0.32	0.77	0.04	0.04	0.09	0.05	0.22	0.09	0.08	0.04
14609	14609		ENSMUSG00000050953	14609		K07372		'Gja1'	AU042049+++AW546267+++Cnx43+++Cx43+++Cx43alpha1+++Gja-1+++Npm1+++connexin43	mRNA	2.37069815226838	0.019265218155044	1.06102813992396	0.0273222604944687	2.0	URS00009B8992+++NM_010288.3	coding	known	NC_000076.6	5.63773E7	5.6390419E7	+	10 B4|10 28.64 cM	1.72	0.4	0.65	11.4	3.98	3.05	11.4	3.66	2.63	53.71	27.19	21.2	53.0	27.75	21.77	30.39	7.01	9.1	1.07	2.51	1.01	3.38	4.45	3.16	4.72	5.36
14783	14783		ENSMUSG00000020176	14783		K20064		'Grb10'	5730571D09Rik+++AI325020+++Meg1+++mKIAA0207	mRNA	3.87351822405292	7.055029653119E-4	1.57252242977939	0.0086184949344704	10.0	BGIR10090_187596+++BGIR10090_187597+++BGIR10090_187598+++BGIR10090_187599+++URS00009B5F96+++URS00009B89C2+++NM_001177629.1+++NM_010345.4+++XM_006514529.1+++XM_011243664.1	coding	known	NC_000077.6	1.1930499E7	1.2037422E7	-	11 A1|11 7.15 cM	0.09	0.19	0.23	0.06	0.23	0.22	0.04	0.22	0.37	0.9	2.8	5.07	0.84	3.07	5.8	0.1	0.34	0.38	0.91	1.73	0.43	0.34	0.82	0.55	0.3	0.75
14859	14859		ENSMUSG00000025934	14859		K00799		'Gsta3'	Gst2-3	mRNA	3.76182070768972	9.770439525101392E-9	2.26360232692476	0.0029801082824151	3.0	NM_001077353.2+++NM_001288617.1+++NM_010356.4	coding	known	NC_000067.6	2.1240585E7	2.1265575E7	+	1 A4|1 6.5 cM	0.16	0.41	0.28	0.16	0.31	0.44	0.12	0.36	0.75	1.39	5.42	9.68	2.38	5.66	9.29	0.45	0.88	0.73	1.35	0.27	0.7	1.55	0.45	1.24	2.54	0.73
15165	15165		ENSMUSG00000021730	15165		K04954		'Hcn1'	Bcng1+++C630013B14Rik+++HAC2	mRNA	6.88143780586338	6.78057097942405E-31	2.12954383336751	0.0845822885068134	12.0	BGIR10090_190082+++BGIR10090_190083+++BGIR10090_190084+++URS00009AE500+++URS00009B25BF+++URS00009B3CB0+++URS00009B8EA4+++URS00009BD557+++URS00009BE76D+++URS00009BFE76+++URS00009C45D1+++NM_010408.3	coding	known	NC_000079.6	1.1760232E8	1.17984005E8	+	13 D2.3|13 66.34 cM	0.0	0.02	0.03	0.06	0.01	0.03	0.03	0.03	0.02	4.04	2.77	1.56	4.22	3.24	1.71	0.13	0.04	0.07	0.01	0.01	0.02	0.04	0.03	0.01	0.01	0.03
15229	15229		ENSMUSG00000078302	15229		K09397		'Foxd1'	AI385632+++BF-2+++FREAC4+++Hfh10+++Hfhbf2	mRNA	5.28582686880521	0.0087428615058265	1.72631308040988	0.641609289915642	2.0	URS00009C0BF6+++NM_008242.2	coding	known	NC_000079.6	9.8354245E7	9.8359305E7	+	13 D1|13 51.96 cM	0.0	0.0	0.0	0.0	0.0	0.0	0.0	0.0	0.0	0.06	0.08	0.22	0.26	0.14	0.1	0.0	0.0	0.02	0.02	0.02	0.0	0.02	0.0	0.0	0.02	0.0
15478	15478		ENSMUSG00000047759	15478		K07809		'Hs3st3a1'	3Ost3a+++Hs3st3a	mRNA	4.29554063337249	1.327063044055E-4	-2.2634030675334	0.0109625724274119	2.0	URS00009ADDFC+++NM_178870.5	coding	known	NC_000077.6	6.4435332E7	6.4522835E7	+	11 B3|11 40.24 cM	0.03	0.0	0.0	0.02	0.0	0.01	0.04	0.01	0.03	0.98	0.5	0.13	1.21	0.3	0.19	0.06	0.02	0.04	0.09	0.0	0.02	0.1	0.15	0.28	0.14	0.15
15978	15978		ENSMUSG00000055170	15978		K04687		'Ifng'	IFN-g+++Ifg	mRNA	5.84059227704265	6.2430695606365E-6	4.06692527781292	0.010136048844688	2.0	URS00009C0280+++NM_008337.4	coding	known	NC_000076.6	1.18441046E8	1.18445894E8	+	10 D2|10 66.75 cM	0.14	0.0	0.0	0.27	0.0	0.0	0.14	0.0	0.0	18.5	6.49	2.72	5.79	1.88	0.87	0.98	0.09	0.18	0.05	0.0	0.0	0.05	0.14	0.09	0.14	0.14
16159	16159		ENSMUSG00000027776	16159		K05406		'Il12a'	IL-12p35+++Il-12a+++Ll12a+++p35	mRNA	4.54517552454238	1.7472584285258701E-9	-1.4494518464297	0.0428120360026778	3.0	NM_001159424.2+++NM_008351.3+++XM_006501044.3	coding	known	NC_000069.6	6.8690644E7	6.869855E7	+	3 E1|3 31.92 cM	0.22	0.22	0.9	6.11	3.41	2.92	7.33	3.75	3.24	215.85	111.84	64.5	199.48	108.91	61.63	7.14	3.92	4.43	0.09	0.04	0.09	10.7	6.14	19.22	13.36	8.1
16175	16175		ENSMUSG00000027399	16175		K04383		'Il1a'	Il-1a	mRNA	2.23278079001294	0.0265487845981849	-3.19546363787436	2.53505716814004E-8	3.0	NM_010554.4+++XM_006498793.3+++XM_006498794.3	coding	known	NC_000068.7	1.29299609E8	1.29310877E8	-	2 F1|2 62.9 cM	11.86	2.93	2.83	885.38	408.77	573.98	815.25	293.15	277.65	5728.73	2911.11	1499.95	3802.48	2199.45	1229.31	286.5	84.81	205.19	5.97	6.11	0.94	1122.34	1293.29	1902.6	803.15	648.52
16193	16193		ENSMUSG00000025746	16193		K05405		'Il6'	Il-6	mRNA	3.08609645420661	0.003086730025787	-1.56442201918066	0.1526539507109	2.0	NM_001314054.1+++NM_031168.2	coding	known	NC_000071.6	3.0013114E7	3.0019975E7	+	5 B1|5 15.7 cM	1.9	0.59	0.24	78.66	25.39	28.54	83.86	18.39	22.78	809.79	351.58	259.52	654.57	300.82	232.61	30.97	19.55	22.87	1.22	0.62	0.0	182.48	41.62	61.33	147.2	19.64
16323	16323		ENSMUSG00000041324	16323		K04667		'Inhba'		mRNA	3.11877034847096	1.22980784167685E-10	0.252217518311684	0.833676728846184	12.0	BGIR10090_189664+++BGIR10090_189665+++URS00009B35D0+++URS00009B748E+++URS00009B9BB1+++URS00009B9C45+++URS0000BCE524+++NM_008380.1+++XM_006516558.2+++XM_006516559.2+++XM_011244285.2+++XM_011244286.1	coding	known	NC_000079.6	1.5944764E7	1.6032275E7	+	13 A1|13 5.85 cM	0.39	0.22	0.36	5.7	3.41	4.79	3.62	3.37	3.05	74.03	15.7	24.45	47.66	12.73	21.2	4.56	1.99	7.37	0.82	1.47	0.75	3.86	4.89	10.06	3.03	3.54
16531	16531		ENSMUSG00000063142	16531		K04936		'Kcnma1'	5730414M22Rik+++BKCa+++MaxiK+++Slo+++Slo1+++mSlo+++mSlo1	mRNA	3.34152063335231	0.0010784894384673	4.68078788010703	7.17861573965111E-8	74.0	BGIR10090_191307+++BGIR10090_191308+++BGIR10090_191309+++BGIR10090_191310+++BGIR10090_191311+++BGIR10090_191312+++BGIR10090_191313+++BGIR10090_191314+++BGIR10090_191315+++URS000076E1EC+++URS000077AE77+++URS00009B4D19+++URS00009BB077+++URS00009BF487+++URS00009C08F9+++URS00009C10EC+++URS00009C1606+++URS00009C1DE6+++URS00009C2024+++URS00009C29C2+++NM_001253358.1+++NM_001253359.1+++NM_001253360.1+++N…	coding	known	NC_000080.6	2.3292291E7	2.4004952E7	+	14|14 A3	0.0	0.0	0.0	0.0	0.01	0.01	0.02	0.0	0.04	0.31	0.13	0.26	0.24	0.14	0.29	0.02	0.02	0.06	0.0	0.0	0.01	0.02	0.0	0.0	0.02	0.0
16666	16666		ENSMUSG00000053797	16666		K07604		'Krt16'	AI324768+++CK-16+++K16+++Krt1-16	mRNA	4.78434706809911	0.0038403110476713			2.0	NM_001313958.1+++NM_008470.1	coding	known	NC_000077.6	1.00246091E8	1.00248902E8	-	11|11 D	0.0	0.0	0.0	0.0	0.0	0.0	0.07	0.0	0.0	1.94	0.28	0.52	1.38	0.46	0.25	0.18	0.07	0.1	0.0	0.0	0.0	0.0	0.25	0.0	0.0	0.0
16709	16709		ENSMUSG00000021843	16709		K17975		'Ktn1'		mRNA	2.13517218438178	9.7027513379184E-6	0.267184393712983	0.344671617281021	64.0	BGIR10090_190940+++BGIR10090_190941+++BGIR10090_190942+++BGIR10090_190943+++BGIR10090_190944+++BGIR10090_190945+++BGIR10090_190946+++BGIR10090_190947+++BGIR10090_190948+++BGIR10090_190949+++BGIR10090_190950+++URS00009B5E13+++NM_001293635.1+++NM_001293636.1+++NM_008477.2+++XM_006518628.3+++XM_006518629.3+++XM_006518630.3+++XM_006518632.3+++XM_006518633.3+++XM_006518634.3+++XM_006518636.3+++XM_0065…	coding	known	NC_000080.6	4.76491E7	4.7741895E7	+	14|14 C1	3.88	2.52	3.07	5.84	3.15	5.28	6.54	4.15	5.32	45.08	15.74	16.28	45.04	16.24	14.84	6.29	3.92	6.73	3.53	3.76	3.7	5.53	5.9	4.98	7.26	5.94
16819	16819		ENSMUSG00000026822	16819		K21129		'Lcn2'	24p3+++AW212229+++NRL+++Sip24	mRNA	5.16669699428409	1.28972904083012E-12	3.08507535066871	1.4335281670974E-55	1.0	NM_008491.1	coding	known	NC_000068.7	3.2384637E7	3.2387739E7	-	2 B|2 22.09 cM	12.14	3.92	4.17	161.03	65.03	46.63	122.51	43.96	40.18	3150.75	1925.16	2665.55	3442.05	2134.83	2726.89	1487.96	540.99	554.77	1.2	3.53	0.84	109.36	180.9	116.44	75.31	87.71
16878	16878		ENSMUSG00000034394	16878		K05419		'Lif'		mRNA	2.62170519767338	1.37422466795569E-6	-1.84627942448708	7.133917629929E-4	5.0	NM_001039537.2+++NM_008501.2+++XM_006514542.3+++XM_006514543.3+++XM_006514544.3	coding	known	NC_000077.6	4257568.0	4272514.0	+	11 A1|11 2.94 cM	0.09	0.0	0.05	0.7	0.4	0.37	0.63	0.33	0.36	5.08	1.82	1.86	4.8	2.0	1.72	0.33	0.12	0.31	0.24	0.17	0.07	1.05	1.36	2.08	0.87	1.71
17022	17022		ENSMUSG00000036446	17022		K08122		'Lum'	Ldc+++SLRR2D	mRNA	5.35453379231053	4.20737456407784E-22	2.38006743221571	0.0039112704250455	1.0	NM_008524.2	coding	known	NC_000076.6	9.7565501E7	9.7572703E7	+	10 C3|10 50.32 cM	0.0	0.03	0.0	0.21	0.18	0.13	0.31	0.1	0.13	14.94	7.34	6.71	12.46	6.14	5.51	1.98	1.22	1.6	0.31	0.51	0.08	0.34	1.02	0.64	0.18	0.66
17112	17112		ENSMUSG00000027800	17112				'Tm4sf1'	L6+++M3s1	mRNA	4.70665338349709	1.10111447545808E-7	-0.574034010554631	0.485632922321501	3.0	BGIR10090_175019+++NM_008536.3+++XM_006501080.1	coding	known	NC_000069.6	5.7270214E7	5.7301983E7	-	3|3 D	0.39	0.11	0.28	0.07	0.03	0.07	0.14	0.0	0.04	2.38	1.57	1.73	1.97	1.39	1.54	0.4	0.41	0.48	0.67	0.63	0.56	0.29	0.84	0.98	0.46	0.57
171171	171171		ENSMUSG00000035513	171171		K16359		'Ntng2'	2610016D08Rik+++Lmnt2	mRNA	2.8469840113004	1.3773844924023902E-19	0.0502774095078603	0.931665407666485	8.0	BGIR10090_173233+++BGIR10090_173234+++BGIR10090_173235+++BGIR10090_173236+++URS00009AEBFB+++NM_001305805.1+++NM_133500.2+++NM_133501.2	coding	known	NC_000068.7	2.9192535E7	2.9253563E7	-	2 B|2 19.57 cM	0.56	0.47	0.92	6.24	3.23	2.51	5.52	4.54	2.94	40.93	30.16	31.07	36.9	34.43	30.92	7.4	3.19	3.29	1.77	0.55	0.39	8.98	7.83	10.4	7.77	7.69
171210	171210		ENSMUSG00000021226	171210		K01068		'Acot2'	AA571646+++MTE-I+++Mte1	mRNA	2.28340403295893	2.87985140644334E-10	2.62761300593598	1.09506117993154E-16	4.0	BGIR10090_188916+++BGIR10090_188917+++URS00009B64E2+++NM_134188.3	coding	known	NC_000078.6	8.398759E7	8.401767E7	+	12|12 D1	2.77	6.9	6.42	0.73	1.91	2.08	0.93	1.96	2.55	5.12	6.78	11.98	6.38	9.64	11.8	2.18	2.71	3.17	9.53	7.46	5.61	1.58	0.88	1.6	1.47	1.13
17329	17329		ENSMUSG00000029417	17329		K05416		'Cxcl9'	BB139920+++CMK+++Mig+++MuMIG+++Scyb9+++crg-10	mRNA	2.53670374691881	0.0197684950442779	1.23582528279381	0.525548452332734	1.0	NM_008599.4	coding	known	NC_000071.6	9.2321331E7	9.2328079E7	-	5 E2|5 46.51 cM	0.57	0.32	0.11	2.59	1.76	0.62	1.56	1.05	0.53	18.04	6.58	2.25	12.61	5.19	2.09	6.99	1.74	0.86	0.22	2.92	0.02	35.23	11.33	7.47	22.71	12.25
17392	17392		ENSMUSG00000043613	17392		K01394		'Mmp3'	EMS-2+++MMP-3+++SL-1+++SLN-1+++SLN1+++STR-1+++Stmy1+++Str1	mRNA	2.37726898485867	6.42987571638502E-5	1.68172638288346	0.215489030132135	1.0	NM_010809.2	coding	known	NC_000075.6	7445822.0	7455975.0	+	9 A1|9 2.46 cM	0.21	0.0	0.0	0.18	0.09	0.03	0.18	0.18	0.24	3.1	2.32	1.28	0.89	1.21	1.25	0.98	0.55	1.01	1.36	0.03	0.0	2.19	0.37	0.31	0.42	0.4
18104	18104		ENSMUSG00000003849	18104		K00355		'Nqo1'	AV001255+++Dia4+++Dtd+++Nmo-1+++Nmo1+++Nmor1+++Ox-1+++Ox1+++Qr1	mRNA	2.27692007153732	2.92860094046311E-5	1.74894552694792	0.0127208331937324	4.0	BGIR10090_183461+++BGIR10090_183462+++URS00009BD03D+++NM_008706.5	coding	known	NC_000074.6	1.07384753E8	1.07403251E8	+	8 D3|8 54.08 cM	0.81	1.0	1.25	0.28	1.23	1.54	0.28	1.1	1.85	3.52	5.54	7.43	4.17	5.68	6.41	0.5	0.98	1.48	1.09	0.55	0.7	1.0	0.87	0.61	0.85	0.82
18452	18452		ENSMUSG00000018906	18452		K00472		'P4ha2'	AA407196+++C76437+++P4hl	mRNA	2.99867783223691	5.22215762184834E-13	0.307534464212507	0.454790091388099	8.0	BGIR10090_186859+++BGIR10090_186860+++BGIR10090_186861+++BGIR10090_186862+++BGIR10090_186863+++NM_001136076.2+++NM_011031.2+++XM_006532452.2	coding	known	NC_000077.6	5.4100924E7	5.4131668E7	+	11 B1.3|11 32.13 cM	0.5	0.72	0.72	0.79	0.48	0.61	0.66	0.55	0.81	9.79	4.7	4.69	8.6	4.1	4.49	1.9	0.63	1.11	1.94	1.87	0.94	1.41	2.65	1.45	1.76	2.72
18768	18768		ENSMUSG00000019876	18768				'Pkib'	Pkibeta+++Prkacn2	mRNA	2.17882436038994	9.91638043037358E-19	0.630199941775085	0.125371180914177	17.0	BGIR10090_185392+++BGIR10090_185393+++BGIR10090_185394+++BGIR10090_185395+++BGIR10090_185396+++BGIR10090_185397+++BGIR10090_185398+++NM_001039050.1+++NM_001039051.2+++NM_001039052.1+++NM_001039053.2+++NM_001190402.1+++NM_008863.4+++XM_006512602.3+++XM_006512604.3+++XM_006512605.3+++XM_017313847.1	coding	known	NC_000076.6	5.7631981E7	5.7741112E7	+	10 B4|10 29.22 cM	7.21	10.05	12.18	3.75	3.36	5.68	2.79	4.27	6.43	18.35	16.62	13.21	19.96	15.1	13.97	7.58	7.14	8.7	19.74	16.23	13.29	2.45	3.19	2.23	2.99	2.66
18788	18788		ENSMUSG00000062345	18788		K19821		'Serpinb2'	PAI-2+++Planh2+++ovalbumin	mRNA	3.41716714345344	5.40246858011172E-32	-0.722061692398403	0.328579669165781	3.0	NM_001174170.1+++NM_011111.4+++XM_011247942.1	coding	known	NC_000067.6	1.07500892E8	1.075256E8	+	1 E2.1|1 50.34 cM	2.99	1.03	0.94	56.0	59.83	52.37	38.79	37.59	26.4	366.15	546.29	394.51	294.17	530.74	374.84	47.04	43.11	125.57	1.12	1.98	1.11	78.7	149.87	178.93	45.64	57.68
19124	19124		ENSMUSG00000027611	19124		K06557		'Procr'	AI325044+++Ccca+++Ccd41+++Epcr	mRNA	4.067313105285	4.03764882982522E-24	1.27130252354811	0.0241066309796328	2.0	NM_011171.2+++XM_006498955.2	coding	known	NC_000068.7	1.55751125E8	1.55755478E8	+	2|2 H1	2.8	5.33	7.08	4.74	8.45	10.67	3.34	9.14	12.36	193.3	105.9	114.96	203.69	109.63	113.11	9.4	7.0	9.56	10.32	7.41	7.95	24.48	8.95	20.37	36.25	14.15
19206	19206		ENSMUSG00000021466	19206		K06225		'Ptch1'	A230106A15Rik+++Ptc+++Ptc1+++Ptch+++mes+++wig	mRNA	2.37641913701137	4.78683434813807E-5	0.50304602537876	0.243946907495082	11.0	BGIR10090_190455+++URS00009AD0B7+++URS00009B707C+++URS00009BCFC9+++URS00009C0123+++NM_008957.2+++XM_006517159.3+++XM_006517160.3+++XM_006517162.3+++XM_006517163.3+++XM_011244497.2	coding	known	NC_000079.6	6.3508328E7	6.3573616E7	-	13 B3|13 32.8 cM	0.37	0.82	1.15	0.34	0.23	0.38	0.25	0.33	0.46	3.46	0.89	0.99	3.66	1.09	1.14	0.71	0.35	0.74	1.51	1.16	1.33	0.51	0.56	0.85	0.43	0.39
19217	19217		ENSMUSG00000037759	19217		K04259		'Ptger2'	EP2+++Ptgerep2	mRNA	2.564147180663	2.54858149666022E-17	4.36401642227665	1.17803174822295E-32	4.0	URS0000CC9772+++URS0000CCBD8D+++NM_008964.4+++XM_006518720.3	coding	known	NC_000080.6	4.4976162E7	4.500382E7	+	14 C1|14 22.68 cM	1.43	2.02	2.27	0.79	0.81	1.19	1.31	1.46	2.78	6.23	7.58	13.63	8.65	10.85	13.51	1.6	1.27	2.58	4.35	3.04	1.66	0.29	0.53	0.56	0.55	0.54
19225	19225		ENSMUSG00000032487	19225		K11987		'Ptgs2'	COX2+++Cox-2+++PES-2+++PGHS-2+++PHS II+++PHS-2+++Pghs2+++TIS10+++gripghs	mRNA	2.59666930295386	0.0013770169197011	-2.46290543317348	1.81705320662076E-9	2.0	BGIR10090_170817+++NM_011198.4	coding	known	NC_000067.6	1.50100031E8	1.50108234E8	+	1 G1|1 63.84 cM	1.67	0.93	0.83	310.62	147.21	133.4	220.25	131.49	83.46	1840.89	801.92	546.17	1563.71	782.12	544.33	35.04	20.15	25.01	0.59	1.0	0.16	112.8	145.21	176.65	109.75	67.56
19250	19250		ENSMUSG00000026604	19250		K18025		'Ptpn14'	C130080N23Rik+++PTP36	mRNA	3.70724662525927	2.97280468984097E-11	-1.02948289176766	0.0583021441084075	12.0	URS00009B40BD+++URS00009BDCAF+++URS00009C12CC+++URS00009C1862+++URS00009C2ECA+++URS00009C3A03+++NM_008976.2+++XM_006497129.3+++XM_006497130.3+++XM_006497131.3+++XM_006497133.3+++XM_006497134.3	coding	known	NC_000067.6	1.89728215E8	1.89876695E8	+	1 H6|1 95.03 cM	0.01	0.07	0.04	0.05	0.09	0.07	0.03	0.05	0.07	0.41	0.41	0.64	0.4	0.55	0.6	0.03	0.17	0.1	0.29	0.43	0.37	0.36	0.47	0.5	0.3	0.74
19273	19273		ENSMUSG00000028909	19273		K16662		'Ptpru'	Ftp-1+++PCP-2+++PTP+++PTP-lambda+++PTPlambda+++Pcp2+++Ptpf+++Ptprl+++R-PTP-U+++R-PTP-psi+++RPTPlambda	mRNA	2.4324950578546	2.70005957083157E-13	-0.440250221094808	0.502593032150328	20.0	BGIR10090_177011+++BGIR10090_177012+++URS00009B61DF+++NM_001083119.2+++NM_011214.2+++XM_006538666.3+++XM_006538667.3+++XM_006538668.3+++XM_006538670.3+++XM_006538672.3+++XM_006538673.2+++XM_006538674.2+++XM_011250210.2+++XM_011250211.2+++XM_011250212.2+++XM_011250213.2+++XM_011250214.2+++XM_011250215.2+++XM_011250216.1+++XM_017320082.1	coding	known	NC_000070.6	1.31768457E8	1.31838314E8	+	4 D2.3|4 64.5 cM	0.29	0.05	0.04	1.25	0.84	0.59	1.6	1.32	0.81	6.73	7.3	7.45	6.81	8.38	6.71	0.4	0.43	0.37	0.29	0.05	0.07	0.26	0.18	0.38	0.75	0.54
192734	192734		ENSMUSG00000046807	192734				'Lrrc75b'	AI646023+++Fam211b	mRNA	4.76604731751487	0.0456877910965973	-0.0152294870388719	0.996728986690042	3.0	NM_198860.2+++XM_006513380.3+++XR_871704.2	coding	known	NC_000076.6	7.5550119E7	7.5560916E7	-	10|10 C1	0.0	0.0	0.01	0.01	0.0	0.0	0.0	0.0	0.0	0.02	0.01	0.1	0.09	0.02	0.08	0.01	0.0	0.01	0.07	0.01	0.03	0.0	0.01	0.0	0.0	0.01
19337	19337		ENSMUSG00000031104	19337		K07919		'Rab33a'	Rabs10	mRNA	4.36564654312908	2.3683962245730997E-13	2.51745908063699	5.033212011053E-4	1.0	NM_011228.2	coding	known	NC_000086.7	4.8519285E7	4.853024E7	+	X 25.68 cM|X A5	0.38	0.29	0.61	0.09	0.18	0.19	0.05	0.14	0.47	4.27	2.19	4.76	5.55	3.77	5.06	0.34	0.14	0.5	0.19	0.0	0.1	0.05	0.2	0.0	0.29	0.14
19876	19876		ENSMUSG00000022883	19876		K06753		'Robo1'	AW494633+++AW742721+++DUTT1+++Gm310	mRNA	3.09090051516339	7.819903183925259E-11	-0.736208723946121	0.197797907756314	46.0	BGIR10090_193150+++BGIR10090_193622+++URS00009AD92C+++URS00009AF135+++URS00009AF45D+++URS00009B08EB+++URS00009B15D4+++URS00009B279A+++URS00009B2BB3+++URS00009B2D17+++URS00009B2DE6+++URS00009B38F2+++URS00009B43F5+++URS00009B4B41+++URS00009B580B+++URS00009B5986+++URS00009B7A2E+++URS00009B83B4+++URS00009B8939+++URS00009B98A8+++URS00009BC0AA+++URS00009BC9CA+++URS00009BD9AF+++URS00009BF830+++URS00009C…	coding	known	NC_000082.6	7.2027551E7	7.3047491E7	+	16|16 C3.1	0.01	0.01	0.01	0.09	0.03	0.01	0.06	0.03	0.07	0.57	0.45	0.56	0.52	0.47	0.51	0.37	0.17	0.2	0.11	0.24	0.04	0.15	0.37	0.14	0.24	0.42
20210	20210		ENSMUSG00000040026	20210		K17310		'Saa3'	AV098916+++Saa-3+++l7R3	mRNA	2.10296697429835	0.0393357784173466	0.120613549560561	0.875380660801949	2.0	URS00009B0BBD+++NM_011315.3	coding	known	NC_000073.6	4.6711998E7	4.6715676E7	-	7 B3|7 30.51 cM	830.11	119.91	43.1	5956.44	2971.36	1083.3	4884.73	2036.03	890.8	15213.96	14767.6	7223.34	15801.56	14263.63	7603.96	36004.06	22148.6	15285.8	31.1	38.93	0.83	6577.65	8798.52	4279.39	5232.77	6292.8
20230	20230		ENSMUSG00000023927	20230				'Satb1'	2610306G12Rik+++AW413156	mRNA	2.7318369819994	7.71216237151454E-9	1.82293713500337	0.0053958100182922	28.0	BGIR10090_194720+++BGIR10090_194721+++URS00009AE87B+++URS00009B0DC8+++URS00009B0E35+++URS00009BAF86+++URS00009BBD97+++URS00009BF011+++URS00009BFA4C+++URS00009C3CA8+++URS00009C4963+++URS00009C4EDC+++URS00009C599C+++NM_001163630.1+++NM_001163631.1+++NM_001163632.1+++NM_009122.2+++XM_006523923.3+++XM_006523924.2+++XM_006523925.1+++XM_006523926.3+++XM_006523927.3+++XM_006523928.3+++XM_006523929.3+++X…	coding	known	NC_000083.6	5.1736187E7	5.1864092E7	+	17|17 C	0.1	0.2	0.63	0.38	0.17	0.33	0.17	0.23	0.35	2.11	1.21	3.02	1.58	1.24	2.97	0.3	0.12	0.28	0.67	0.28	0.23	0.16	0.22	0.14	0.11	0.14
20311	20311		ENSMUSG00000029371	20311		K05506		'Cxcl5'	AMCF-II+++Cxcl6+++ENA-78+++GCP-2+++LIX+++Scyb5+++Scyb6	mRNA	3.23866796368778	3.4801880407660904E-73	-0.0778497843817431	0.950414588094897	2.0	URS00009BC38A+++NM_009141.3	coding	known	NC_000071.6	9.0759298E7	9.0761625E7	+	5 E1|5 44.78 cM	0.07	0.13	0.16	1.76	1.44	2.72	2.56	2.51	3.43	38.27	46.02	36.42	28.59	28.75	28.44	4.08	3.02	8.7	0.13	0.13	0.0	5.22	2.81	4.88	9.94	5.18
20348	20348		ENSMUSG00000028780	20348		K06840		'Sema3c'	1110036B02Rik+++SemE+++Semae	mRNA	2.70146059502607	1.63152722440426E-14	1.20983531772357	0.257429171708874	4.0	BGIR10090_177294+++BGIR10090_177295+++URS00009C2EC2+++NM_013657.5	coding	known	NC_000071.6	1.7571589E7	1.7730268E7	+	5|5 A3	0.13	0.17	0.53	0.16	0.24	0.65	0.15	0.18	0.34	1.99	1.29	1.58	1.6	1.42	1.61	0.67	0.26	0.61	0.04	0.02	0.03	0.31	0.11	0.15	0.12	0.04
20378	20378		ENSMUSG00000027004	20378				'Frzb'	Frp+++Sfrp3+++frezzled+++fritz+++frzb-1	mRNA	5.90528043501693	0.003273682750395			2.0	URS00009B901E+++NM_011356.4	coding	known	NC_000068.7	8.041197E7	8.0447396E7	-	2 C3|2 48.13 cM	0.0	0.0	0.0	0.02	0.0	0.0	0.0	0.0	0.0	0.16	0.13	0.13	0.43	0.15	0.05	0.0	0.0	0.0	0.0	0.0	0.0	0.0	0.0	0.0	0.0	0.0
20510	20510		ENSMUSG00000024935	20510		K05612		'Slc1a1'	D130048G10Rik+++EAAC1+++EAAC2+++EAAT3+++MEAAC1	mRNA	4.17273855351603	0.0010957640577461	-2.35077098621217	0.571636251854708	2.0	URS00009C0EF0+++NM_009199.2	coding	known	NC_000085.6	2.8835135E7	2.891396E7	+	19|19 C1	0.03	0.0	0.0	0.01	0.03	0.07	0.01	0.0	0.04	0.57	0.16	0.16	0.68	0.17	0.22	0.01	0.0	0.0	0.0	0.01	0.0	0.0	0.03	0.0	0.0	0.04
20511	20511		ENSMUSG00000005089	20511		K05613		'Slc1a2'	1700091C19Rik+++2900019G14Rik+++AI159670+++Eaat2+++GLT-1+++GLT1+++MGLT1	mRNA	5.17499753619465	8.45385227168411E-28	-0.599887189395516	0.592663229786166	8.0	BGIR10090_172454+++URS00009BC819+++URS00009C3E31+++NM_001077514.3+++NM_001077515.2+++NM_011393.2+++XM_006499047.2+++XM_011239398.2	coding	known	NC_000068.7	1.02658013E8	1.02809823E8	+	2 E2|2 54.13 cM	0.25	0.24	0.51	1.35	0.7	0.99	1.31	0.59	1.4	92.33	25.38	27.44	77.24	28.82	30.39	4.51	1.87	4.17	0.3	0.06	0.03	0.71	0.95	2.06	1.6	0.56
20568	20568		ENSMUSG00000017002	20568				'Slpi'	ALP	mRNA	5.7683405548501	4.21382767136237E-189	4.73778261991589	1.54429663354503E-14	1.0	NM_011414.3	coding	known	NC_000068.7	1.6435407E8	1.64356507E8	-	2|2 H3	6.41	4.66	4.5	4.68	5.56	4.84	5.04	5.93	5.46	288.33	320.22	276.59	334.14	348.41	274.87	88.66	72.01	86.09	1.1	1.84	0.75	2.34	2.39	1.66	3.04	3.71
20609	20609		ENSMUSG00000050824	20609		K04221		'Sstr5'	Smstr5+++sst5	mRNA	5.16931358161072	0.009927035616136	2.92351266895526	0.402172162871822	2.0	NM_001191008.1+++NM_011425.3	coding	known	NC_000083.6	2.5489875E7	2.5497288E7	-	17 A3.3|17 12.62 cM	0.0	0.0	0.0	0.02	0.0	0.06	0.0	0.0	0.0	0.04	0.02	0.16	0.1	0.16	0.19	0.0	0.0	0.0	0.0	0.0	0.0	0.0	0.0	0.0	0.0	0.0
208431	208431		ENSMUSG00000068270	208431		K18625		'Shroom4'	D430043L16Rik+++Gm724+++Shrm4	mRNA	3.87439212167305	4.2865519089145003E-32	-0.771549821091498	0.178561997790318	14.0	BGIR10090_196764+++BGIR10090_196765+++BGIR10090_196766+++BGIR10090_196767+++BGIR10090_196768+++BGIR10090_196769+++BGIR10090_196770+++URS00009B17E6+++URS00009C24C2+++NM_001040459.2+++NM_001313764.1+++NM_001313765.1+++XM_006527549.3+++XR_001782743.1	coding	known	NC_000086.7	6399940.0	6637454.0	+	X|X A1.1	0.02	0.02	0.02	0.13	0.14	0.24	0.15	0.21	0.32	4.98	3.83	2.66	4.27	3.54	2.41	0.31	0.18	0.29	0.05	0.04	0.05	0.33	0.26	0.52	0.51	0.22
20856	20856		ENSMUSG00000020303	20856				'Stc2'	AW125853+++Stc-2+++Stc2l+++mustc2	mRNA	2.77523337343738	1.22179482338905E-5	2.34522871151199	1.079598787674E-4	1.0	NM_011491.3	coding	known	NC_000077.6	3.1359441E7	3.1370061E7	-	11|11 A4	0.09	0.06	0.06	0.24	0.03	0.24	0.15	0.09	0.33	1.97	1.26	1.17	1.67	1.3	1.17	0.52	0.06	0.26	0.33	0.09	0.09	0.12	0.06	0.28	0.24	0.18
208869	208869		ENSMUSG00000039716	208869		K05727		'Dock3'	MOCA+++PBP+++mKIAA0299	mRNA	2.98529280559653	0.0092176838900091	3.7093740930464	0.0042337189547704	21.0	BGIR10090_185031+++URS0000765BE2+++URS0000811ACD+++URS00009B0362+++URS00009B328F+++URS00009B58BF+++URS00009BB2D7+++URS00009BFCD6+++URS00009BFF47+++NM_153413.2+++XM_006511691.1+++XM_011242869.1+++XM_011242870.1+++XM_011242871.1+++XM_011242872.1+++XM_011242873.1+++XM_011242874.2+++XM_011242875.2+++XM_017313260.1+++XM_017313261.1+++XR_001778834.1	coding	known	NC_000075.6	1.06891547E8	1.07231909E8	+	9|9 F1	0.01	0.01	0.0	0.0	0.01	0.02	0.01	0.01	0.02	0.07	0.06	0.09	0.06	0.08	0.18	0.0	0.0	0.01	0.05	0.01	0.0	0.01	0.0	0.01	0.0	0.01
209760	209760		ENSMUSG00000042246	209760		K21988		'Tmc7'	1700030H01Rik+++C230064B05+++C630024K23Rik	mRNA	6.0044255765557	3.903688494932E-4	3.26144033014558	0.0394436079740661	5.0	BGIR10090_181999+++URS00009B59B2+++NM_172476.4+++XM_006507550.3+++XR_001785514.1	coding	known	NC_000073.6	1.18535528E8	1.18584832E8	-	7|7 F1-F2	0.0	0.0	0.0	0.0	0.03	0.0	0.0	0.0	0.0	0.09	0.1	0.09	0.19	0.14	0.12	0.0	0.0	0.0	0.0	0.0	0.01	0.0	0.0	0.01	0.0	0.01
210622	210622		ENSMUSG00000027188	210622				'Pamr1'	5930437L24+++E430002G05Rik+++Ramp	mRNA	2.83985158653369	0.0010479146665759	-0.179839035340152	0.949167909955702	2.0	NM_173749.4+++XR_001781792.1	coding	known	NC_000068.7	1.02549931E8	1.02643041E8	+	2|2 E2	0.08	0.02	0.04	0.13	0.05	0.04	0.15	0.04	0.13	1.82	0.49	0.54	1.41	0.65	0.37	0.06	0.0	0.02	0.02	0.02	0.02	0.09	0.17	0.11	0.02	0.11
211323	211323		ENSMUSG00000062991	211323		K05455		'Nrg1'	6030402G23Rik+++ARIA+++D230005F13Rik+++GGF+++GGFII+++HRG+++HRGalpha+++Hgl+++NDF+++SMDF	mRNA	2.00555573784142	6.069471286025941E-9	-1.11343086993376	0.0056106716099006	56.0	BGIR10090_183074+++BGIR10090_183075+++BGIR10090_183077+++URS00009AEF0F+++URS00009AF38D+++URS00009B09EC+++URS00009B1643+++URS00009B2988+++URS00009B3260+++URS00009B35B9+++URS00009B3D1B+++URS00009B5E42+++URS00009B61C3+++URS00009B68CA+++URS00009B6DD0+++URS00009B769E+++URS00009B7A2C+++URS00009B82AD+++URS00009B85DF+++URS00009B8D1F+++URS00009BA316+++URS00009BB015+++URS00009BBC93+++URS00009BC91A+++URS000…	coding	known	NC_000074.6	3.1809465E7	3.3151781E7	+	8|8 A3	0.1	0.2	0.96	0.77	0.99	0.96	0.55	0.44	0.67	3.06	2.8	3.17	2.81	1.87	2.55	1.58	0.69	1.98	0.25	0.29	0.05	1.11	1.53	0.58	0.78	0.69
214105	214105		ENSMUSG00000040489	214105		K09271		'Sox30'		mRNA	2.43579803177761	0.0042756436047452	-0.0129656531648303	0.994633318420528	2.0	NM_173384.2+++XM_006532797.3	coding	known	NC_000077.6	4.5979727E7	4.6017992E7	+	11 B1.1|11 27.49 cM	0.05	0.02	0.0	0.55	0.19	0.11	0.34	0.2	0.12	3.17	1.68	0.35	2.25	1.26	0.35	0.72	0.09	0.2	0.0	0.02	0.0	0.05	0.02	0.12	0.07	0.02
216188	216188		ENSMUSG00000020256	216188		K00289		'Aldh1l2'	D330038I09Rik+++mtFDH	mRNA	4.41077830506843	6.21054541795483E-14	2.37943593313502	0.0024125752755788	5.0	BGIR10090_186330+++URS00009C2C7C+++NM_153543.2+++XM_011243403.2+++XR_001779502.1	coding	known	NC_000076.6	8.3484956E7	8.3534151E7	+	10|10 C1	0.1	0.11	0.18	0.09	0.06	0.09	0.04	0.04	0.22	1.56	1.46	3.32	1.79	1.42	2.98	0.04	0.05	0.1	0.08	0.39	0.01	0.11	0.29	0.12	0.02	0.19
216613	216613		ENSMUSG00000032878	216613				'Ccdc85a'		mRNA	4.98174658495237	0.0065241313638556	2.97530951439886	0.235236879246218	12.0	BGIR10090_187644+++URS00009B21C9+++URS00009B9BDA+++URS00009C2757+++NM_001166661.2+++NM_181577.5+++XM_006514654.3+++XM_006514655.3+++XM_006514656.3+++XM_006514657.3+++XM_006514658.3+++XM_011243694.2	coding	known	NC_000077.6	2.8385684E7	2.8587229E7	-	11|11 A3.3	0.0	0.0	0.0	0.0	0.01	0.01	0.0	0.0	0.01	0.11	0.19	0.29	0.07	0.07	0.22	0.03	0.03	0.0	0.0	0.0	0.0	0.0	0.0	0.0	0.01	0.0
217517	217517		ENSMUSG00000046314	217517		K08519		'Stxbp6'	BC024598+++C85317	mRNA	3.36382300443305	9.90921750704099E-7	-1.55955697788856	0.394182988106617	36.0	BGIR10090_189223+++BGIR10090_189224+++BGIR10090_189225+++BGIR10090_189226+++BGIR10090_189230+++BGIR10090_189231+++BGIR10090_189232+++BGIR10090_189233+++BGIR10090_189234+++BGIR10090_189235+++BGIR10090_189236+++BGIR10090_189237+++BGIR10090_189238+++BGIR10090_189239+++BGIR10090_189240+++BGIR10090_189241+++BGIR10090_189242+++BGIR10090_189243+++BGIR10090_189244+++BGIR10090_189245+++BGIR10090_189246+++…	coding	known	NC_000078.6	4.4812611E7	4.5074483E7	+	12|12 B2-B3	0.0	0.08	0.04	0.06	0.02	0.06	0.06	0.01	0.07	0.66	0.69	0.63	0.62	0.46	0.54	0.24	0.11	0.14	0.07	0.2	0.15	0.03	0.12	0.16	0.01	0.1
217738	217738		ENSMUSG00000050671	217738				'Ism2'	Gm264+++Thsd3	mRNA	2.72688191943949	0.0318623205842343	3.51468950955483	0.242908592519217	3.0	NM_001290302.1+++XM_006516434.3+++XM_011244091.2	coding	known	NC_000078.6	8.7278638E7	8.7299724E7	-	12|12 D2	0.13	0.13	0.27	0.07	0.17	0.22	0.07	0.02	0.11	0.26	0.27	0.32	0.4	0.2	0.68	0.05	0.49	0.13	0.0	0.0	0.07	0.0	0.0	0.0	0.0	0.0
218630	218630		ENSMUSG00000042417	218630		K10861		'Ccno'	C86987+++Ccnu+++E130318K11+++UDG2+++Ung2	mRNA	3.41011236334813	0.0034842329312424	1.89194150813507	0.0290034810442082	2.0	BGIR10090_190075+++NM_001081062.1	coding	known	NC_000079.6	1.12987763E8	1.12990778E8	+	13|13 D2.2	0.0	0.12	0.14	0.03	0.03	0.09	0.03	0.03	0.06	0.46	0.55	0.2	0.46	0.46	0.39	0.06	0.06	0.17	0.14	0.03	0.0	0.06	0.12	0.18	0.2	0.12
219228	219228		ENSMUSG00000035566	219228		K16499		'Pcdh17'	C030033F14Rik+++Gm78	mRNA	4.7013630022542	2.6262495220709704E-9	1.57110372869476	0.363425495559997	12.0	BGIR10090_191144+++BGIR10090_191145+++BGIR10090_191146+++URS00009BB03F+++URS00009BBF80+++URS00009C1BA7+++NM_001013753.2+++XM_006518905.2+++XM_006518906.3+++XM_006518907.2+++XM_017315983.1+++XR_001781111.1	coding	known	NC_000080.6	8.4443563E7	8.4539002E7	+	14|14 D3	0.01	0.0	0.02	0.05	0.01	0.02	0.02	0.03	0.0	0.9	0.29	0.46	0.69	0.39	0.32	0.17	0.07	0.08	0.01	0.0	0.0	0.0	0.05	0.04	0.01	0.02
22153	22153		ENSMUSG00000062591	22153		K07375		'Tubb4a'	AI325297+++M(beta)4+++Tubb+++Tubb4	mRNA	2.03708930610452	1.710702495521E-4	1.63874936219281	0.005956755729148	1.0	NM_009451.3	coding	known	NC_000083.6	5.7080066E7	5.7087782E7	-	17 D|17 29.66 cM	0.87	0.81	1.72	0.84	0.8	1.37	1.21	0.49	0.91	4.43	3.13	2.97	5.94	2.48	3.12	5.04	1.78	2.45	0.24	0.45	0.88	0.37	0.52	0.42	0.46	0.37
22223	22223		ENSMUSG00000029223	22223		K05611		'Uchl1'	AW822034+++C88048+++PGP 9.5+++PGP9.5+++R75593+++UCH-L1+++UCHL-1+++gad	mRNA	2.23500647755481	6.50582616874965E-14	1.67859845978632	0.008283340913444	3.0	BGIR10090_177558+++URS00009BCCBC+++NM_011670.2	coding	known	NC_000071.6	6.6675648E7	6.6691393E7	+	5 C3.1|5 35.95 cM	3.25	1.33	3.31	6.24	3.15	5.02	6.28	3.75	6.01	30.15	19.81	29.04	32.5	22.22	26.62	8.42	4.13	8.31	6.97	3.8	8.11	12.4	5.67	10.13	19.08	9.51
22253	22253		ENSMUSG00000059921	22253		K07521		'Unc5c'	B130051O18Rik+++Unc5h3+++rcm	mRNA	4.7625597559378	0.016582854413498	-1.41665795311633	0.247465962282588	19.0	BGIR10090_174824+++BGIR10090_174825+++BGIR10090_174826+++URS00009ADCDC+++URS00009AE623+++URS00009B02F0+++URS00009B1672+++URS00009B253C+++URS00009B2BB8+++URS00009B4738+++URS00009B6ECE+++URS00009BC3F5+++URS00009BD7C4+++URS00009BEE68+++URS00009C0E85+++URS00009C186F+++URS00009C4B5B+++NM_001293561.1+++NM_009472.4	coding	known	NC_000069.6	1.41465564E8	1.41834924E8	+	3 H1|3 65.57 cM	0.01	0.0	0.0	0.01	0.0	0.01	0.0	0.0	0.01	0.18	0.04	0.1	0.11	0.04	0.02	0.01	0.01	0.02	0.1	0.08	0.05	0.07	0.11	0.08	0.06	0.06
223920	223920		ENSMUSG00000023045	223920		K00637		'Soat2'	ACAT2+++D15Wsu97e	mRNA	2.01169285832649	6.56858351208136E-33	3.16035620579773	5.12691025521645E-41	2.0	NM_146064.1+++XM_006520887.3	coding	known	NC_000081.6	1.02150415E8	1.02163436E8	+	15 F2|15 57.33 cM	2.38	3.13	2.12	1.78	2.45	3.44	4.03	4.0	4.91	14.6	14.27	13.76	17.08	19.46	18.31	1.2	2.02	1.74	0.73	0.34	0.82	0.8	0.86	1.4	1.3	0.97
226075	226075		ENSMUSG00000052942	226075		K09232		'Glis3'	4833409N03Rik+++E330013K21Rik	mRNA	3.75836401932843	1.62885790604574E-13	1.23007459319012	0.0027753262521302	16.0	BGIR10090_196488+++BGIR10090_196489+++BGIR10090_196490+++URS00009AE497+++URS00009B2C4C+++URS00009B6565+++URS00009BAA22+++URS00009BBC58+++URS00009C3AAC+++URS00009C4213+++NM_001305671.1+++NM_175459.6+++XM_006526984.3+++XM_006526985.3+++XM_006526987.3+++XM_006526988.3	coding	known	NC_000085.6	2.8258851E7	2.8680265E7	-	19|19 C1	0.38	1.12	0.84	0.1	0.29	0.32	0.14	0.1	0.21	2.63	1.67	0.94	3.25	1.98	0.97	0.41	0.26	0.29	0.86	0.98	0.44	0.29	0.25	0.27	0.18	0.21
228846	228846		ENSMUSG00000037813	228846				'D630003M21Rik'		mRNA	2.65534717176428	5.07228982331348E-6	2.14476945461174	8.367208918941E-4	4.0	NM_001131021.2+++NM_177657.5+++XM_006499356.3+++XR_374459.3	coding	known	NC_000068.7	1.58182533E8	1.58229287E8	-	2|2 H1	0.0	0.0	0.0	0.03	0.02	0.14	0.08	0.2	0.17	0.54	0.82	1.23	0.55	1.08	1.43	0.02	0.08	0.12	0.0	0.04	0.0	0.07	0.15	0.11	0.08	0.22
229791	229791		ENSMUSG00000044667	229791		K19582		'Plppr4'	A330086D10+++D3Bwg0562e+++Lppr4+++PRG-1+++mKIAA0455	mRNA	2.38573657504805	1.17931303053032E-7	2.65033963591882	0.65027481038276	3.0	BGIR10090_175316+++URS00009AF7F1+++NM_177664.5	coding	known	NC_000069.6	1.17319145E8	1.17360876E8	-	3 G1|3 50.57 cM	0.33	0.11	0.11	0.33	0.16	0.29	0.61	0.29	0.38	2.02	1.14	2.67	3.12	1.46	2.71	0.57	0.26	0.38	0.01	0.0	0.0	0.0	0.0	0.0	0.0	0.0
231570	231570		ENSMUSG00000111375	231570		K10480		'A830010M20Rik'	AI849226+++Kiaa1107+++mKIAA1107	mRNA	3.2419873197579	4.29133091663302E-15	0.376775459261992	0.305086062536207	4.0	BGIR10090_177694+++BGIR10090_177695+++NM_001007574.2+++NM_001168557.1	coding	known	NC_000071.6	1.07497745E8	1.07518931E8	+	5|5 E5	0.47	0.48	0.81	0.21	0.31	0.55	0.39	0.42	0.54	6.93	3.29	2.26	7.13	3.74	2.56	0.54	0.52	0.69	0.86	1.16	1.43	0.23	0.63	0.5	0.38	0.62
231986	231986		ENSMUSG00000063568	231986		K19495		'Jazf1'	AI591476+++C820002C15+++Jaz1+++Tip27	mRNA	2.6770473397489	5.57730511034585E-20	0.183308071399964	0.787804091724369	17.0	BGIR10090_179138+++BGIR10090_179139+++BGIR10090_179842+++BGIR10090_179843+++BGIR10090_179844+++BGIR10090_179845+++BGIR10090_179846+++URS00009AEA89+++URS00009B0D99+++URS00009B135F+++URS00009B3ADA+++URS00009C4A82+++URS00009C57C9+++NM_001168277.1+++NM_173406.3+++XM_006505943.3+++XM_011241295.2	coding	known	NC_000072.6	5.2767298E7	5.3068624E7	+	6 B3|6 25.74 cM	1.76	1.51	3.41	2.25	2.14	2.93	2.68	2.09	2.74	22.66	12.58	14.49	23.06	14.3	14.04	3.51	3.17	3.32	0.97	1.54	1.39	2.57	2.49	2.17	3.31	1.75
232035	232035		ENSMUSG00000039578	232035				'Ccser1'	6230405M12Rik+++C130092O11Rik+++Fam190a	mRNA	2.28432159858471	4.38483720185E-4	0.819727605328085	0.483991007374442	19.0	BGIR10090_179173+++BGIR10090_179174+++BGIR10090_179175+++URS00009AF5C2+++URS00009AFB4A+++URS00009B019A+++URS00009B0F94+++URS00009B6BBF+++URS00009B6F24+++URS00009B8AE3+++URS00009BAC07+++URS00009BF8C0+++URS00009BFBBD+++NM_001164316.1+++NM_183310.2+++XM_006505954.1+++XM_006505955.1+++XM_011241297.2+++XR_868854.2	coding	known	NC_000072.6	6.1180325E7	6.2382863E7	+	6|6 B3	0.35	0.11	0.2	0.66	0.34	0.13	0.59	0.14	0.22	2.66	1.61	1.27	2.48	1.53	1.41	0.81	0.7	0.64	0.02	0.0	0.0	0.28	0.12	0.07	0.39	0.14
233079	233079		ENSMUSG00000051314	233079		K04328		'Ffar2'	GPCR43+++Gpr43	mRNA	3.70990045203278	1.70416106395134E-6	7.01328480895376	2.55858729533875E-32	10.0	NM_001168509.1+++NM_001168510.1+++NM_001168511.1+++NM_001168512.1+++NM_146187.4+++XM_011250548.2+++XM_011250549.2+++XM_011250552.2+++XM_011250553.2+++XM_011250554.2	coding	known	NC_000073.6	3.0818031E7	3.0823775E7	-	7|7 B1	0.04	0.0	0.04	0.03	0.0	0.06	0.19	0.03	0.08	1.07	0.67	1.85	1.67	1.11	1.61	0.28	0.04	0.04	0.1	0.0	0.04	0.03	0.03	0.03	0.09	0.13
233271	233271		ENSMUSG00000063297	233271				'Luzp2'	9330154K17Rik+++D130073E01	mRNA	7.2398603170833	5.28479579801476E-7	2.53370543784084	0.472329581393295	11.0	URS00009AEF3C+++URS00009B3438+++URS00009B59B3+++URS00009B91F9+++URS00009BD6E9+++URS00009BFB3A+++URS00009BFD71+++URS00009C1FCA+++URS00009C3A6A+++NM_178705.5+++XM_006540826.3	coding	known	NC_000073.6	5.4834261E7	5.5758981E7	+	7 B5|7 33.23 cM	0.0	0.0	0.0	0.0	0.0	0.02	0.0	0.0	0.0	0.6	0.17	0.38	0.26	0.29	0.35	0.0	0.0	0.02	0.0	0.0	0.02	0.0	0.0	0.0	0.0	0.01
233424	233424		ENSMUSG00000038540	233424		K21988		'Tmc3'	9030203A06	mRNA	2.16596224888015	2.23710750408828E-5	0.0280834107626374	0.96855947806009	3.0	NM_177695.4+++XM_006507591.2+++XR_001785530.1	coding	known	NC_000073.6	8.358429E7	8.3626852E7	+	7|7 D3	0.07	0.01	0.02	0.19	0.1	0.26	0.16	0.11	0.11	0.81	0.59	0.7	0.81	0.58	0.44	0.51	0.26	0.22	0.07	0.02	0.06	1.6	1.53	1.65	1.52	0.84
23844	23844		ENSMUSG00000028255	23844		K05027		'Clca1'	Clca2+++Clca3+++gob-5+++gob5	mRNA	3.22244358713948	2.93700386503435E-9	-3.21184107431839	0.0681095049360349	2.0	NM_017474.2+++XM_006501444.1	coding	known	NC_000069.6	1.45004537E8	1.45032776E8	-	3 H2|3 69.26 cM	0.0	0.0	0.0	0.13	0.12	0.05	0.4	0.26	0.22	3.28	3.02	1.92	4.06	3.14	1.4	0.0	0.06	0.02	0.0	0.0	0.0	0.09	0.08	0.0	0.07	0.1
23886	23886		ENSMUSG00000038508	23886		K05504		'Gdf15'	MIC-1+++NAG-1+++SBF	mRNA	3.18310964981349	8.81325287553225E-31	2.26519895599602	7.09218804673642E-6	2.0	NM_011819.2+++XM_011242304.2	coding	known	NC_000074.6	7.0629393E7	7.063247E7	-	8|8 B3.3	1.49	1.1	1.58	2.09	1.49	1.9	3.8	2.9	6.49	29.45	29.63	48.48	39.05	38.6	49.68	0.78	0.89	0.69	2.83	1.97	0.81	1.66	0.58	1.11	2.58	1.97
23890	23890		ENSMUSG00000040229	23890		K08383		'Gpr34'	Lypsr1	mRNA	2.98433058161373	1.7595382709303497E-11	-0.60249471954514	0.725111713538775	3.0	NM_011823.4+++XM_006527624.3+++XM_006527625.3	coding	known	NC_000086.7	1.3623413E7	1.3640859E7	+	X|X A1.1	0.4	0.44	0.59	0.25	0.03	0.2	0.26	0.11	0.31	1.27	0.96	2.41	2.06	2.02	2.88	0.23	0.11	0.36	11.1	7.0	3.37	0.26	0.53	0.12	0.06	0.4
23893	23893		ENSMUSG00000050069	23893				'Grem2'	Gremlin2+++Prdc	mRNA	4.390158961346	1.18172223468529E-10	-0.949015184886641	0.422047710084481	3.0	NM_011825.1+++XM_006496826.3+++XM_017320448.1	coding	known	NC_000067.6	1.74833785E8	1.74921915E8	-	1|1 H3	0.03	0.0	0.04	0.06	0.12	0.09	0.04	0.04	0.03	1.1	0.77	0.71	0.93	0.81	0.83	0.17	0.13	0.08	0.33	0.4	0.25	0.19	0.27	0.2	0.09	0.22
239405	239405		ENSMUSG00000051920	239405				'Rspo2'	2610028F08Rik+++AA673245+++D430027K22+++ftls	mRNA	2.7811483645056	0.0011052931031822	-0.768133189566186	0.504355238101226	9.0	URS00009B4B09+++URS00009BA456+++URS00009BB139+++NM_172815.3+++XM_006520905.1+++XM_011245607.1+++XM_011245608.2+++XM_011245609.1+++XM_017316596.1	coding	known	NC_000081.6	4.3019968E7	4.3171595E7	+	15 B3.1-B3.2|15 16.73 cM	0.01	0.05	0.01	0.05	0.05	0.05	0.11	0.1	0.07	1.2	0.29	0.46	1.23	0.51	0.27	0.17	0.03	0.09	0.38	0.54	0.09	0.19	0.36	0.08	0.22	0.33
23984	23984		ENSMUSG00000023868	23984		K18438		'Pde10a'		mRNA	3.72268672478051	8.296998577520909E-22	0.0980028833669054	0.938657573409084	21.0	BGIR10090_193753+++BGIR10090_193754+++URS00009AFB8C+++URS00009B1817+++URS00009B7991+++URS00009BC669+++URS00009C07A2+++URS00009C1D6D+++URS00009C27D3+++NM_001290707.1+++NM_011866.2+++XM_006523316.3+++XM_006523318.3+++XM_006523319.3+++XM_006523320.3+++XM_006523321.3+++XM_006523322.1+++XM_006523323.1+++XM_017317460.1+++XM_017317461.1+++XM_017317462.1	coding	known	NC_000083.6	8525185.0	8986648.0	+	17|17 A1	0.03	0.02	0.05	1.21	0.57	0.52	1.29	0.67	0.69	18.17	9.72	10.48	17.92	11.0	9.3	0.85	0.54	0.6	0.06	0.03	0.04	0.29	0.48	0.91	0.65	0.45
24066	24066		ENSMUSG00000024427	24066		K17385		'Spry4'	A030006O18Rik+++sprouty4	mRNA	2.71135911217124	0.003554182005817	-0.943343999908556	0.423032725601187	4.0	BGIR10090_195579+++BGIR10090_195580+++BGIR10090_195581+++NM_011898.2	coding	known	NC_000084.6	3.8586265E7	3.8601268E7	-	18 B3|18 20.5 cM	0.0	0.05	0.01	0.0	0.02	0.02	0.05	0.09	0.05	0.51	0.34	0.23	0.82	0.28	0.18	0.05	0.07	0.03	0.15	0.18	0.13	0.04	0.2	0.2	0.21	0.12
241520	241520		ENSMUSG00000048388	241520				'Fam171b'	D430039N05Rik	mRNA	2.65165124025705	4.587272293697E-4	1.35096777931893	0.14009330219889	5.0	BGIR10090_172368+++BGIR10090_173574+++URS00009B5186+++NM_175514.2+++XM_006499465.2	coding	known	NC_000068.7	8.3812563E7	8.3883486E7	+	2|2 D	0.02	0.21	0.39	0.03	0.15	0.09	0.03	0.05	0.12	0.48	0.19	0.25	0.79	0.24	0.38	0.06	0.01	0.11	0.19	0.15	0.25	0.17	0.16	0.1	0.11	0.05
242915	242915		ENSMUSG00000044576	242915				'Garem2'	Fam59b+++Gareml+++Gm444	mRNA	2.1016954758176	0.0232372650057135	-0.809565077410566	0.529040777407547	1.0	NM_001167879.1	coding	known	NC_000071.6	3.0105196E7	3.011838E7	+	5|5 B1	0.0	0.0	0.0	0.07	0.01	0.04	0.07	0.01	0.1	0.45	0.29	0.43	0.31	0.23	0.28	0.1	0.04	0.16	0.11	0.01	0.04	0.1	0.0	0.16	0.14	0.06
243362	243362		ENSMUSG00000016128	243362		K20632		'Stard13'	DLC2+++GT650	mRNA	2.12454434327155	3.065207326508E-4	-1.60238246743161	0.0424553416405291	26.0	BGIR10090_178053+++BGIR10090_178054+++BGIR10090_178956+++BGIR10090_178957+++BGIR10090_178958+++URS000077AA8D+++URS00009AE806+++URS00009AF827+++URS00009B19CE+++URS00009B32A7+++URS00009B70DF+++URS00009B7D6E+++URS00009BA08C+++URS00009BCC40+++URS00009C32E8+++URS00009C5DA4+++NM_001163493.1+++NM_146258.2+++XM_006504918.3+++XM_006504920.3+++XM_006504921.2+++XM_006504922.3+++XM_006504923.3+++XM_006504925…	coding	known	NC_000071.6	1.51037515E8	1.51428261E8	+	5|5 G3	0.05	0.13	0.09	0.08	0.17	0.07	0.08	0.11	0.14	0.55	0.23	0.48	0.74	0.41	0.38	0.24	0.12	0.19	0.21	0.49	0.23	0.15	0.42	0.29	0.15	0.39
245126	245126		ENSMUSG00000053338	245126				'Tarm1'	9930022N03Rik+++Gm9904+++OLT-2	mRNA	2.85140655236776	1.43755805160494E-7	-0.844946877187683	0.0716563648330516	5.0	URS00009C5BA7+++NM_177363.3+++XM_006539979.2+++XM_006539980.2+++XM_006539983.2	coding	known	NC_000073.6	3486499.0	3502643.0	-	7|7 A1	2.43	0.48	0.29	10.25	5.27	5.41	9.35	4.92	3.69	84.29	37.43	29.99	80.22	37.22	27.96	53.53	17.98	16.84	0.18	0.46	0.15	41.8	23.72	37.36	31.57	15.22
245684	245684		ENSMUSG00000025658	245684		K17536		'Cnksr2'	Cnk2+++Ksr2	mRNA	2.11061385196463	5.50194334925908E-12	-2.97444437947069	0.0050122625652233	16.0	BGIR10090_197554+++BGIR10090_197555+++BGIR10090_197556+++BGIR10090_197557+++BGIR10090_197558+++BGIR10090_197559+++BGIR10090_197560+++BGIR10090_197561+++BGIR10090_197562+++URS00009BC3D6+++NM_001310719.1+++NM_177751.3+++XM_006528861.3+++XM_011247826.1+++XM_017318507.1+++XM_017318508.1	coding	known	NC_000086.7	1.57813177E8	1.58043353E8	-	X|X F4	0.04	0.04	0.05	0.53	0.27	0.33	0.47	0.28	0.49	2.25	1.85	1.7	1.94	1.99	1.91	0.16	0.08	0.29	0.0	0.0	0.01	0.13	0.07	0.07	0.18	0.15
259036	259036		ENSMUSG00000073898	259036		K04257		'Olfr713'	MOR263-1+++P3	mRNA	6.19165446901925	2.069056445173E-4			1.0	NM_147034.1	coding	known	NC_000073.6	1.07036136E8	1.0703711E8	+	7|7 E3	0.0	0.0	0.0	0.0	0.0	0.0	0.0	0.0	0.0	0.16	0.42	0.91	0.51	0.81	1.2	0.0	0.0	0.0	0.0	0.0	0.0	0.0	0.0	0.0	0.0	0.0
26464	26464		ENSMUSG00000020010	26464		K08069		'Vnn3'		mRNA	2.30436254616296	1.897360134382E-4	0.748725534607233	0.104614336593207	1.0	NM_011979.2	coding	known	NC_000076.6	2.3851462E7	2.3869843E7	+	10|10 A4	0.42	0.06	0.03	4.55	2.16	0.84	3.56	1.63	0.6	9.42	13.79	13.25	8.97	13.17	10.16	4.48	3.07	2.56	0.0	0.03	0.0	4.54	7.22	8.16	3.73	5.74
26570	26570		ENSMUSG00000027737	26570		K13869		'Slc7a11'	9930009M05Rik+++AI451155+++sut+++xCT	mRNA	2.09286971664087	2.73908501351718E-13	-1.25874605387401	0.0747745602874247	9.0	BGIR10090_174353+++URS00009AE15B+++URS00009BB680+++URS00009C5051+++NM_011990.2+++XM_006500776.3+++XM_006500777.3+++XM_006500778.3+++XM_017319590.1	coding	known	NC_000069.6	5.0364936E7	5.0499087E7	+	3 C|3 21.72 cM	0.58	0.64	0.99	3.54	5.16	10.8	4.38	6.99	10.97	39.6	29.73	34.12	37.4	32.68	29.43	2.55	1.28	2.93	0.68	0.55	0.81	12.68	15.43	33.71	15.62	10.96
268902	268902		ENSMUSG00000052516	268902		K06754		'Robo2'	2600013A04Rik+++9430089E08Rik+++BB097918+++D230004I22Rik+++mKIAA1568	mRNA	2.40161198285393	0.007552490585118	-1.24097054842226	0.256893682790918	100.0	BGIR10090_193151+++BGIR10090_193623+++BGIR10090_193624+++BGIR10090_193625+++URS00009AD1E0+++URS00009AD230+++URS00009AD6E3+++URS00009AD803+++URS00009AD9C0+++URS00009ADB82+++URS00009AE145+++URS00009AE611+++URS00009AE9CA+++URS00009AF371+++URS00009AF451+++URS00009AF485+++URS00009B022A+++URS00009B028D+++URS00009B041C+++URS00009B0686+++URS00009B0DEA+++URS00009B11A8+++URS00009B14B7+++URS00009B154C+++URS…	coding	known	NC_000082.6	7.3891847E7	7.5447364E7	+	16|16 C3.1	1.16	0.14	0.1	5.77	2.43	1.84	5.12	2.48	1.82	33.26	17.86	10.18	29.22	16.41	9.35	6.95	4.91	4.76	0.02	0.12	0.08	1.53	0.23	0.32	1.52	0.36
269701	269701		ENSMUSG00000029442	269701				'Wdr66'	4930415N18Rik+++4933428F06Rik+++5031404N07+++CFAP251	mRNA	3.37458390724409	3.60624730960397E-16	2.31596868364227	9.50092919899506E-7	5.0	BGIR10090_177851+++BGIR10090_178705+++URS0000780572+++URS00009BA02B+++XM_006530515.3	coding	known	NC_000071.6	1.23253856E8	1.23327484E8	+	5|5 F	0.14	0.14	0.1	0.11	0.4	0.29	0.17	0.24	0.11	0.95	2.31	2.61	1.33	2.27	2.23	0.81	0.98	0.92	0.21	0.18	0.08	0.72	0.26	0.24	0.4	0.41
270757	270757		ENSMUSG00000050108	270757				'Bpifc'	4732454E24+++Bpil2	mRNA	3.36885064947419	3.78580311109375E-7	0.798554493988607	0.700276254665703	2.0	NM_177772.4+++XM_017313956.1	coding	known	NC_000076.6	8.595934E7	8.6011889E7	-	10|10 C1	0.05	0.0	0.05	0.09	0.18	0.14	0.21	0.21	0.11	1.09	0.98	3.07	1.21	1.21	3.58	0.09	0.04	0.42	0.0	0.0	0.0	0.09	0.14	0.21	0.0	0.14
27204	27204		ENSMUSG00000059602	27204		K19941		'Syn3'		mRNA	2.21081758029522	0.0244460267464117			20.0	BGIR10090_185635+++BGIR10090_185636+++URS00009B1EE5+++URS00009B277A+++URS00009B2C70+++URS00009B8CB3+++URS00009BAF78+++URS00009C3FF2+++NM_001164495.1+++NM_013722.3+++XM_006513698.2+++XM_006513699.3+++XM_006513700.3+++XM_006513701.3+++XM_006513702.3+++XM_006513704.3+++XM_011243459.2+++XM_011243460.2+++XM_011243461.2+++XM_011243462.2	coding	known	NC_000076.6	8.6048746E7	8.6499025E7	+	10|10 C1	0.03	0.04	0.21	0.01	0.08	0.03	0.13	0.17	0.04	0.11	0.12	0.17	0.17	0.16	0.22	0.43	0.2	0.49	0.0	0.0	0.0	0.0	0.0	0.0	0.0	0.0
319165	319165		ENSMUSG00000071478	319165		K11251		'Hist1h2ad'		mRNA	5.33030421825539	0.0014001282976319	-1.07886911639755	0.727652565712035	1.0	NM_178188.4	coding	known	NC_000079.6	2.3574381E7	2.3574915E7	+	13|13 A3.1	0.0	0.57	0.42	0.0	0.37	0.0	0.0	0.0	0.19	1.86	0.41	0.95	2.37	1.07	1.83	0.0	0.0	0.36	0.22	0.77	0.0	0.0	0.0	0.0	0.46	0.9
319909	319909		ENSMUSG00000074766	319909				'Ism1'	5430433G21Rik+++Ism	mRNA	2.39888966074979	0.0093818743825834	-1.08299242693776	0.290378788441444	4.0	BGIR10090_172696+++URS00009B24EC+++NM_001276489.1+++XR_374478.3	coding	known	NC_000068.7	1.39677188E8	1.39758581E8	+	2|2 F3	0.09	0.04	0.02	0.72	0.4	0.54	0.77	0.11	0.22	5.67	2.13	0.97	4.63	2.75	0.76	0.38	0.11	0.22	0.06	0.11	0.04	0.29	0.24	0.24	0.47	0.7
320500	320500		ENSMUSG00000046593	320500				'Tmem215'	A930001M12Rik	mRNA	5.54407740461007	0.0131147447358061	2.58798819360363	0.391864789381216	2.0	NM_001166009.1+++NM_177175.4	coding	known	NC_000070.6	4.047218E7	4.0475653E7	+	4|4 A5	0.0	0.0	0.0	0.02	0.0	0.0	0.0	0.0	0.0	0.56	0.09	0.16	0.47	0.04	0.11	0.0	0.02	0.02	0.0	0.0	0.0	0.0	0.0	0.07	0.0	0.02
329547	329547		ENSMUSG00000052922	329547				'Bpi'	9230105K17Rik+++Bpifd1	mRNA	3.71243952055274	0.0310646241554937	2.14731953557982	0.170845521675356	4.0	NM_177850.3+++XM_006499789.3+++XM_017319055.1+++XM_017319056.1	coding	known	NC_000068.7	1.58258063E8	1.58284533E8	+	2|2 H1	0.0	0.0	0.0	0.0	0.03	0.06	0.0	0.03	0.03	0.35	0.3	0.3	0.19	0.23	0.38	0.0	0.0	0.06	0.0	0.0	0.0	0.03	0.0	0.03	0.0	0.03
353237	353237		ENSMUSG00000102697	353237		K16493		'Pcdhac2'	CNRc2	mRNA	2.58830265777602	0.0096967145721408	1.89567473962192	0.0237406287602182	3.0	BGIR10090_195137+++URS00009AECE4+++NM_001003672.1	coding	known	NC_000084.6	3.7143969E7	3.7187657E7	+	18|18 B3	0.02	0.01	0.0	0.06	0.06	0.06	0.0	0.1	0.17	0.15	0.6	0.67	0.23	0.64	0.83	0.1	0.06	0.13	0.29	0.06	0.0	1.13	0.13	0.21	1.31	0.23
353282	353282		ENSMUSG00000061186	353282				'Sfmbt2'	D2Wsu23e+++D330030P06Rik	mRNA	2.09611893401311	4.92813719704848E-6	0.579836334796633	0.329198251215414	14.0	BGIR10090_171956+++URS00009BAE8D+++NM_001198808.1+++NM_001198809.1+++NM_177386.5+++XM_006497490.3+++XM_006497491.3+++XM_006497492.3+++XM_006497493.3+++XM_006497494.3+++XM_006497496.3+++XM_006497498.3+++XM_006497499.3+++XM_006497500.3	coding	known	NC_000068.7	1.0370437E7	1.0595253E7	+	2 A1|2 7.81 cM	0.11	0.2	0.2	0.15	0.1	0.14	0.1	0.14	0.16	0.66	0.46	0.51	0.67	0.36	0.77	0.16	0.18	0.21	0.33	0.23	0.52	0.6	0.23	0.21	0.44	0.18
360213	360213		ENSMUSG00000042766	360213		K12022		'Trim46'	TRIFIC	mRNA	2.12437220223052	9.952482339051369E-29	2.97810762735626	1.60047820750083E-32	13.0	BGIR10090_175133+++BGIR10090_175134+++BGIR10090_175135+++NR_121683.1+++NM_001039466.1+++NM_183037.2+++XM_006501613.2+++XM_006501614.3+++XM_006501615.2+++XM_006501616.2+++XM_011240152.2+++XR_001783703.1+++XR_001783704.1	coding	known	NC_000069.6	8.9234169E7	8.9246154E7	-	3|3 F1	0.91	0.91	1.27	0.73	1.06	0.99	1.55	2.07	2.15	6.9	6.8	10.05	7.95	9.19	9.92	0.83	1.14	1.15	0.68	0.44	0.21	0.95	0.57	0.73	0.76	0.6
50997	50997		ENSMUSG00000017314	50997				'Mpp2'	D11Bwg0652e+++Dlg2+++Dlgh2+++Pals4	mRNA	3.18763743461189	1.30392563237145E-10	-1.12715057947563	0.392492035991427	6.0	BGIR10090_188248+++NM_016695.3+++XM_006533683.3+++XM_006533684.3+++XM_006533685.3+++XM_006533687.1	coding	known	NC_000077.6	1.02057016E8	1.02088638E8	-	11 D|11 65.48 cM	0.08	0.14	0.18	0.18	0.13	0.06	0.27	0.14	0.2	2.76	1.81	1.21	2.96	1.7	1.44	0.22	0.16	0.3	0.03	0.15	0.0	0.1	0.28	0.27	0.06	0.11
52463	52463		ENSMUSG00000047146	52463		K13097		'Tet1'	2510010B09Rik+++AA517754+++BB001228+++Cxxc6+++D10Ertd17e+++LCX+++mKIAA1676	mRNA	2.26280879390089	0.0466558757680438	-0.493621993198591	0.90928559270558	13.0	BGIR10090_186183+++URS00009B3DA5+++URS00009BB300+++URS00009C1B67+++URS00009C35A8+++NM_001253857.1+++NM_027384.1+++XM_006513867.3+++XM_006513869.3+++XM_011243508.2+++XM_011243509.2+++XM_017314027.1+++XR_871717.2	coding	known	NC_000076.6	6.2804106E7	6.2887581E7	-	10 B4|10 32.48 cM	0.0	0.03	0.06	0.03	0.02	0.0	0.01	0.02	0.02	0.1	0.04	0.08	0.07	0.06	0.09	0.01	0.01	0.02	0.01	0.02	0.01	0.0	0.0	0.02	0.0	0.01
52668	52668		ENSMUSG00000064215	52668				'Ifi27'	1110013J02Rik+++2900026P10Rik+++D12Ertd647e+++ISG12a+++Ifi27l1	mRNA	2.30195650521218	1.29638530717E-29	-0.480022079027581	0.140067770608855	8.0	NM_026790.2+++NM_194066.2+++NM_194067.2+++NM_194068.2+++NM_194069.2+++XM_006516076.3+++XM_006516077.1+++XM_017315132.1	coding	known	NC_000078.6	1.03434182E8	1.03440245E8	+	12 E|12 52.93 cM	7.65	6.8	11.62	6.3	7.26	11.2	6.7	8.84	12.34	45.09	48.45	57.99	47.47	44.92	50.99	14.96	8.45	9.85	38.62	43.06	46.1	32.15	45.46	34.49	35.7	32.33
53945	53945		ENSMUSG00000025993	53945		K14685		'Slc40a1'	Dusg+++Fpn1+++IREG1+++MTP+++MTP1+++Ol5+++Pcm+++Slc11a3+++Slc39a1	mRNA	2.43237337546377	2.55159710635407E-8	0.319600786211889	0.738239148782065	4.0	BGIR10090_171181+++NM_016917.2+++XM_006496137.2+++XM_017321709.1	coding	known	NC_000067.6	4.590807E7	4.5927997E7	-	1|1 C1.1	1.17	1.99	1.95	0.27	0.63	0.77	0.33	0.54	0.92	3.54	2.77	3.43	4.56	2.46	2.9	1.1	0.44	0.98	37.38	12.69	10.39	1.21	0.8	0.64	1.55	0.48
54342	54342		ENSMUSG00000037722	54342		K00621		'Gnpnat1'	AU017428+++AU040593+++EMeg32+++Gpnat1+++Gsnpat	mRNA	2.02981906149449	4.63948702006929E-16	1.60394827413954	2.6852351863492704E-15	13.0	BGIR10090_190925+++BGIR10090_190926+++BGIR10090_190927+++BGIR10090_191424+++BGIR10090_191425+++BGIR10090_191426+++BGIR10090_191427+++BGIR10090_191428+++URS00009B2D3F+++NM_019425.2+++XM_006519274.2+++XM_006519275.2+++XM_006519276.3	coding	known	NC_000080.6	4.5376421E7	4.5388956E7	+	14|14 C1	4.37	3.26	4.42	3.36	2.97	4.86	2.22	3.1	5.91	13.23	14.6	18.79	14.35	16.36	19.73	4.89	3.65	5.18	1.46	2.86	4.9	2.22	3.96	1.92	1.9	2.22
54525	54525		ENSMUSG00000024743	54525		K19907		'Syt7'	AI851541+++B230112P13Rik	mRNA	2.68934027798399	0.0044749823023048	1.2891443985116	0.0126820546788356	17.0	BGIR10090_195969+++URS00009B08C4+++URS00009B271D+++URS00009B5EB9+++URS00009B75DB+++URS00009B9C41+++URS00009C0C26+++NM_018801.3+++NM_173067.3+++NM_173068.2+++XM_006527204.3+++XM_006527208.3+++XM_017318252.1+++XM_017318253.1+++XM_017318254.1+++XM_017318255.1+++XM_017318257.1	coding	known	NC_000085.6	1.0388781E7	1.0453181E7	+	19|19 A	0.1	0.02	0.02	1.7	0.94	0.67	2.17	0.75	0.58	13.9	6.18	6.15	14.01	5.74	6.01	0.59	0.31	0.34	0.02	0.06	0.01	0.81	0.88	1.32	0.66	0.88
54722	54722		ENSMUSG00000029821	54722		K22146		'Gsdme'	2310037D07Rik+++4932441K13Rik+++Dfna5+++Dfna5h+++EG14210+++Fin15	mRNA	2.7764008070294	6.37837478538126E-17	3.04473880521096	3.3987878793137E-27	6.0	URS00009B2121+++URS00009B964F+++NM_018769.3+++XM_006506402.3+++XM_011241414.2+++XR_001785156.1	coding	known	NC_000072.6	5.0207401E7	5.0262862E7	+	6|6 B2.3	2.22	4.93	6.33	0.33	0.79	0.93	0.45	0.79	1.13	3.52	5.22	6.48	4.57	6.45	6.33	2.93	3.53	4.51	1.27	2.5	3.84	0.68	0.44	0.34	0.66	0.51
56318	56318		ENSMUSG00000032561	56318		K19283		'Acpp'	5'-NT+++A030005E02Rik+++FRAP+++Lap+++PAP+++Ppal	mRNA	4.14279467614085	4.5808136027021404E-17	-0.016844863838111	0.988958939611195	3.0	URS00009B89C4+++NM_019807.2+++NM_207668.2	coding	known	NC_000075.6	1.0428824E8	1.04337722E8	-	9|9 F1	0.06	0.16	0.19	0.82	1.23	2.64	1.0	1.33	2.43	73.78	18.4	16.67	61.18	20.4	16.91	6.04	1.8	5.58	0.42	0.03	0.05	5.24	1.74	5.63	6.32	1.67
56620	56620		ENSMUSG00000023349	56620		K17514		'Clec4n'	Clec6a+++Clecsf10+++Nkcl	mRNA	2.50744586671195	2.34756141721197E-24	1.91725049072983	6.59728078956642E-5	5.0	BGIR10090_179492+++BGIR10090_179493+++NM_001190320.1+++NM_001190321.1+++NM_020001.2	coding	known	NC_000072.6	1.23229843E8	1.23247024E8	+	6 F2|6 58.3 cM	19.12	14.3	11.22	9.71	10.34	14.1	8.9	9.33	10.11	56.89	61.81	76.39	40.39	57.18	76.99	15.2	11.7	34.48	9.71	3.98	4.87	14.53	7.58	12.16	12.79	9.49
58909	58909		ENSMUSG00000037709	58909				'Fam13a'	AI462012+++D430015B01Rik+++FAM13A1+++Precm1	mRNA	3.7789352883105	0.035904998976611	1.98114628840192	0.0669226046407262	4.0	URS00009BD7F4+++URS00009C0D49+++URS00009C5D0B+++NM_153574.2	coding	known	NC_000072.6	5.8933536E7	5.9024502E7	-	6|6 B3	0.17	0.49	0.55	0.0	0.07	0.05	0.0	0.0	0.02	0.08	0.08	0.14	0.07	0.12	0.17	0.21	0.08	0.18	0.77	0.51	0.28	0.11	0.06	0.14	0.1	0.02
620695	620695		ENSMUSG00000087006	620695				'Gm13889'	Ag2	mRNA	6.81659369199909	1.4175357276926401E-52	-1.10430022374647	0.63056229981073	1.0	NM_001145034.1	coding	known	NC_000068.7	9.395581E7	9.39571E7	-	2|2 E1	0.17	0.04	0.21	0.59	0.62	1.15	0.77	0.34	0.89	97.54	39.94	55.45	126.5	52.99	60.07	1.0	0.37	0.37	0.13	0.17	0.0	0.22	0.09	0.57	0.26	0.0
629303	629303		ENSMUSG00000018925	629303				'Heatr9'	Gm11435	mRNA	2.15851086077802	0.0438639509139213	0.0568979835372163	0.972855722900092	2.0	NM_001045543.2+++XM_011249169.1	coding	known	NC_000077.6	8.3511679E7	8.3522683E7	-	11 C|11	0.29	0.09	0.17	0.38	0.11	0.2	0.38	0.15	0.14	1.71	0.69	0.17	2.42	0.46	0.53	0.21	0.06	0.17	0.0	0.0	0.0	0.47	0.36	0.15	0.7	0.38
64008	64008		ENSMUSG00000032204	64008		K09877		'Aqp9'	1700020I22Rik+++AI266899+++AQP-9	mRNA	2.24280300968468	4.40246286668712E-7	2.00668052588232	2.78668332387004E-7	7.0	NR_073483.1+++NM_001271843.1+++NM_022026.3+++XM_006511331.2+++XM_006511332.3+++XM_011242782.2+++XM_011242783.1	coding	known	NC_000075.6	7.1110659E7	7.1168085E7	-	9|9 D	0.28	0.31	0.78	0.64	1.37	2.64	1.03	1.59	4.15	9.08	12.43	14.54	8.44	11.86	12.89	0.25	0.19	0.66	0.18	0.16	0.19	0.25	0.4	0.54	0.41	0.8
67790	67790		ENSMUSG00000031202	67790		K07925		'Rab39b'	6330580M05Rik	mRNA	3.3885908921155	0.0107620273562022	2.9469830348991	0.396558602484226	2.0	URS00009BE7CF+++NM_175122.6	coding	known	NC_000086.7	7.5572045E7	7.5578231E7	+	X 38.26 cM|X A7.3	0.0	0.0	0.0	0.0	0.02	0.0	0.0	0.05	0.02	0.12	0.09	0.25	0.22	0.13	0.35	0.02	0.04	0.01	0.02	0.0	0.0	0.0	0.0	0.02	0.0	0.0
69553	69553		ENSMUSG00000074577	69553				'Ripor3'	2310033K02Rik+++Fam65c+++Gm124	mRNA	2.38107200805382	0.0033633586209209	0.329770406581328	0.874822353817196	12.0	BGIR10090_172940+++URS000076F4B5+++URS00009C50F9+++URS0000B046CA+++NM_001080708.2+++XM_006500137.1+++XM_006500138.1+++XM_006500139.2+++XM_006500140.2+++XM_006500141.1+++XR_866339.1+++XR_866340.1	coding	known	NC_000068.7	1.67980161E8	1.68050887E8	+	2|2 H3	0.09	0.06	0.04	0.07	0.2	0.13	0.05	0.12	0.05	0.27	0.26	0.24	0.33	0.43	0.32	0.06	0.07	0.09	0.02	0.07	0.17	0.03	0.17	0.0	0.04	0.04
70433	70433		ENSMUSG00000029005	70433				'Draxin'	2610109H07Rik+++neucrin	mRNA	2.4501695311902	7.330635930859E-4	-1.58170350063107	0.0499306450489654	3.0	URS00009B526C+++NM_027426.3+++XM_006539170.3	coding	known	NC_000070.6	1.48098437E8	1.48131055E8	-	4|4 E2	0.09	0.04	0.07	0.31	0.22	0.18	0.28	0.12	0.09	2.14	1.13	0.64	1.71	0.76	0.51	11.99	2.63	2.89	0.02	0.0	0.0	1.28	1.28	1.21	0.81	0.83
70726	70726		ENSMUSG00000038742	70726				'Angptl6'	6330404E11Rik+++AGF+++ARP3+++Arp5	mRNA	3.90156312861073	1.37450953844253E-14	3.69306153574814	1.15201750539844E-21	3.0	NM_145154.2+++XM_011242599.2+++XM_011242600.1	coding	known	NC_000075.6	2.0873808E7	2.0879812E7	-	9|9 A3	0.71	0.86	0.62	0.17	0.27	0.7	0.14	0.3	0.34	2.58	3.0	4.27	3.1	3.4	6.1	0.75	0.5	0.77	1.52	0.79	0.76	0.21	0.14	0.46	0.51	0.25
71020	71020		ENSMUSG00000023935	71020				'Spats1'	1700011H05Rik+++4933400B06Rik+++Ddip+++Srsp1	mRNA	2.59230672180244	0.0402092943921058	0.288935173199338	0.902472183047853	9.0	BGIR10090_194065+++BGIR10090_194673+++URS00009C3CE8+++NM_027649.3+++XM_006524915.2+++XM_006524917.2+++XM_006524918.2+++XM_011246605.1+++XM_017317637.1	coding	known	NC_000083.6	4.5445718E7	4.5550176E7	+	17|17 B3	0.14	0.06	0.19	0.0	0.08	0.19	0.03	0.1	0.08	0.4	0.74	1.0	0.66	0.38	0.5	0.06	0.0	0.23	0.05	0.06	0.0	0.19	0.0	0.0	0.18	0.1
71706	71706		ENSMUSG00000029650	71706		K20840		'Slc46a3'	1200006F02Rik	mRNA	2.16289832727509	2.91765181191697E-5	0.655990284790307	0.0477821495739322	7.0	BGIR10090_178027+++BGIR10090_178028+++URS00009BFC6F+++NM_027872.3+++XM_006504865.3+++XM_006504866.3+++XM_006504867.3	coding	known	NC_000071.6	1.47877846E8	1.47894863E8	+	5|5 G3	1.58	1.8	2.95	0.46	0.85	1.26	0.41	1.08	2.09	2.57	3.65	6.95	4.07	5.08	7.38	0.85	1.31	1.01	32.1	10.44	11.05	1.75	2.11	1.41	1.29	2.06
71910	71910		ENSMUSG00000031570	71910		K18693		'Plpp5'	1810019D05Rik+++2310022A04Rik+++AW045471+++Ppapdc1+++Ppapdc1b	mRNA	2.12868658868512	1.9698763748409302E-31	1.80387882955432	5.96520593657852E-17	8.0	BGIR10090_182357+++BGIR10090_182358+++URS00009B205A+++NR_121642.1+++NR_121643.1+++NM_001293703.1+++NM_028000.1+++XM_006509194.3	coding	known	NC_000074.6	2.5719763E7	2.5724887E7	+	8 A2|8	11.55	13.11	13.05	13.42	11.9	12.4	18.33	15.29	16.81	66.06	70.74	78.94	71.95	85.88	82.6	18.25	15.6	14.36	7.73	10.63	11.62	9.33	9.97	11.73	12.21	13.27
72017	72017		ENSMUSG00000026456	72017		K00326		'Cyb5r1'	1500005G05Rik+++B5R.1+++C80155+++Nqo3a2	mRNA	2.04469605629229	2.00685964027966E-22	2.60259832519482	2.82715673153405E-59	2.0	NM_028057.2+++XR_387196.2	coding	known	NC_000067.6	1.34405561E8	1.3441174E8	+	1|1 E4	38.04	47.16	40.36	20.38	32.26	34.17	26.3	34.6	38.92	103.53	132.11	178.22	111.57	147.06	188.88	44.21	47.19	37.25	37.47	38.17	35.58	15.14	19.8	21.08	18.57	19.99
72599	72599		ENSMUSG00000022844	72599		K09583		'Pdia5'	2700053F16Rik+++AU015525+++Pdir	mRNA	2.46583277203338	3.0244320874200103E-25	1.61769217723987	1.08047813197153E-5	4.0	NM_028295.1+++XR_384603.3+++XR_384604.3+++XR_384605.3	coding	known	NC_000082.6	3.5397308E7	3.54909E7	-	16|16 B3	1.53	1.68	1.68	1.97	1.11	1.35	1.58	1.21	1.89	8.5	8.05	7.94	8.92	9.11	9.57	2.41	1.55	1.32	1.92	1.79	1.42	1.94	1.58	1.44	1.96	1.63
73988	73988		ENSMUSG00000069873	73988		K03334		'4930438A08Rik'		mRNA	5.72786324395603	5.28216604169432E-13	10.1223233595383	2.2417117270733E-15	4.0	XM_001477470.6+++XM_003689172.5+++XM_017314866.1+++XM_017318934.1	coding	known	NT_187029.1	7825.0	5.829429E7	+	11|11 B1.3	0.03	0.05	0.0	0.05	0.0	0.03	0.0	0.11	0.08	1.62	2.33	5.67	1.66	2.83	5.6	0.21	0.17	0.41	0.0	0.03	0.0	0.0	0.0	0.03	0.03	0.0
74052	74052		ENSMUSG00000032514	74052				'Ttc21a'	4921538N17Rik+++AA387572+++Thm2	mRNA	2.08815637781963	8.656481628985E-4	3.6127566974413	8.9170478099493E-7	3.0	NM_028735.3+++XM_006512321.1+++XM_006512322.3	coding	known	NC_000075.6	1.19937606E8	1.19967795E8	+	9|9 F3-F4	0.2	0.11	0.09	0.14	0.09	0.06	0.13	0.05	0.16	0.3	0.58	0.36	0.4	0.56	0.57	0.59	0.55	0.69	0.11	0.08	0.03	0.06	0.0	0.0	0.08	0.02
75607	75607		ENSMUSG00000037989	75607		K08867		'Wnk2'	1810073P09Rik+++AW122246+++ESTM15+++X83337+++mKIAA1760	mRNA	3.52580882287658	1.01759669202263E-8	0.20190944346893	0.953131030957513	29.0	BGIR10090_189809+++BGIR10090_190359+++BGIR10090_190360+++BGIR10090_190361+++BGIR10090_190362+++URS00009B10C8+++URS00009C2E8B+++URS00009C3DA4+++NM_001290311.1+++NM_001290313.1+++NM_029361.4+++XM_006516974.3+++XM_006516977.2+++XM_006516979.2+++XM_011244415.2+++XM_011244416.2+++XM_011244417.2+++XM_011244418.1+++XM_011244419.2+++XM_011244420.2+++XM_011244421.2+++XM_011244422.1+++XM_011244423.2+++XM_0…	coding	known	NC_000079.6	4.9033607E7	4.9149139E7	+	13 A5|13 25.07 cM	0.03	0.02	0.02	0.05	0.07	0.12	0.02	0.05	0.09	1.01	0.54	0.52	0.98	0.55	0.4	0.11	0.06	0.01	0.0	0.0	0.0	0.0	0.01	0.03	0.02	0.01
75886	75886		ENSMUSG00000009093	75886		K00799		'Gstt4'	4930583C14Rik+++AI507011	mRNA	3.94431121073255	6.048408812501E-4	-0.033375834264758	0.989703710269873	2.0	NM_029472.3+++XM_006514271.3	coding	known	NC_000076.6	7.5814943E7	7.5822564E7	-	10|10 C1	0.0	0.0	0.06	0.0	0.23	0.29	0.12	0.0	0.17	1.49	1.62	0.96	2.13	2.01	0.58	0.42	0.0	0.17	0.0	0.0	0.0	0.06	0.3	0.18	0.18	0.06
78802	78802		ENSMUSG00000075271	78802		K19683		'Ttc30a1'	4930506L13Rik	mRNA	2.01267238474635	6.37897109639192E-5	2.54478517234692	4.41797469892066E-8	2.0	BGIR10090_173540+++NM_030188.3	coding	known	NC_000068.7	7.5974763E7	7.5982043E7	-	2|2 C3	1.73	1.64	1.95	0.16	0.33	0.48	0.21	0.19	0.37	0.64	1.15	1.53	0.98	0.84	1.4	1.28	1.28	1.25	1.8	1.81	1.63	0.17	0.14	0.1	0.15	0.21
83395	83395		ENSMUSG00000038560	83395		K09196		'Sp6'	1110025J03Rik+++AA591031+++AI592962+++Epfn+++Klf14	mRNA	2.54017379528475	1.884291143842E-4	-0.440872905196909	0.335149402783814	3.0	URS00009C4B46+++NM_031183.2+++XM_006534531.3	coding	known	NC_000077.6	9.7013569E7	9.7024739E7	+	11|11 D	0.05	0.02	0.05	0.17	0.15	0.08	0.31	0.16	0.14	2.25	0.7	0.91	2.29	0.81	0.74	0.5	0.03	0.09	0.16	0.05	0.02	0.43	0.46	0.69	0.56	0.56
83672	83672		ENSMUSG00000041831	83672		K17598		'Sytl3'	A430092N21+++Slp3+++Slp3-a+++Slp3-b+++mFLJ00307	mRNA	2.7103907131752	0.0153153630259483	1.59951550711526	0.577674163504725	12.0	URS00009B9BC0+++NM_031395.2+++NM_183368.2+++NM_183370.2+++XM_006523259.2+++XM_006523260.2+++XM_006523261.3+++XM_006523263.1+++XM_006523264.1+++XM_011246181.2+++XM_017317732.1+++XR_001782133.1	coding	known	NC_000083.6	6658234.0	6738070.0	+	17|17 A1	0.0	0.0	0.08	0.19	0.0	0.07	0.11	0.06	0.28	1.68	0.49	0.29	2.15	0.48	0.28	0.11	0.03	0.07	0.07	0.07	0.0	0.0	0.05	0.03	0.0	0.07
93716	93716		ENSMUSG00000103897	93716		K16495		'Pcdhga8'	mKIAA4054	mRNA	2.06199793453636	3.002943762554E-4	2.39188673979234	0.0456472021219165	11.0	BGIR10090_195562+++BGIR10090_195563+++BGIR10090_195564+++BGIR10090_195565+++BGIR10090_195566+++URS00009B14A7+++URS00009B26FF+++URS00009B5433+++URS00009B9434+++URS00009BABF7+++NM_033591.3	coding	known	NC_000084.6	3.7725706E7	3.7841873E7	+	18|18 B3	0.17	0.18	0.15	0.11	0.07	0.3	0.09	0.15	0.09	0.24	0.23	0.53	0.57	0.37	0.53	0.15	0.18	0.16	0.04	0.0	0.04	0.09	0.06	0.09	0.0	0.07
[truncated: 96 more columns]

## Sheet: Figure 4 A to C
Panel A to C
Genes induced in BALB/c cells
Gene ID	NCBI Gene ID	HGNC Gene ID	Ensembl Gene ID	GeneCard Gene ID	miRBase Gene ID	Kegg Gene ID	circBase Gene ID	Gene Symbol	Other Symbols	Type	log2 (NM6_B / Control_B)	Qvalue (NM6_B / Control_B)	log2 (NM6_F / Control_F)	Qvalue (NM6_F / Control_F)	Transcripts number	Transcripts ID	Coding Capacity	Known/Novel Gene	Chromosome	Start	End	Strand	Map loc	B-M-1 FPKM	B-M-2 FPKM	B-M-3 FPKM	B-N-1 FPKM	B-N-2 FPKM	B-N-3 FPKM	B-NM6-1 FPKM	B-NM6-2 FPKM	B-NM6-3 FPKM	B-NM6_N-1 FPKM	B-NM6_N-2 FPKM	B-NM6_N-3 FPKM	B-NM6_NM6-1 FPKM	B-NM6_NM6-2 FPKM	B-NM6_NM6-3 FPKM	B-N_N-1 FPKM	B-N_N-2 FPKM	B-N_N-3 FPKM	F-M-1 FPKM	F-M-2 FPKM	F-M-3 FPKM	F-N-1 FPKM	F-N-2 FPKM	F-N-3 FPKM	F-NM6-1 FPKM	F-NM6-2 FPKM
100039674	100039674			100039674				'Gm10634'		lncRNA	2.94796416308594	0.0264756986568677	3.81117582785376	0.0155721973150045	4.0	BGIR10090_184082+++URS0000769969+++URS000078193E+++XM_006511606.3	coding	known	NC_000075.6	8.8719629E7	8.8830918E7	+	9|9 E3.1	0.07	0.0	0.08	0.57	0.08	0.31	0.31	0.36	0.26	0.38	0.14	0.22	0.38	0.48	0.44	0.12	0.12	0.09	0.03	0.0	0.05	0.0	0.2	0.16	0.23	0.17
100604	100604		ENSMUSG00000054720	100604		K22038		'Lrrc8c'	AD158+++AI326115+++E430036I04Rik+++fad158	mRNA	2.14090798197418	9.780109883138479E-11	3.63508212868698	3.86141954401593E-70	9.0	BGIR10090_177683+++URS00009B2DB9+++URS00009B98C4+++URS00009BEEF0+++URS00009BFCBC+++NM_133897.2+++XM_006534685.3+++XM_006534686.3+++XM_017320573.1	coding	known	NC_000071.6	1.05519345E8	1.05613018E8	+	5|5 E5	7.69	8.03	10.89	38.26	27.65	19.19	44.66	31.55	26.61	108.56	69.25	55.6	98.87	72.73	52.16	22.01	13.01	12.87	6.16	5.46	4.95	63.03	49.82	47.63	57.49	50.74
102636131	102636131			102636131				'Gm13067'		lncRNA	5.24136484547257	0.0057778748078901	0.847561091122327	0.692398268516691	8.0	URS00009B21B0+++URS00009C221E+++URS00009C24CC+++XM_011250379.2+++XR_390962.2+++XR_881590.1+++XR_881591.1+++XR_881592.1	coding	known	NC_000070.6	1.50029405E8	1.50058717E8	+	4 E2|4 80.81 cM	0.0	0.0	0.02	0.13	0.18	0.16	0.33	0.25	0.08	0.61	0.43	0.42	0.39	0.36	0.45	0.06	0.35	0.07	0.06	0.03	0.04	0.06	0.01	0.02	0.06	0.1
104252	104252		ENSMUSG00000045664	104252				'Cdc42ep2'	1110008C05Rik+++Borg1+++Cep2+++D19Bwg1013e	mRNA	2.84484212712112	7.71903108474526E-8	5.72630632939068	2.25912826201853E-36	2.0	URS00009BB01C+++NM_026772.2	coding	known	NC_000085.6	5917556.0	5924816.0	-	19 A|19 4.34 cM	44.59	20.31	12.76	168.16	156.33	140.8	188.34	158.38	128.82	190.84	205.48	155.44	165.35	168.08	136.38	60.41	49.56	44.97	2.28	6.34	2.11	64.41	103.07	128.66	79.26	162.17
105245043	105245043			105245043				'LOC105245043'		mRNA	3.18207007047252	2.10366034171296E-10	4.87484221970569	5.79926769746193E-8	14.0	URS00009B7D22+++URS00009BC99C+++URS0000A9BFB1+++XM_011242851.2+++XM_017313723.1+++XM_017313724.1+++XM_017313725.1+++XM_017313726.1+++XM_017313727.1+++XM_017313728.1+++XM_017313729.1+++XM_017313730.1+++XR_001779252.1+++XR_001779253.1	coding	known	NC_000075.6	8.887473E7	8.8953427E7	-	9 E3.1	0.54	0.22	0.21	3.53	2.78	2.07	3.11	3.19	2.47	4.01	4.61	4.61	3.97	4.35	3.67	1.33	1.25	0.75	0.0	0.11	0.09	0.94	0.87	0.78	0.93	0.45
105245911	105245911			105245911				'Gm41291'		mRNA	2.18830460712218	4.55535547770313E-6	2.00175323602757	6.53074710458E-4	2.0	URS00009B6369+++XM_011245387.2	coding	known	NC_000081.6	3.408031E7	3.4083032E7	-	15 B3.1|15	0.68	1.0	0.64	2.29	2.45	2.09	3.2	3.18	2.42	2.38	2.74	1.95	2.45	1.75	1.93	0.83	0.9	0.78	0.94	0.5	0.4	0.65	1.14	0.96	1.03	1.89
106042	106042		ENSMUSG00000036158	106042		K04511		'Prickle1'	1110058P22Rik+++AW215793+++Prickle+++b2b019Clo+++mpk1	mRNA	2.06806857191134	0.0415684400255804	2.72859968703649	0.0022165590075361	10.0	BGIR10090_192650+++BGIR10090_192651+++URS00009B149B+++URS00009B3ACD+++URS00009BD739+++URS00009C58FF+++NM_001033217.4+++XM_006520264.3+++XM_006520265.1+++XM_006520266.3	coding	known	NC_000081.6	9.3499111E7	9.3596266E7	-	15|15 E3	0.48	0.12	0.06	0.95	0.64	0.52	1.18	0.72	0.44	8.18	4.5	3.88	7.49	4.89	3.28	4.48	2.8	1.68	0.03	0.05	0.07	0.07	0.21	0.11	0.13	0.38
107869	107869		ENSMUSG00000028179	107869		K01758		'Cth'	0610010I13Rik+++AI314617+++BC019483+++CSE+++Cys3	mRNA	2.63788164509032	1.35729791082E-4	-0.065342520808416	0.979088151713189	3.0	URS00009B7436+++NM_145953.2+++XM_006500815.2	coding	known	NC_000069.6	1.57894248E8	1.57925077E8	-	3|3 H4	0.24	0.12	0.36	0.45	0.32	1.5	0.78	1.03	2.07	1.85	4.44	5.95	2.03	5.34	6.41	0.18	0.4	0.55	0.06	0.09	0.04	0.0	0.0	0.0	0.07	0.07
108078	108078		ENSMUSG00000030162	108078		K08763		'Olr1'	LOX-1+++SR-EI+++Scare1	mRNA	2.91513817345347	5.13545209462124E-7	6.86569887172327	1.27055198456984E-39	7.0	URS00009B7044+++NM_001301094.1+++NM_001301096.1+++NM_138648.2+++XM_017321299.1+++XM_017321300.1+++XR_001785081.1	coding	known	NC_000072.6	1.2947915E8	1.29507354E8	-	6|6 F3	1.44	0.34	0.61	6.76	5.1	9.21	5.26	4.03	6.04	0.53	0.5	0.3	0.2	0.35	0.3	0.68	0.43	0.65	0.16	0.44	0.13	14.74	29.54	29.22	10.4	19.89
108116	108116		ENSMUSG00000025790	108116		K14353		'Slco3a1'	5830414C08Rik+++Anr1+++MJAM+++OATP-D+++R75096+++Slc21a11	mRNA	2.30293167926704	1.819014075263E-13	4.15668540251897	9.96221657176466E-50	12.0	BGIR10090_181714+++BGIR10090_181715+++BGIR10090_181716+++BGIR10090_181717+++URS0000787373+++URS00009AFDCD+++URS00009B4518+++URS00009B562B+++URS00009B90AC+++URS00009BEF11+++NM_001038643.1+++NM_023908.2	coding	known	NC_000073.6	7.4275418E7	7.455478E7	+	7|7 D1	6.03	4.01	4.54	20.14	19.79	17.28	21.14	19.42	17.16	41.49	36.09	32.25	42.51	36.0	33.83	12.07	11.32	11.82	5.99	5.27	4.76	97.55	51.87	68.25	90.12	50.98
110168	110168		ENSMUSG00000050350	110168		K08410		'Gpr18'		mRNA	2.74176094625767	0.0208748686132155	5.27165355107368	6.580899853452711E-35	1.0	NM_182806.1	coding	known	NC_000080.6	1.21911434E8	1.21915774E8	-	14 E5|14 65.86 cM	29.19	9.24	4.54	85.25	56.4	38.21	118.92	76.05	48.35	131.84	120.05	118.75	131.5	120.98	122.62	98.62	68.84	66.51	2.35	1.32	0.75	44.35	28.02	23.03	47.33	46.05
11535	11535		ENSMUSG00000030790	11535		K12333		'Adm'	AM	mRNA	4.11853101207825	0.0398361493222322	3.32580776291975	2.58898854677099E-9	3.0	BGIR10090_180875+++URS00007606C6+++NM_009627.1	coding	known	NC_000073.6	1.10626281E8	1.10639358E8	+	7 E3|7 57.7 cM	1.63	0.04	0.12	19.65	6.72	2.46	17.31	5.96	2.73	9.02	13.48	10.84	10.73	12.13	8.75	5.14	1.75	1.3	0.68	1.4	0.54	5.1	7.12	4.2	4.79	10.67
11540	11540		ENSMUSG00000020178	11540		K04266		'Adora2a'	A2AAR+++A2aR+++AA2AR	mRNA	4.25249127729276	5.298436187907199E-13	6.96316401005035	3.60925868398364E-81	7.0	BGIR10090_185471+++BGIR10090_185472+++NM_009630.3+++XM_006513092.2+++XM_006513093.3+++XM_006513094.1+++XM_006513096.1	coding	known	NC_000076.6	7.5316862E7	7.5334792E7	+	10|10 C1	4.07	1.04	2.29	46.72	27.2	24.13	62.81	30.16	25.35	85.65	59.14	46.94	93.79	63.38	46.71	14.08	12.02	12.46	0.68	0.48	0.2	21.17	25.42	37.59	26.58	37.22
11622	11622		ENSMUSG00000019256	11622		K09093		'Ahr'	Ah+++Ahh+++Ahre+++In+++bHLHe76	mRNA	2.32294260228158	9.6011389482486E-8	1.84834703458806	3.46322340321576E-5	5.0	BGIR10090_189208+++BGIR10090_189209+++URS0000BCE616+++NM_001314027.1+++NM_013464.4	coding	known	NC_000078.6	3.5497979E7	3.5590446E7	+	12 A3|12 15.78 cM	0.16	0.46	0.52	1.27	1.68	2.42	1.25	1.72	1.83	7.95	5.46	5.5	7.9	6.46	5.24	1.08	0.4	0.91	0.78	0.51	0.43	0.85	0.9	1.18	1.34	0.93
117600	117600		ENSMUSG00000020121	117600		K07526		'Srgap1'	4930572H05Rik+++Arhgap13	mRNA	2.46348017779629	0.0060042800770562	2.51981350850055	1.77511164166294E-6	12.0	URS00009B1937+++URS00009B2C66+++URS00009B5C30+++URS00009BC07A+++URS00009BC556+++URS00009BE00E+++URS00009BEC4F+++URS00009BF960+++URS00009C4886+++NM_001081037.2+++NM_001242411.1+++XM_006513140.1	coding	known	NC_000076.6	1.21780991E8	1.22047315E8	+	10|10 D2	0.08	0.03	0.01	0.17	0.12	0.14	0.23	0.19	0.17	0.95	0.75	0.88	1.13	0.86	0.9	0.11	0.11	0.11	0.06	0.08	0.09	0.14	0.34	0.47	0.24	0.26
118449	118449		ENSMUSG00000050315	118449				'Synpo2'	1110069I04Rik+++2310068J10Rik+++9530006G20Rik+++AI848603+++Myo	mRNA	2.26776176507181	1.45450664406572E-7	5.91793402594905	2.8513054952009E-14	8.0	BGIR10090_175334+++URS00009AF70D+++URS00009B9AF5+++URS00009C0C07+++URS00009C1B1F+++URS00009C207D+++NM_080451.2+++XM_006500925.2	coding	known	NC_000069.6	1.23076456E8	1.23236169E8	-	3|3 G1	0.33	0.27	0.67	1.38	1.2	2.88	1.36	1.44	2.28	4.42	1.61	2.33	4.32	1.41	2.11	3.83	1.29	3.07	0.01	0.03	0.04	0.99	1.0	1.04	0.73	0.92
11876	11876		ENSMUSG00000028539	11876				'Artn'	neublastin	mRNA	6.13452745389928	3.73878264650935E-6	3.92438806148538	8.51035036495762E-5	10.0	NM_001284191.1+++NM_001284192.1+++NM_001284193.1+++NM_009711.4+++XM_006502690.3+++XM_006502691.3+++XM_006502692.3+++XM_006502693.3+++XM_006502694.3+++XM_011240419.2	coding	known	NC_000070.6	1.17925908E8	1.17930795E8	-	4|4 D2.1	0.0	0.05	0.0	0.5	0.85	0.93	0.58	1.28	1.14	0.79	0.7	0.53	0.63	0.97	0.66	0.13	0.07	0.37	0.21	0.07	0.0	0.47	0.49	1.35	0.69	0.53
11988	11988		ENSMUSG00000031596	11988		K13864		'Slc7a2'	20.5+++AI158848+++Atrc2+++CAT-2+++Cat2+++Tea	mRNA	2.63943869115741	1.95695291092799E-29	3.36768099520357	8.39483771177172E-22	9.0	BGIR10090_182430+++URS00009B4022+++URS00009B8487+++NM_001044740.2+++NM_007514.3+++XM_006509250.3+++XM_006509251.3+++XM_006509252.3+++XM_006509253.3	coding	known	NC_000074.6	4.0862367E7	4.092207E7	+	8 A4|8 23.89 cM	4.65	4.64	5.15	30.08	32.72	24.86	24.67	29.12	21.11	123.79	50.1	26.08	104.83	49.13	26.25	18.84	10.45	13.23	6.1	7.75	9.34	57.82	59.37	83.35	50.27	37.74
12044	12044		ENSMUSG00000102037	12044		K02162		'Bcl2a1a'	A1+++BB218357+++Bcl2a1+++Bfl-1+++Hbpa1	mRNA	2.90265328244904	0.0308503427634694	4.85092784756728	6.31257190267781E-52	2.0	BGIR10090_184083+++NM_009742.3	coding	known	NC_000075.6	8.895692E7	8.8979417E7	+	9 E3.1|9 47.24 cM	47.5	7.66	5.27	161.77	107.67	91.65	181.79	112.38	94.32	158.62	196.13	148.95	159.21	171.47	154.14	92.84	95.91	90.78	4.14	9.97	5.8	103.86	130.42	98.99	119.01	155.57
12045	12045		ENSMUSG00000089929	12045		K02162		'Bcl2a1b'	A1-b	mRNA	2.89274138335374	1.68182686585015E-6	2.83716458014237	5.239404486087161E-15	1.0	NM_007534.3	coding	known	NC_000075.6	8.9199273E7	8.9207838E7	+	9|9 E3.1	113.9	32.33	29.25	383.83	282.07	282.51	455.9	323.15	339.75	332.43	380.56	299.13	331.08	348.14	301.49	131.68	152.08	156.2	64.92	171.94	126.24	404.26	708.06	514.73	486.32	660.99
12046	12046		ENSMUSG00000053820	12046		K02162		'Bcl2a1c'	A1-c	mRNA	3.06972753435063	3.89216049379267E-6	2.85079654463191	2.40444766776164E-10	1.0	NM_007535.2	coding	known	NC_000075.6	1.14330135E8	1.14330578E8	+	9|9 F3	11.0	1.92	4.04	36.32	31.33	29.69	50.43	36.19	32.86	26.27	35.7	31.18	28.17	29.37	35.32	10.93	17.29	16.02	2.77	7.82	9.66	22.57	43.81	26.42	30.87	32.74
12047	12047		ENSMUSG00000099974	12047		K02162		'Bcl2a1d'	A1-d	mRNA	3.27375784430018	1.78387523614142E-8	4.1606305540651	4.3313043783461403E-47	1.0	NM_007536.2	coding	known	NC_000075.6	8.8723288E7	8.873185E7	-	9|9 E3.1	108.64	29.25	31.25	494.58	366.75	398.38	567.34	403.79	432.47	322.2	418.24	278.97	289.0	340.02	280.35	102.41	145.58	144.94	4.28	8.83	5.97	58.78	108.2	65.51	65.64	86.98
12142	12142		ENSMUSG00000038151	12142				'Prdm1'	Blimp-1+++Blimp1+++PRDI-BF1+++ZNFPR1A1+++b2b1765Clo	mRNA	2.15120246299978	3.20879092716285E-33	1.77226462321547	7.58833712893317E-6	6.0	NM_007548.4+++XM_006512502.3+++XM_006512503.2+++XM_006512504.3+++XM_006512505.2+++XM_011243109.1	coding	known	NC_000076.6	4.4437174E7	4.452856E7	-	10 B2|10 23.24 cM	3.89	4.79	4.73	12.54	14.4	16.35	15.3	17.84	16.58	21.29	16.56	18.56	22.85	19.2	17.94	4.9	5.88	5.91	9.18	4.33	4.0	11.72	8.99	14.18	12.96	11.84
12153	12153		ENSMUSG00000022098	12153		K05502		'Bmp1'	Pcp+++Tld	mRNA	3.12376172824445	2.0557242606148E-6	2.71637355453853	3.63949354162581E-9	14.0	BGIR10090_191631+++URS00009B69BD+++URS00009C3C7D+++NR_033241.1+++NM_009755.3+++XM_006518460.3+++XM_011244931.1+++XM_011244932.2+++XM_011244933.2+++XM_017315805.1+++XR_001781089.1+++XR_001781090.1+++XR_001781091.1+++XR_383136.2	coding	known	NC_000080.6	7.0474258E7	7.0520713E7	-	14 D2|14 36.32 cM	2.58	0.72	0.78	12.54	6.3	3.21	15.72	8.27	5.69	16.62	14.03	6.51	16.52	13.03	6.55	22.44	10.91	7.62	2.56	4.48	1.1	8.39	12.02	12.12	11.48	14.0
12349	12349		ENSMUSG00000027562	12349		K18245		'Car2'	AI131712+++CAII+++Ca2+++Car-2+++Ltw-5+++Lvtw-5	mRNA	2.47993879005632	2.34244166251946E-22	3.60590354873611	9.26359636088557E-12	2.0	NM_009801.4+++XM_006530050.1	coding	known	NC_000069.6	1.4886278E7	1.490077E7	+	3 A1|3 3.23 cM	2.1	1.87	2.64	9.2	13.57	14.6	8.21	11.83	11.24	4.0	3.93	3.71	3.02	3.56	3.64	2.23	1.95	4.22	0.67	1.01	1.51	5.9	12.19	15.0	3.55	10.71
12494	12494		ENSMUSG00000029084	12494		K01242		'Cd38'	ADPRC 1+++Cd38-rs1+++I-19	mRNA	4.64038162414931	0.0011897523702019	6.21699912429647	1.00876896777731E-62	11.0	BGIR10090_177505+++BGIR10090_177506+++BGIR10090_177507+++URS000077CEBE+++URS00008116E9+++URS00009B20A9+++URS00009B577D+++URS00009B98E9+++URS00009BA74D+++URS00009C5E79+++NM_007646.5	coding	known	NC_000071.6	4.3868809E7	4.3912374E7	+	5 B3|5 23.85 cM	2.6	0.36	0.21	43.93	20.41	19.74	38.94	15.49	12.21	97.65	59.99	37.6	85.14	47.21	38.42	96.22	30.68	43.55	0.78	1.49	0.57	41.98	89.83	58.78	34.56	68.38
12503	12503		ENSMUSG00000005763	12503		K06453		'Cd247'	4930549J05Rik+++A430104F18Rik+++AW552088+++Cd3+++Cd3-eta+++Cd3-zeta+++Cd3h+++Cd3z+++Cd3zeta+++T3z+++Tcrk+++Tcrz	mRNA	4.41409501527132	4.01984301305577E-5	1.04097411355938	0.238436288952214	12.0	URS000078228B+++URS00009AD1CB+++URS00009AD756+++URS00009B3E60+++NR_103716.1+++NM_001113391.2+++NM_001113392.2+++NM_001113393.2+++NM_031162.4+++XM_011238745.2+++XM_011238746.2+++XM_017313285.1	coding	known	NC_000067.6	1.65779942E8	1.65871153E8	+	1 H2.3|1 73.14 cM	0.0	0.0	0.18	1.47	0.79	1.66	2.09	1.13	1.52	2.23	0.61	0.45	2.26	0.84	0.46	0.46	0.06	0.37	0.29	0.08	0.22	0.2	0.27	0.63	0.36	0.34
12515	12515		ENSMUSG00000030156	12515		K06502		'Cd69'	5830438K24Rik+++AI452015+++AIM+++VEA	mRNA	3.32822646910041	1.32425126556611E-6	7.72917929847766	4.1139344643343E-11	2.0	NM_001033122.3+++XM_006505463.1	coding	known	NC_000072.6	1.29267324E8	1.29275369E8	-	6 F3|6 63.21 cM	11.77	2.68	2.27	56.1	34.21	45.19	63.71	38.11	42.37	22.83	24.08	19.05	15.44	14.32	15.92	12.26	11.64	17.27	3.13	3.07	0.21	649.27	266.29	230.73	570.81	172.96
12633	12633		ENSMUSG00000026031	12633		K04724		'Cflar'	2310024N18Rik+++A430105C05Rik+++CLARP+++Cash+++Casper+++FLAME+++FLAME-1+++Flip+++Gm9845+++I-FLICE+++MRIT+++c-Flip	mRNA	2.17458187156015	9.84051451369482E-8	3.73910053822292	1.11788363087339E-81	21.0	BGIR10090_170379+++BGIR10090_170380+++BGIR10090_170381+++BGIR10090_170382+++BGIR10090_170383+++BGIR10090_170384+++BGIR10090_170385+++URS00009C0C95+++URS00009C5129+++NM_001289704.2+++NM_001293804.1+++NM_001293805.1+++NM_009805.4+++NM_207653.5+++XM_006495635.3+++XM_011238420.2+++XM_011238421.2+++XM_011238422.1+++XM_011238423.2+++XM_017313559.1+++XM_017313595.1	coding	known	NC_000067.6	5.8711238E7	5.8759209E7	+	1 C1.3|1 29.16 cM	19.28	11.35	8.4	55.41	48.03	43.5	62.93	51.97	39.91	66.32	53.35	44.72	69.45	51.76	46.19	26.31	27.7	25.98	5.31	6.37	4.83	65.94	75.31	65.9	62.09	53.84
12700	12700		ENSMUSG00000032578	12700		K04701		'Cish'	CIS-1+++CIS1+++Cis+++F17+++F23+++SOCS	mRNA	4.14460967629038	9.59652060313856E-8	4.3050884632873	2.63145772488152E-6	5.0	URS00009ADF0A+++URS00009BABFD+++NM_001317354.1+++NM_009895.4+++XM_006511635.1	coding	known	NC_000075.6	1.0729301E8	1.07302784E8	+	9 F1|9 57.99 cM	0.04	0.04	0.07	0.76	1.03	2.3	0.55	0.57	1.02	1.65	1.43	0.78	0.16	0.34	0.08	0.14	0.08	0.2	0.17	0.09	0.0	0.8	1.17	2.12	0.5	0.8
12702	12702		ENSMUSG00000053113	12702		K04696		'Socs3'	Cis3+++Cish3+++EF-10+++Ef10+++SSI-3+++Ssi3	mRNA	4.69055439604934	4.56041467939342E-6	7.24432683448157	2.47289819256655E-14	4.0	BGIR10090_187477+++URS00009B029C+++NM_007707.3+++XM_011248707.2	coding	known	NC_000077.6	1.17966079E8	1.17973506E8	+	11|11 E2	19.55	5.25	3.24	373.05	288.4	278.75	266.1	188.52	167.99	221.45	163.96	86.43	106.85	75.4	51.4	147.28	71.39	82.74	3.7	5.09	0.37	464.21	528.66	563.83	273.57	392.06
12796	12796		ENSMUSG00000038357	12796		K13916		'Camp'	CAP18+++Cnlp+++Cramp+++FALL39+++MCLP	mRNA	5.40701521894127	3.601908220058E-4	5.24625244754859	5.22615958472075E-25	1.0	NM_009921.2	coding	known	NC_000075.6	1.09847377E8	1.09849456E8	-	9 F2|9 59.8 cM	0.1	0.1	0.0	3.61	1.41	1.08	3.93	1.69	1.17	2.14	2.75	2.23	1.95	3.39	2.92	1.61	0.66	1.04	0.29	0.39	0.62	10.95	10.75	9.14	10.91	13.45
12823	12823		ENSMUSG00000026141	12823				'Col19a1'		mRNA	2.32789358254929	0.0014019464537209	5.48535140453386	5.459777392417E-4	16.0	BGIR10090_170250+++BGIR10090_171078+++BGIR10090_171079+++BGIR10090_171080+++URS00009AF05A+++URS00009AF499+++URS00009B0B71+++URS00009B25C8+++URS00009B890A+++URS00009B9CA4+++NM_007733.2+++XM_006495642.3+++XM_006495643.3+++XM_006495644.3+++XM_006495645.3+++XM_006495646.3	coding	known	NC_000067.6	2.4257683E7	2.463805E7	+	1|1 A5	0.03	0.01	0.04	0.09	0.07	0.08	0.11	0.13	0.13	0.44	0.67	0.83	0.51	0.6	0.79	0.1	0.06	0.1	0.0	0.0	0.0	0.04	0.03	0.04	0.06	0.04
12981	12981		ENSMUSG00000018916	12981		K05427		'Csf2'	CSF+++Csfgm+++GMCSF+++Gm-CSf+++MGI-IGM	mRNA	3.73628065438684	3.114852491736E-4	6.01553495652037	6.8429548652573E-6	2.0	NM_009969.4+++XM_006532127.2	coding	known	NC_000077.6	5.424727E7	5.4249899E7	-	11 B1.3|11 32.13 cM	0.0	0.16	0.27	3.11	0.79	1.67	2.32	0.82	1.51	228.57	109.06	74.86	244.12	104.05	73.95	2.42	0.73	0.62	0.0	0.2	0.0	0.49	0.44	1.5	1.09	0.87
12985	12985		ENSMUSG00000038067	12985		K05423		'Csf3'	Csfg+++G-CSF+++MGI-IG	mRNA	7.11545067201291	0.0057589861234685	6.35622112544516	2.00615622608004E-17	2.0	NM_009971.1+++XM_006532128.3	coding	known	NC_000077.6	9.8700897E7	9.8704503E7	+	11 D|11 62.45 cM	0.24	0.0	0.0	39.56	16.46	8.1	20.41	5.55	1.03	104.77	71.61	27.22	75.32	53.8	17.4	8.48	2.98	3.96	0.12	0.2	0.0	12.93	7.46	7.34	8.9	5.42
13003	13003		ENSMUSG00000021614	13003		K06793		'Vcan'	5430420N07Rik+++9430051N09+++Cspg2+++DPEAAE+++NG2+++PG-M+++PG-M(V0)+++PG-M(V1)+++hdf	mRNA	2.28466211165186	6.179654725572359E-13	3.40705248697562	5.6675361279094095E-18	14.0	BGIR10090_190537+++URS00009B320C+++URS00009B3C9D+++URS00009B3DD6+++URS00009B6621+++URS00009B7E82+++URS00009C2A1C+++NM_001081249.1+++NM_001134474.1+++NM_001134475.1+++NM_019389.2+++NM_172955.1+++XM_011244470.1+++XM_011244471.2	coding	known	NC_000079.6	8.965531E7	8.9742694E7	+	13 C3|13 45.5 cM	0.94	0.52	0.74	3.17	2.73	3.82	2.29	3.4	3.91	5.91	5.88	4.89	4.16	4.24	3.75	3.7	2.05	3.79	0.48	0.67	0.47	11.23	4.97	4.73	5.84	2.67
13197	13197		ENSMUSG00000036390	13197		K04402		'Gadd45a'	AA545191+++Ddit1+++GADD45	mRNA	3.08128103691696	3.55215153440608E-28	1.19619173926489	0.0286695657977729	3.0	BGIR10090_179870+++URS00009AFA84+++NM_007836.1	coding	known	NC_000072.6	6.7035096E7	6.7038001E7	+	6|6 C1	10.27	6.7	9.5	61.89	45.2	33.44	69.19	56.42	61.95	58.15	70.5	87.42	70.79	85.43	96.95	9.51	10.86	12.35	23.8	14.9	18.73	9.53	26.38	25.72	11.24	34.89
13537	13537		ENSMUSG00000027368	13537		K04459		'Dusp2'	PAC1	mRNA	3.17079174839811	5.444988989595199E-12	4.30513352050545	1.56415120481785E-63	2.0	BGIR10090_172621+++NM_010090.2	coding	known	NC_000068.7	1.27336159E8	1.27338377E8	+	2|2 F1	5.77	3.15	4.87	64.32	37.86	31.38	50.47	28.34	22.67	19.35	13.04	9.79	16.51	9.68	10.03	12.91	7.81	7.78	3.2	3.01	3.24	70.0	44.37	37.28	50.9	46.84
13614	13614		ENSMUSG00000021367	13614		K16366		'Edn1'	ET-1+++PPET1+++preproET	mRNA	6.31853241021553	2.3449174506557602E-23	5.53869424472019	3.82939915348582E-23	4.0	BGIR10090_189760+++BGIR10090_189761+++URS0000BD417F+++NM_010104.4	coding	known	NC_000079.6	4.2301476E7	4.230799E7	+	13 A4|13 20.82 cM	0.45	0.18	0.1	35.4	30.11	19.15	23.65	16.78	8.04	20.26	20.66	11.01	18.5	13.39	9.42	6.48	5.62	4.59	0.33	0.12	0.16	22.23	13.93	18.5	9.95	4.22
13618	13618		ENSMUSG00000022122	13618		K04198		'Ednrb'	ET-B+++ET-BR+++ETR-b+++ETb+++Sox10m1	mRNA	3.16272425898779	4.8145143281882404E-14	2.80263045722308	4.50284472903458E-5	4.0	NM_001136061.2+++NM_001276296.1+++NM_007904.4+++XM_006518515.2	coding	known	NC_000080.6	1.03814615E8	1.03844476E8	-	14 E2.3|14 53.05 cM	0.42	0.23	0.27	1.33	0.97	2.15	1.86	1.61	3.41	4.27	3.9	8.41	5.0	4.2	7.4	0.3	0.34	0.4	0.27	0.23	0.04	0.33	0.56	0.27	0.71	0.88
13637	13637		ENSMUSG00000003070	13637		K05462		'Efna2'	CEK7L+++Elf1+++Epl6+++Eplg6+++Lerk6	mRNA	2.66972046891081	1.04493284297773E-7	3.77390526924252	9.27830199067283E-8	1.0	NM_007909.3	coding	known	NC_000076.6	8.0179482E7	8.019001E7	+	10 C1|10 39.72 cM	0.38	0.28	0.73	1.41	0.99	3.03	1.89	1.91	3.72	1.39	1.19	1.78	1.25	0.92	1.8	0.72	0.61	1.26	0.2	0.1	0.16	0.64	0.7	2.46	0.74	1.1
13838	13838		ENSMUSG00000026235	13838		K05105		'Epha4'	2900005C20Rik+++AI385584+++Cek8+++Hek8+++Sek+++Sek1+++Tyro1+++rb	mRNA	5.86421360587906	9.508971158931231E-19	7.22636932505892	6.6195182594743E-46	10.0	BGIR10090_170525+++BGIR10090_171352+++BGIR10090_171353+++BGIR10090_171354+++BGIR10090_171355+++BGIR10090_171356+++URS00009B2DF7+++NM_007936.3+++XM_006496407.2+++XM_006496408.1	coding	known	NC_000067.6	7.7367182E7	7.7515103E7	+	1 C4|1 39.55 cM	0.03	0.03	0.03	1.76	0.71	0.73	1.6	0.96	1.04	11.14	4.09	3.15	10.7	4.63	3.75	0.68	0.27	0.24	0.12	0.04	0.04	5.1	4.61	8.09	7.08	4.32
13841	13841		ENSMUSG00000028289	13841		K05108		'Epha7'	Cek11+++Ebk+++Ehk3+++Hek11+++Mdk1	mRNA	2.60390512589367	0.0383435482120986	3.19599919345003	0.0314924546880899	14.0	BGIR10090_175519+++BGIR10090_175520+++BGIR10090_176462+++URS000076A51F+++URS00009B5259+++URS00009BD49B+++URS00009C07E5+++NM_001122889.1+++NM_001290434.1+++NM_010141.4+++XM_006537606.3+++XM_006537607.3+++XM_017319954.1+++XM_017319955.1	coding	known	NC_000070.6	2.8813047E7	2.8967511E7	+	4 A4|4 12.42 cM	0.02	0.0	0.04	0.12	0.13	0.06	0.08	0.07	0.12	0.09	0.22	0.34	0.12	0.13	0.32	0.21	0.17	0.06	0.01	0.0	0.02	0.02	0.06	0.07	0.03	0.06
140486	140486		ENSMUSG00000013415	140486		K17391		'Igf2bp1'	AL024068+++AW549074+++CRD-BP+++Crdbp+++D030026A21Rik+++D11Moh40e+++D11Moh45+++IMP-1+++IMP1+++Neilsen+++ZBP-1+++Zbp1+++mir-3063	mRNA	2.19825391628044	0.0475066798568847	5.03945712061876	2.764821496873E-4	6.0	URS000077DCEB+++URS00009B3504+++URS00009B5A1D+++URS00009B6114+++URS00009B65E8+++NM_009951.4	coding	known	NC_000077.6	9.5957163E7	9.6008055E7	+	11 D|11 59.08 cM	0.01	0.04	0.01	0.11	0.07	0.03	0.11	0.08	0.07	0.2	0.19	0.16	0.21	0.21	0.12	0.06	0.12	0.08	0.01	0.0	0.0	0.04	0.09	0.22	0.06	0.11
14058	14058		ENSMUSG00000031444	14058		K01314		'F10'	Cf10+++fX	mRNA	2.98455071426876	3.60870455250101E-14	3.17198948412965	7.94046289670722E-28	2.0	NM_001242368.1+++NM_007972.4	coding	known	NC_000074.6	1.3037308E7	1.3056676E7	+	8 A1.1|8 5.73 cM	1.81	3.86	3.64	16.08	32.71	21.66	12.06	29.13	20.86	10.7	16.86	12.12	11.31	18.12	13.18	5.26	10.92	11.95	12.25	12.63	12.18	59.06	82.92	113.92	50.43	76.72
14066	14066		ENSMUSG00000028128	14066		K03901		'F3'	AA409063+++CD142+++Cf-3+++Cf3+++TF	mRNA	2.42322086669638	2.74108526980408E-7	1.57931763115502	0.001911267149235	3.0	BGIR10090_174769+++BGIR10090_174770+++NM_010171.3	coding	known	NC_000069.6	1.21723055E8	1.2173554E8	+	3 G1|3 52.94 cM	0.38	0.53	0.94	4.44	7.82	13.62	1.76	3.05	3.59	1.2	0.63	0.2	0.29	0.08	0.16	0.21	0.41	0.3	2.02	3.71	3.35	5.31	16.45	16.32	2.7	8.13
14077	14077		ENSMUSG00000028773	14077		K08752		'Fabp3'	Fabph-1+++Fabph-4+++Fabph1+++Fabph4+++H-FABP+++Mdgi	mRNA	2.12317587472381	5.714568410747331E-14	4.09486789120879	2.43944039924457E-26	1.0	NM_010174.1	coding	known	NC_000070.6	1.30308778E8	1.30315463E8	+	4 D2.2|4 63.43 cM	21.43	16.09	14.85	62.0	70.6	61.76	56.88	74.09	63.29	48.41	57.56	57.17	48.17	63.02	62.35	7.36	19.98	26.64	7.66	4.68	10.65	78.65	78.67	84.17	96.62	65.75
14081	14081		ENSMUSG00000018796	14081		K01897		'Acsl1'	Acas+++Acas1+++Acs+++FACS+++Facl2+++LACS 1+++LACS1	mRNA	2.49383005789722	2.82357896257309E-6	4.32573160893483	5.97804090034183E-72	8.0	BGIR10090_182457+++NM_001302163.1+++NM_007981.4+++XM_006509262.3+++XM_006509264.3+++XM_006509265.2+++XM_006509266.2+++XM_017312563.1	coding	known	NC_000074.6	4.6471037E7	4.6536051E7	+	8|8 B1.1	69.32	28.13	24.74	242.69	196.11	140.73	253.1	193.41	141.76	850.07	505.79	347.68	821.07	507.76	346.41	151.34	88.03	91.79	18.44	15.35	15.01	274.36	222.17	243.13	274.65	188.07
14086	14086		ENSMUSG00000029581	14086		K17455		'Fscn1'	AI663989+++Fan1+++fascin-1	mRNA	2.24138574113788	1.18477995628E-4	2.6818687479493	4.60491138131053E-10	1.0	NM_007984.2	coding	known	NC_000071.6	1.42960355E8	1.42973189E8	+	5 G2|5 81.84 cM	18.45	10.79	34.44	107.89	47.24	76.7	128.9	45.84	65.58	93.61	74.71	75.16	84.73	55.41	68.87	97.95	66.33	127.83	12.09	12.09	4.55	27.05	62.06	45.31	28.32	63.99
14102	14102		ENSMUSG00000024778	14102		K04390		'Fas'	AI196731+++APO1+++APT1+++CD95+++TNFR6+++Tnfrsf6+++lpr	mRNA	2.5959189521948	7.82094389894741E-5	5.31867533441563	7.768337347353121E-25	5.0	BGIR10090_196079+++BGIR10090_196080+++NM_001146708.1+++NM_007987.2+++XM_011247141.1	coding	known	NC_000085.6	3.4290659E7	3.4327775E7	+	19 C1|19 29.48 cM	9.29	2.02	2.26	15.15	12.95	19.16	23.22	19.32	29.5	9.22	9.45	15.03	9.39	11.75	15.3	6.66	5.54	7.17	1.43	0.58	0.19	13.2	16.15	13.04	17.48	22.57
14106	14106		ENSMUSG00000033837	14106		K09400		'Foxh1'	Fast1+++Fast2+++fast-1+++fast-2	mRNA	2.60770040388301	0.0092876812202378	3.39172548075984	0.468857967181345	2.0	NM_007989.4+++XM_006520436.3	coding	known	NC_000081.6	7.6667829E7	7.6671545E7	-	15|15 D3	0.06	0.04	0.2	0.42	0.23	0.32	0.66	0.37	0.6	0.76	0.55	0.8	0.64	0.45	0.51	0.3	0.0	0.18	0.0	0.0	0.0	0.08	0.04	0.04	0.08	0.0
14130	14130		ENSMUSG00000026656	14130		K12560		'Fcgr2b'	AI528646+++CD32+++F630109E10Rik+++Fc[g]RII+++FcgRII+++Fcgr2+++Fcgr2a+++Fcr-2+++Fcr-3+++Ly-17+++Ly-m20+++LyM-1+++Lym-1+++fcRII	mRNA	2.3802909547325	2.16141293289017E-6	1.6785247685858	6.1695934377117E-7	3.0	URS0000811CD7+++NM_001077189.1+++NM_010187.2	coding	known	NC_000067.6	1.70960558E8	1.70977746E8	+	1 H3|1 78.02 cM	90.14	41.12	38.28	373.36	273.95	223.25	333.94	222.25	182.75	308.05	383.6	291.7	282.44	350.7	302.71	174.68	154.55	200.76	133.19	252.9	129.9	367.05	811.83	598.95	280.25	418.95
14204	14204		ENSMUSG00000074141	14204		K03334		'Il4i1'	Fig1+++Fig1-ps+++LAAO+++LAO	mRNA	2.02864963400241	2.34661299087074E-5	4.48465371329107	3.71316971921212E-32	2.0	BGIR10090_181460+++NM_010215.3	coding	known	NC_000073.6	4.483616E7	4.4840809E7	+	7 B3|7 28.93 cM	3.94	5.1	12.54	22.82	30.35	45.38	16.24	21.62	36.17	9.6	8.47	9.36	8.14	6.6	8.28	10.78	10.89	16.53	1.47	0.52	0.97	13.28	26.05	26.85	11.55	16.48
14362	14362		ENSMUSG00000044674	14362		K02432		'Fzd1'	AW227548+++FZ-1+++Fz1	mRNA	4.02833699858463	9.214257042321911E-15	4.04957828549026	4.08952361782171E-30	1.0	NM_021457.3	coding	known	NC_000071.6	4753839.0	4758216.0	-	5 A1|5 2.61 cM	1.59	0.95	0.59	20.98	12.4	7.09	20.16	13.5	8.71	33.82	19.06	10.38	33.09	21.02	10.33	4.87	2.14	1.68	3.34	2.11	1.19	27.6	22.04	26.8	24.69	24.79
14411	14411		ENSMUSG00000030109	14411		K05039		'Slc6a12'	BGT1+++GAT-2+++GAT2+++Gabt2	mRNA	5.89841246398771	6.556452847018E-4	6.25729464982352	1.1788140122077E-5	5.0	NM_133661.3+++XM_006505533.3+++XM_006505534.1+++XM_006505535.2+++XM_006505536.1	coding	known	NC_000072.6	1.21342599E8	1.21365773E8	+	6|6 F1	0.0	0.0	0.02	0.19	0.39	0.61	0.16	0.33	0.84	1.2	1.34	1.89	1.6	1.58	2.29	0.43	0.52	1.06	0.02	0.02	0.0	0.52	0.57	0.74	0.28	0.48
14422	14422		ENSMUSG00000013418	14422		K09655		'B4galnt2'	AI593864+++Dlb-1+++Dlb1+++Galg2+++Galgt2+++Ggm3+++Igf2bp1	mRNA	2.2585559906352	0.0149510390555755	-0.238992641716524	0.85913128625517	6.0	URS0000764DEC+++URS000077B9CE+++URS00009AF2CB+++URS00009B15E6+++NM_008081.3+++XM_006532201.3	coding	known	NC_000077.6	9.5863559E7	9.591492E7	+	11 D|11 59.02 cM	0.11	0.04	0.06	0.26	0.09	0.08	0.39	0.21	0.25	0.14	0.06	0.41	0.14	0.26	0.25	0.18	0.04	0.33	0.38	0.18	0.19	0.17	0.08	0.07	0.09	0.17
14457	14457		ENSMUSG00000033066	14457		K18618		'Gas7'	AW124766+++B230343A10Rik+++Gas7-cb	mRNA	2.24896217098994	9.525347999601119E-11	3.17264872929095	4.02051146589279E-35	15.0	BGIR10090_186950+++URS0000786226+++URS00009AD4AB+++URS00009B396D+++NM_001109657.3+++NM_001277079.1+++NM_001277080.1+++NM_008088.5+++XM_006532202.1+++XM_006532205.3+++XM_006532208.3+++XM_006532209.1+++XM_006532210.2+++XM_006532211.2+++XM_017314262.1	coding	known	NC_000077.6	6.7455024E7	6.7688992E7	+	11|11 B3	34.16	19.01	18.32	85.72	88.75	101.24	93.59	97.47	100.04	64.03	65.86	65.05	66.47	64.35	68.79	42.15	33.13	40.38	21.43	16.67	13.06	81.61	119.1	128.1	84.65	107.8
14571	14571		ENSMUSG00000026827	14571		K00111		'Gpd2'	AA408484+++AI448216+++AU021455+++AW494132+++GPDH+++Gdm1+++Gpd-m+++Gpdh-m+++TISP38	mRNA	2.21233161940128	2.17895173344742E-5	3.77287613334608	3.61680616831087E-47	8.0	BGIR10090_173455+++URS00009AD879+++URS00009B12DB+++URS00009BF5B8+++URS00009C1BE4+++URS00009C3AE7+++NM_001145820.1+++NM_010274.3	coding	known	NC_000068.7	5.7236227E7	5.7370719E7	+	2 C1.1|2 31.66 cM	19.77	8.21	7.45	57.03	43.1	40.11	57.76	45.61	35.17	49.17	38.61	31.74	45.79	35.39	31.2	32.37	22.46	25.57	3.71	6.07	6.11	61.04	58.2	61.26	55.01	50.69
14579	14579		ENSMUSG00000028214	14579		K07846		'Gem'	AV020497	mRNA	2.92320394787303	1.8551832415584202E-9	3.4485707292508	1.78443024484149E-6	1.0	NM_010276.4	coding	known	NC_000070.6	1.1704447E7	1.1714993E7	+	4 A1|4 5.34 cM	0.38	0.44	0.97	4.87	2.37	3.54	4.52	2.49	4.1	1.51	1.06	1.4	1.84	0.96	1.7	0.7	0.46	1.65	0.21	0.19	0.07	0.53	1.82	0.88	0.43	1.71
14581	14581		ENSMUSG00000029275	14581		K09223		'Gfi1'	AW495828+++Gfi-1+++Pal-1+++Pal1	mRNA	6.96270794927354	2.4061023115538002E-18	8.95321335141007	3.0933776258391397E-12	9.0	URS00009AEBC1+++URS00009B1340+++NM_001267621.1+++NM_010278.2+++XM_006534791.2+++XM_006534792.1+++XM_006534793.3+++XM_006534794.1+++XM_011249409.2	coding	known	NC_000071.6	1.07716655E8	1.07727104E8	+	5 F|5 52.23 cM	0.13	0.11	0.04	15.77	5.38	2.33	17.44	7.04	2.99	3.16	2.33	2.56	4.14	2.89	3.29	0.11	0.2	0.19	0.0	0.04	0.0	1.04	3.29	5.3	1.22	5.09
14609	14609		ENSMUSG00000050953	14609		K07372		'Gja1'	AU042049+++AW546267+++Cnx43+++Cx43+++Cx43alpha1+++Gja-1+++Npm1+++connexin43	mRNA	2.97156393775305	2.658410690935E-4	1.90554650636164	4.373605736469E-4	2.0	URS00009B8992+++NM_010288.3	coding	known	NC_000076.6	5.63773E7	5.6390419E7	+	10 B4|10 28.64 cM	1.72	0.4	0.65	11.4	3.98	3.05	11.4	3.66	2.63	53.71	27.19	21.2	53.0	27.75	21.77	30.39	7.01	9.1	1.07	2.51	1.01	3.38	4.45	3.16	4.72	5.36
14745	14745		ENSMUSG00000038668	14745		K04289		'Lpar1'	AI326300+++Edg2+++Gpcr26+++Kdt2+++lpA1+++vzg-1	mRNA	2.11179617023821	1.23836410968177E-16	3.88313311753531	6.22294629003067E-17	14.0	BGIR10090_176635+++URS00009B0198+++URS00009B1C36+++NM_001290486.1+++NM_010336.2+++NM_172989.1+++XM_011249928.2+++XM_011249929.2+++XM_011249930.2+++XM_011249931.2+++XM_011249932.2+++XM_011249933.2+++XM_011249934.2+++XM_011249935.2	coding	known	NC_000070.6	5.8435252E7	5.8554027E7	-	4 B3|4 32.2 cM	2.82	2.2	2.66	8.36	6.5	5.51	8.96	10.38	8.55	16.19	10.13	7.2	15.89	10.77	6.98	4.05	3.9	3.81	0.34	0.85	0.26	5.39	4.14	3.26	6.17	4.21
14825	14825		ENSMUSG00000029380	14825		K05505		'Cxcl1'	Fsp+++Gro1+++KC+++Mgsa+++N51+++Scyb1+++gro	mRNA	6.617791511438	4.57261957965167E-37	9.96438088906443	9.791696358295911E-23	1.0	NM_008176.3	coding	known	NC_000071.6	9.0891245E7	9.0893121E7	+	5 E1|5 44.78 cM	26.14	9.57	10.65	1568.83	781.56	733.81	1924.67	914.29	959.72	5169.29	4279.97	3814.92	5628.82	4452.69	3804.33	157.22	121.4	185.05	4.0	5.03	0.31	621.35	819.52	1321.82	1543.78	1690.59
14990	14990		ENSMUSG00000016283	14990		K06751		'H2-M2'	H-2M2+++Thy19.4	mRNA	2.66643607027632	0.0281716704199587	7.49730089701454	1.3024995251812399E-12	2.0	NM_008204.2+++XM_006523682.1	coding	known	NC_000083.6	3.7480851E7	3.7483624E7	-	17 B1|17 19.16 cM	13.82	1.99	3.22	48.03	24.74	21.2	49.21	31.95	20.68	62.53	75.74	55.75	62.89	87.48	57.38	17.88	21.83	31.62	1.24	0.28	0.08	76.34	27.77	65.99	87.22	32.88
15116	15116		ENSMUSG00000003665	15116		K00752		'Has1'	HAS	mRNA	6.71349377458203	6.49126931645553E-5	5.9000951753028	8.16661669050236E-8	2.0	NM_008215.2+++XM_011246309.2	coding	known	NC_000083.6	1.7843326E7	1.7856194E7	-	17 A3.2|17 10.53 cM	0.0	0.0	0.0	0.43	0.45	0.51	0.59	0.23	0.41	2.0	1.12	0.49	2.04	1.28	0.42	0.42	0.2	0.15	0.05	0.03	0.0	0.44	1.17	0.95	0.54	1.02
15439	15439		ENSMUSG00000031722	15439		K16142		'Hp'	HP-1+++preHP2	mRNA	2.47603416747242	3.2169524229572903E-10	3.83608046945524	7.51397270143831E-12	1.0	NM_017370.2	coding	known	NC_000074.6	1.09575128E8	1.09579172E8	-	8 D3|8 57.11 cM	2.83	1.33	1.7	10.51	17.52	18.97	6.98	9.91	11.26	16.23	19.37	8.63	16.05	13.16	8.59	117.0	76.7	71.47	2.21	0.76	0.43	26.21	51.36	24.28	10.75	15.42
15482	15482		ENSMUSG00000007033	15482		K03283		'Hspa1l'	Hsc70t+++Msh5	mRNA	3.58713922835055	6.39744924135905E-7	2.22962202296135	0.0066088974922346	1.0	NM_013558.2	coding	known	NC_000083.6	3.4972703E7	3.4979228E7	+	17 B1|17 18.51 cM	0.12	0.07	0.18	0.75	0.4	0.54	1.67	1.07	0.76	3.39	2.8	2.53	6.14	3.98	2.49	0.16	0.15	0.11	0.13	0.04	0.14	0.14	0.09	0.18	0.32	0.3
15511	15511		ENSMUSG00000090877	15511		K03283		'Hspa1b'	HSP70B1+++Hsp70+++Hsp70-1+++Hsp70.1+++hsp68	mRNA	5.33206498787903	1.76842021032447E-23	3.93265182764517	1.56765572521551E-34	3.0	BGIR10090_194633+++BGIR10090_194634+++NM_010478.2	coding	known	NC_000083.6	3.4956429E7	3.4972156E7	-	17 B1|17 18.5 cM	3.77	1.88	1.61	33.45	22.58	14.19	128.06	65.61	45.7	42.31	22.13	21.85	106.58	71.61	33.38	1.51	2.51	1.38	8.41	8.98	9.13	39.2	13.75	23.02	129.39	66.56
15894	15894		ENSMUSG00000037405	15894		K06490		'Icam1'	CD54+++Icam-1+++Ly-47+++MALA-2	mRNA	2.70903831697534	1.52647194659451E-8	5.83943790413182	3.3085244327674802E-59	1.0	NM_010493.2	coding	known	NC_000075.6	2.101596E7	2.1028797E7	+	9 A3|9 7.69 cM	169.36	68.64	62.58	526.07	427.32	436.54	637.32	513.33	528.64	259.81	272.08	236.39	221.73	210.13	206.2	172.32	152.24	131.94	26.32	27.3	10.13	622.82	649.51	731.77	802.28	813.78
15937	15937		ENSMUSG00000003541	15937				'Ier3'	AI663993+++IEX-1+++cI-3+++gly96	mRNA	2.8589324525632	2.11474675204549E-5	4.10617368566939	1.76477350301106E-18	4.0	URS00009BA90C+++URS00009BE38A+++URS00009C116C+++NM_133662.2	coding	known	NC_000083.6	3.5821713E7	3.5823081E7	+	17|17 B1	23.86	8.31	7.76	143.47	83.65	61.44	133.34	65.04	41.18	224.34	204.7	147.98	154.81	150.56	108.22	68.07	38.88	41.84	15.84	10.99	3.8	73.58	85.15	98.04	85.26	160.44
16159	16159		ENSMUSG00000027776	16159		K05406		'Il12a'	IL-12p35+++Il-12a+++Ll12a+++p35	mRNA	3.74400257707772	1.23920521116712E-7	8.40951012566198	9.38766135223083E-23	3.0	NM_001159424.2+++NM_008351.3+++XM_006501044.3	coding	known	NC_000069.6	6.8690644E7	6.869855E7	+	3 E1|3 31.92 cM	0.22	0.22	0.9	6.11	3.41	2.92	7.33	3.75	3.24	215.85	111.84	64.5	199.48	108.91	61.63	7.14	3.92	4.43	0.09	0.04	0.09	10.7	6.14	19.22	13.36	8.1
16160	16160		ENSMUSG00000004296	16160		K05425		'Il12b'	Il-12b+++Il-12p40+++Il12p40+++p40	mRNA	4.62328881434844	1.5304092852597899E-13	8.79247469189417	8.64926209219455E-14	1.0	NM_001303244.1	coding	known	NC_000077.6	4.4400063E7	4.4414677E7	+	11 B1.1|11 25.94 cM	0.56	0.41	0.64	18.53	6.29	6.6	20.18	5.74	5.47	126.73	19.89	31.15	108.9	21.09	31.43	6.94	3.94	11.02	0.24	0.04	0.02	14.78	11.89	31.98	19.97	12.11
16175	16175		ENSMUSG00000027399	16175		K04383		'Il1a'	Il-1a	mRNA	6.55454141889759	6.96029450171914E-11	8.42982961874226	3.8711812031611803E-44	3.0	NM_010554.4+++XM_006498793.3+++XM_006498794.3	coding	known	NC_000068.7	1.29299609E8	1.29310877E8	-	2 F1|2 62.9 cM	11.86	2.93	2.83	885.38	408.77	573.98	815.25	293.15	277.65	5728.73	2911.11	1499.95	3802.48	2199.45	1229.31	286.5	84.81	205.19	5.97	6.11	0.94	1122.34	1293.29	1902.6	803.15	648.52
16176	16176		ENSMUSG00000027398	16176		K04519		'Il1b'	IL-1beta+++Il-1b	mRNA	5.58928909583713	3.450382303866E-5	8.7212195361417	5.56498599013581E-10	2.0	NM_008361.4+++XM_006498795.3	coding	known	NC_000068.7	1.29363842E8	1.2937117E8	-	2 F1|2 62.97 cM	142.82	23.95	11.53	4030.7	2467.86	2302.24	3788.43	2051.32	1493.08	7442.16	4717.73	2871.92	6058.08	4034.4	2517.56	1236.78	445.29	656.69	17.26	18.55	0.21	3753.58	4086.48	4659.02	3185.89	2876.22
16184	16184		ENSMUSG00000026770	16184		K05068		'Il2ra'	CD25+++Il2r+++Ly-43	mRNA	2.15360352043149	8.72867331519267E-5	3.04199302951769	3.31390161773903E-6	1.0	NM_008367.3	coding	known	NC_000068.7	1.1642792E7	1.1693194E7	+	2 A1|2 8.91 cM	0.32	0.21	0.21	1.14	0.5	1.03	1.16	0.54	1.04	5.2	2.9	2.6	5.33	1.78	1.78	1.95	0.96	1.97	0.07	0.06	0.05	0.51	0.57	0.58	0.43	0.36
16193	16193		ENSMUSG00000025746	16193		K05405		'Il6'	Il-6	mRNA	5.78879070679944	4.04271432131859E-6	7.50560933565404	6.93893176373787E-6	2.0	NM_001314054.1+++NM_031168.2	coding	known	NC_000071.6	3.0013114E7	3.0019975E7	+	5 B1|5 15.7 cM	1.9	0.59	0.24	78.66	25.39	28.54	83.86	18.39	22.78	809.79	351.58	259.52	654.57	300.82	232.61	30.97	19.55	22.87	1.22	0.62	0.0	182.48	41.62	61.33	147.2	19.64
16323	16323		ENSMUSG00000041324	16323		K04667		'Inhba'		mRNA	3.54986040159288	9.545372384063821E-15	2.67861195009842	3.14693330434901E-8	12.0	BGIR10090_189664+++BGIR10090_189665+++URS00009B35D0+++URS00009B748E+++URS00009B9BB1+++URS00009B9C45+++URS0000BCE524+++NM_008380.1+++XM_006516558.2+++XM_006516559.2+++XM_011244285.2+++XM_011244286.1	coding	known	NC_000079.6	1.5944764E7	1.6032275E7	+	13 A1|13 5.85 cM	0.39	0.22	0.36	5.7	3.41	4.79	3.62	3.37	3.05	74.03	15.7	24.45	47.66	12.73	21.2	4.56	1.99	7.37	0.82	1.47	0.75	3.86	4.89	10.06	3.03	3.54
16365	16365		ENSMUSG00000022126	16365		K17724		'Acod1'	AI323667+++CAD+++Irg1	mRNA	3.09746704388198	0.0470210177332828	8.4320962225078	1.60288520606205E-10	2.0	BGIR10090_191169+++NM_008392.1	coding	known	NC_000080.6	1.03047012E8	1.03056573E8	+	14 E2.3|14 51.67 cM	661.45	72.78	44.67	2813.35	1877.49	1603.37	2570.58	1771.35	1450.13	2210.25	1358.46	1169.92	2068.81	1326.28	1141.47	779.75	512.44	588.2	15.73	14.72	0.3	3705.99	2743.47	2766.66	3136.07	1987.34
16491	16491		ENSMUSG00000047959	16491		K04876		'Kcna3'	Kca1-3+++Kv1.3+++Mk-3	mRNA	2.71963993855276	1.50791291310073E-34	4.08733399280288	3.43075599252741E-14	1.0	NM_008418.2	coding	known	NC_000069.6	1.07036162E8	1.07038129E8	+	3 F2.3|3 46.59 cM	2.23	1.85	2.34	22.16	11.81	13.59	10.59	12.36	12.7	14.22	5.96	6.38	9.72	4.69	4.68	5.5	2.47	4.53	0.11	0.35	0.75	6.39	6.54	11.06	4.25	5.57
16570	16570		ENSMUSG00000020668	16570		K20197		'Kif3c'	mKIAA4058	mRNA	2.1704722667872	4.21274393578684E-7	2.54129089731723	1.0619690524224E-72	3.0	URS00009BB209+++URS00009C1F09+++NM_008445.2	coding	known	NC_000078.6	3365132.0	3406494.0	+	12 A1.1|12 1.77 cM	7.43	4.88	3.19	20.51	16.4	12.04	23.18	18.91	16.82	14.49	13.01	14.98	17.2	13.91	16.67	13.57	12.94	10.57	2.71	2.68	2.35	6.68	7.31	8.77	9.84	11.6
16656	16656		ENSMUSG00000028634	16656		K09239		'Hivep3'	2900056N03Rik+++A130075N07+++AI848000+++E030045D18Rik+++KBP-1+++KBP1+++Krc+++Rc+++Schnurri-3+++Shn3+++Zas3	mRNA	2.5323305568692	2.99406528896153E-13	2.67554484922519	6.07815767682263E-13	13.0	BGIR10090_175967+++BGIR10090_175968+++URS00009B302C+++URS00009B81BD+++NM_010657.3+++XM_006502815.2+++XM_006502816.2+++XM_006502817.2+++XM_011240452.1+++XM_011240453.1+++XR_001784097.1+++XR_867813.2+++XR_867814.1	coding	known	NC_000070.6	1.19733785E8	1.20138045E8	+	4|4 D2.1	17.35	10.82	9.57	41.58	34.39	25.13	39.28	30.66	21.03	4.33	5.2	5.03	3.43	3.57	4.79	16.28	17.06	14.86	6.44	14.22	15.15	19.89	31.16	29.9	17.43	39.8
16763	16763		ENSMUSG00000041782	16763				'Lad1'	LADA+++lad-1	mRNA	3.88638509142054	2.1960752081874203E-9	7.93633942202348	1.42325080114204E-55	1.0	NM_133664.3	coding	known	NC_000067.6	1.35818598E8	1.35833341E8	+	1|1 E4	11.33	2.18	7.73	117.1	50.17	54.29	140.55	58.14	58.56	284.17	224.07	222.96	297.99	245.96	218.83	28.48	25.38	26.91	0.16	0.28	0.06	12.18	18.98	22.04	19.0	23.19
16819	16819		ENSMUSG00000026822	16819		K21129		'Lcn2'	24p3+++AW212229+++NRL+++Sip24	mRNA	3.63226621813296	6.86072374269249E-8	5.93021479032513	9.32283858522232E-41	1.0	NM_008491.1	coding	known	NC_000068.7	3.2384637E7	3.2387739E7	-	2 B|2 22.09 cM	12.14	3.92	4.17	161.03	65.03	46.63	122.51	43.96	40.18	3150.75	1925.16	2665.55	3442.05	2134.83	2726.89	1487.96	540.99	554.77	1.2	3.53	0.84	109.36	180.9	116.44	75.31	87.71
16878	16878		ENSMUSG00000034394	16878		K05419		'Lif'		mRNA	3.46814967946941	3.329082048341E-4	3.76362027540239	1.55487747326623E-13	5.0	NM_001039537.2+++NM_008501.2+++XM_006514542.3+++XM_006514543.3+++XM_006514544.3	coding	known	NC_000077.6	4257568.0	4272514.0	+	11 A1|11 2.94 cM	0.09	0.0	0.05	0.7	0.4	0.37	0.63	0.33	0.36	5.08	1.82	1.86	4.8	2.0	1.72	0.33	0.12	0.31	0.24	0.17	0.07	1.05	1.36	2.08	0.87	1.71
16911	16911		ENSMUSG00000028266	16911				'Lmo4'	A730077C12Rik+++Crp3+++Etohi4	mRNA	2.32641023646036	2.24942552822178E-5	4.39522068489321	1.23650755205446E-119	5.0	BGIR10090_175402+++URS0000811AC9+++NM_001161769.1+++NM_001161770.1+++NM_010723.3	coding	known	NC_000069.6	1.4418853E8	1.44205255E8	-	3 H2|3 68.61 cM	132.35	46.59	43.94	333.77	241.36	238.71	396.09	280.96	272.39	457.34	362.2	305.54	462.79	410.94	336.53	191.77	167.09	169.34	19.87	17.53	13.34	221.24	212.5	202.19	238.86	259.04
16948	16948		ENSMUSG00000024529	16948		K00277		'Lox'	AI893619+++TSC-160+++rrg	mRNA	4.38703146306481	2.51379971309367E-13	2.23617329643937	1.63834650611046E-5	4.0	BGIR10090_195658+++NM_001286181.1+++NM_001286182.1+++NM_010728.3	coding	known	NC_000084.6	5.251606E7	5.2529867E7	-	18 D1|18 28.22 cM	6.92	2.2	1.34	72.02	65.54	58.72	66.89	67.25	54.2	76.14	99.46	119.59	71.14	101.08	119.23	34.97	42.44	58.72	8.86	12.71	3.34	20.21	22.27	21.18	25.03	41.56
17022	17022		ENSMUSG00000036446	17022		K08122		'Lum'	Ldc+++SLRR2D	mRNA	4.58433097144107	0.0281675984946358	0.650457772252327	0.658388331335703	1.0	NM_008524.2	coding	known	NC_000076.6	9.7565501E7	9.7572703E7	+	10 C3|10 50.32 cM	0.0	0.03	0.0	0.21	0.18	0.13	0.31	0.1	0.13	14.94	7.34	6.71	12.46	6.14	5.51	1.98	1.22	1.6	0.31	0.51	0.08	0.34	1.02	0.64	0.18	0.66
170676	170676		ENSMUSG00000092035	170676				'Peg10'	AA407948+++Edr+++HB-1+++MEF3L+++Mar2+++Mart2+++MyEF-3+++Rtl2	mRNA	3.43105581578231	4.87912613143238E-11	4.17454488848001	1.3819650684507E-19	2.0	NM_001040611.1+++NM_130877.2	coding	known	NC_000072.6	4747306.0	4760517.0	+	6 A1|6 1.81 cM	0.34	0.13	0.33	3.26	1.66	1.98	3.42	1.6	2.04	1.57	0.49	0.56	1.55	0.58	0.56	1.9	0.77	1.38	0.09	0.09	0.04	0.95	1.18	1.51	0.8	0.78
17076	17076		ENSMUSG00000026980	17076		K06559		'Ly75'	CD205+++DEC-205+++DEC205	mRNA	2.50791761530207	2.8229537114684E-6	2.50157157322263	1.34153607306849E-7	8.0	BGIR10090_173481+++URS00007682B6+++URS000076AAAB+++URS00009B5B06+++URS00009B9AD6+++URS00009BBF93+++URS00009BE1E3+++NM_013825.3	coding	known	NC_000068.7	6.0291846E7	6.0383564E7	+	2|2 C1.1	0.12	0.19	0.37	0.82	1.19	1.34	0.59	1.26	1.44	2.65	1.52	2.49	2.48	1.36	2.22	0.98	0.62	1.19	0.25	0.49	0.3	0.71	1.28	1.96	0.73	1.52
171171	171171		ENSMUSG00000035513	171171		K16359		'Ntng2'	2610016D08Rik+++Lmnt2	mRNA	3.05779532598833	3.32936226665727E-10	3.59129449789864	5.10045789512895E-11	8.0	BGIR10090_173233+++BGIR10090_173234+++BGIR10090_173235+++BGIR10090_173236+++URS00009AEBFB+++NM_001305805.1+++NM_133500.2+++NM_133501.2	coding	known	NC_000068.7	2.9192535E7	2.9253563E7	-	2 B|2 19.57 cM	0.56	0.47	0.92	6.24	3.23	2.51	5.52	4.54	2.94	40.93	30.16	31.07	36.9	34.43	30.92	7.4	3.19	3.29	1.77	0.55	0.39	8.98	7.83	10.4	7.77	7.69
17133	17133		ENSMUSG00000042622	17133		K09037		'Maff'		mRNA	3.38971701226385	2.15136389593553E-9	3.23372130527574	1.72839245536855E-11	8.0	BGIR10090_192497+++NM_001304830.1+++NM_001304831.1+++NM_001304832.1+++NM_010755.4+++XM_006520546.3+++XM_006520550.3+++XM_011245484.2	coding	known	NC_000081.6	7.9346621E7	7.9359078E7	+	15 E1|15 37.7 cM	4.4	2.03	2.35	39.46	16.66	14.82	41.97	18.53	14.65	21.54	17.1	15.77	22.49	18.84	16.91	5.61	2.89	3.7	2.34	5.1	3.1	7.71	15.09	24.89	9.48	28.51
171463	171463		ENSMUSG00000040717	171463		K05167		'Il17rd'	2810004A10Rik+++AI428510+++Sef+++Sef-S	mRNA	2.60421890639622	0.0011853339834902	3.60311718993306	1.58988774833627E-6	5.0	BGIR10090_190825+++URS00009B6C22+++NM_134437.3+++XM_006518667.3+++XM_006518668.2	coding	known	NC_000080.6	2.7038989E7	2.7107286E7	+	14|14 A3	0.02	0.05	0.02	0.11	0.11	0.15	0.14	0.14	0.15	0.16	0.21	0.15	0.22	0.18	0.19	0.01	0.02	0.08	0.05	0.02	0.01	0.09	0.18	0.2	0.24	0.16
17295	17295		ENSMUSG00000009376	17295		K05099		'Met'	AI838057+++HGF+++HGFR+++Par4+++c-Met	mRNA	2.49270256829264	1.35464123341796E-20	4.5476084510539	1.28358664655199E-64	7.0	URS00009B56F4+++URS00009BF5F3+++URS00009C3F67+++NM_008591.2+++XM_006505002.3+++XM_011241042.2+++XM_011241043.2	coding	known	NC_000072.6	1.7463348E7	1.757398E7	+	6 A2|6 7.83 cM	3.12	1.95	2.58	10.86	13.04	16.2	9.63	12.49	14.66	16.38	9.55	11.9	14.83	9.17	11.22	8.2	6.01	10.22	0.79	1.1	1.18	16.26	16.94	25.6	14.59	14.89
17386	17386		ENSMUSG00000050578	17386		K07994		'Mmp13'	Clg+++MMP-13+++Mmp1	mRNA	3.38410391091859	1.90535567287192E-62	5.00385199673218	1.23146040585971E-26	1.0	NM_008607.2	coding	known	NC_000075.6	7272514.0	7283333.0	+	9|9 A1	11.59	10.63	10.12	93.08	113.2	160.94	75.56	93.04	120.61	91.03	45.97	59.28	62.13	41.69	52.9	27.35	25.9	91.81	4.29	9.58	6.97	400.9	222.81	224.85	222.05	75.48
17872	17872		ENSMUSG00000040435	17872		K14019		'Ppp1r15a'	9630030H21+++Gadd34+++Myd116	mRNA	2.75478939839169	1.4393062175968398E-11	3.4739944450789	7.96838210436692E-27	2.0	BGIR10090_181496+++NM_008654.2	coding	known	NC_000073.6	4.5522917E7	4.5526268E7	-	7|7 B3	17.5	14.56	16.55	87.16	49.38	39.81	134.41	67.35	65.63	136.49	98.0	151.03	185.75	137.69	174.53	11.99	17.5	16.89	28.01	13.9	17.27	84.72	81.93	120.92	150.53	127.15
17873	17873		ENSMUSG00000015312	17873		K04402		'Gadd45b'	AI323528+++Myd118	mRNA	2.45165612749913	1.7352071457215902E-24	2.93065455476297	1.18010988108401E-35	2.0	BGIR10090_185566+++NM_008655.1	coding	known	NC_000076.6	8.0930091E7	8.0932204E7	+	10 C1|10 39.72 cM	24.46	28.45	39.73	149.36	117.74	118.67	148.88	135.22	134.55	206.11	151.87	123.69	217.49	160.49	132.58	37.51	51.24	53.53	39.36	27.64	24.23	135.66	118.07	117.59	166.83	158.06
18034	18034		ENSMUSG00000025225	18034		K04469		'Nfkb2'	NF-kappaB2+++lyt+++p49+++p49/p100+++p50B+++p52	mRNA	2.12259584974615	1.56252717915829E-5	4.37471075298456	4.98514706568621E-127	8.0	BGIR10090_196176+++URS00009BF7D0+++URS0000CCDFC6+++URS0000CCE038+++NM_001177369.1+++NM_001177370.1+++NM_019408.3+++XM_006526743.3	coding	known	NC_000085.6	4.6303585E7	4.6319534E7	+	19 C3|19 38.8 cM	106.63	56.36	45.12	342.65	254.76	189.17	333.39	236.01	186.53	307.9	246.49	210.65	323.31	265.97	204.95	98.2	94.01	78.29	23.43	18.28	17.12	263.45	273.35	318.39	266.65	284.05
18035	18035		ENSMUSG00000021025	18035		K04734		'Nfkbia'	AI462015+++Nfkbi	mRNA	2.57419871850792	7.12123403584046E-10	4.93188563709915	3.9226019310315E-113	1.0	NM_010907.2	coding	known	NC_000078.6	5.5489409E7	5.5492647E7	-	12|12 C1	190.93	110.42	97.33	869.46	638.51	583.11	839.3	629.66	521.06	762.64	559.65	392.42	729.18	528.15	376.07	398.39	331.39	283.64	39.26	30.41	23.78	673.82	628.86	678.78	654.03	717.69
18036	18036		ENSMUSG00000030595	18036		K02581		'Nfkbib'	I(Kappa)B(beta)+++I-kappa-B-beta+++IKB-beta+++IKappaBbeta+++IkB+++IkBb+++NF-kappa-BIB+++ikB-B	mRNA	2.07858489766911	2.83767573621111E-7	1.5962077615124	1.6407300783200102E-20	2.0	NM_001306222.1+++NM_010908.5	coding	known	NC_000073.6	2.8758251E7	2.8766644E7	-	7|7 B1	109.01	61.31	63.24	345.82	219.51	177.13	345.58	252.03	226.39	464.2	393.63	366.08	517.97	445.37	395.09	99.18	125.06	102.99	49.04	43.95	36.69	82.73	61.35	83.28	90.41	92.07
18126	18126		ENSMUSG00000020826	18126		K13241		'Nos2'	MAC-NOS+++NOS-II+++Nos-2+++Nos2a+++i-NOS+++iNOS	mRNA	4.5191498636666	5.455940262714E-4	7.02638932553147	8.09788477141714E-8	6.0	BGIR10090_187141+++URS00000C6568+++NM_001313921.1+++NM_001313922.1+++NM_010927.4+++XM_006532446.3	coding	known	NC_000077.6	7.8920787E7	7.8960232E7	+	11 B5|11 46.74 cM	1.44	0.26	0.17	28.09	13.08	6.9	20.39	9.68	5.76	61.05	10.79	3.76	34.7	5.67	2.94	8.99	2.11	1.95	0.43	0.59	0.01	108.08	63.65	44.1	51.97	24.32
18413	18413		ENSMUSG00000058755	18413		K05418		'Osm'	OncoM	mRNA	2.06151040139902	8.11080350859972E-7	1.03985286630433	8.03700641064795E-5	1.0	NM_001013365.2	coding	known	NC_000077.6	4236785.0	4241026.0	+	11 A1|11 2.94 cM	2.42	2.49	1.74	14.76	8.8	8.92	10.23	6.64	6.07	30.92	27.58	17.24	19.54	17.49	15.21	3.55	3.7	3.13	2.19	2.56	2.2	3.59	2.78	3.81	3.22	3.21
18578	18578		ENSMUSG00000028525	18578		K13293		'Pde4b'	Dpde4+++R74983+++dunce	mRNA	2.99165459918736	3.43598050656401E-8	5.59963711882173	1.65280658579193E-27	24.0	BGIR10090_175847+++BGIR10090_175848+++BGIR10090_175849+++BGIR10090_175850+++URS00009AFB8B+++URS00009B2012+++URS00009B2445+++URS00009B5C66+++URS00009B6F53+++URS00009BA467+++URS00009BA771+++URS00009BF422+++URS00009C19C5+++URS00009C47F0+++NM_001177980.1+++NM_001177981.1+++NM_001177982.1+++NM_001177983.1+++NM_019840.2+++XM_006502855.3+++XM_006502856.2+++XM_006502857.3+++XM_017320029.1+++XM_017320030.1	coding	known	NC_000070.6	1.02087528E8	1.02607262E8	+	4 C6|4 46.99 cM	17.5	6.61	5.86	84.7	59.58	58.3	88.42	61.74	51.82	83.36	61.83	51.62	79.75	56.37	46.68	44.62	29.58	28.7	4.3	1.76	0.75	75.07	92.17	95.48	69.34	78.71
18596	18596		ENSMUSG00000024620	18596		K05089		'Pdgfrb'	AI528809+++CD140b+++PDGFR-1+++Pdgfr	mRNA	2.35564806096094	6.13962167781697E-6	1.59655890884346	1.178404186794E-4	4.0	URS00009B7E9F+++NM_001146268.1+++NM_008809.2+++XM_011246856.2	coding	known	NC_000084.6	6.104515E7	6.1085067E7	+	18 E1|18 34.41 cM	0.47	0.68	1.09	3.94	1.7	1.11	4.82	2.32	2.15	3.68	2.42	2.17	3.93	2.69	1.68	1.66	0.84	1.17	1.52	2.71	1.06	1.94	4.1	4.27	2.6	4.13
18712	18712		ENSMUSG00000024014	18712		K04702		'Pim1'	Pim-1	mRNA	2.77818595891547	9.2088342978427E-16	3.68040872328137	1.07235122981459E-32	3.0	BGIR10090_193937+++BGIR10090_193938+++NM_008842.3	coding	known	NC_000083.6	2.949076E7	2.94974E7	+	17 A3.3|17 15.38 cM	15.03	11.32	10.76	111.23	77.72	71.01	90.88	60.77	60.0	101.04	69.75	62.31	85.74	55.55	50.69	24.89	20.7	23.38	13.49	15.63	9.88	162.51	144.94	124.99	150.27	89.36
18715	18715		ENSMUSG00000031155	18715		K08806		'Pim2'	DXCch3+++Pim-2	mRNA	2.38900795928324	2.050572555821E-4	3.30161527574069	5.85905821144625E-18	1.0	NM_138606.2	coding	known	NC_000086.7	7878306.0	7883432.0	+	X A1.1|X 3.55 cM	29.79	9.78	6.63	55.9	51.72	34.15	80.49	75.9	50.85	26.52	72.88	95.98	29.53	66.06	92.48	69.98	109.01	57.1	6.33	4.36	3.9	18.94	19.06	15.04	29.58	53.18
18788	18788		ENSMUSG00000062345	18788		K19821		'Serpinb2'	PAI-2+++Planh2+++ovalbumin	mRNA	4.60791222403244	2.6730432806402303E-19	6.04809924211337	4.9945894492306E-64	3.0	NM_001174170.1+++NM_011111.4+++XM_011247942.1	coding	known	NC_000067.6	1.07500892E8	1.075256E8	+	1 E2.1|1 50.34 cM	2.99	1.03	0.94	56.0	59.83	52.37	38.79	37.59	26.4	366.15	546.29	394.51	294.17	530.74	374.84	47.04	43.11	125.57	1.12	1.98	1.11	78.7	149.87	178.93	45.64	57.68
18799	18799		ENSMUSG00000010660	18799		K05857		'Plcd1'	AW212592+++C79986	mRNA	2.18357193619237	3.10220971356423E-10	1.96920470626713	1.31130161342645E-7	7.0	BGIR10090_185155+++BGIR10090_185156+++NR_121571.1+++NM_001293648.1+++NM_019676.3+++XM_006511984.2+++XR_001778818.1	coding	known	NC_000075.6	1.19071527E8	1.19093592E8	-	9|9 F3	0.55	0.61	0.88	2.56	2.03	2.79	2.33	2.13	3.28	1.56	1.9	2.9	2.13	2.37	3.24	0.47	0.54	1.26	2.02	1.53	1.46	2.32	3.43	6.07	2.96	4.37
19201	19201		ENSMUSG00000025429	19201		K20124		'Pstpip2'	MAYP+++cmo	mRNA	2.28777825345535	3.21137244729802E-7	3.86548779325337	5.7503524478400005E-34	2.0	BGIR10090_195331+++NM_013831.4	coding	known	NC_000084.6	7.779455E7	7.7882879E7	+	18 E3|18 52.38 cM	16.23	5.94	8.03	44.58	41.73	42.38	41.98	43.48	40.6	49.67	49.08	37.29	46.55	42.66	34.33	20.75	13.19	15.48	11.3	9.33	4.92	93.57	89.87	90.36	87.99	77.71
19225	19225		ENSMUSG00000032487	19225		K11987		'Ptgs2'	COX2+++Cox-2+++PES-2+++PGHS-2+++PHS II+++PHS-2+++Pghs2+++TIS10+++gripghs	mRNA	7.26844507929119	1.65495995058812E-51	8.03555725983374	3.35434409393664E-50	2.0	BGIR10090_170817+++NM_011198.4	coding	known	NC_000067.6	1.50100031E8	1.50108234E8	+	1 G1|1 63.84 cM	1.67	0.93	0.83	310.62	147.21	133.4	220.25	131.49	83.46	1840.89	801.92	546.17	1563.71	782.12	544.33	35.04	20.15	25.01	0.59	1.0	0.16	112.8	145.21	176.65	109.75	67.56
19273	19273		ENSMUSG00000028909	19273		K16662		'Ptpru'	Ftp-1+++PCP-2+++PTP+++PTP-lambda+++PTPlambda+++Pcp2+++Ptpf+++Ptprl+++R-PTP-U+++R-PTP-psi+++RPTPlambda	mRNA	3.52598408987852	2.47798143014536E-5	2.67658432819472	2.182521230485E-4	20.0	BGIR10090_177011+++BGIR10090_177012+++URS00009B61DF+++NM_001083119.2+++NM_011214.2+++XM_006538666.3+++XM_006538667.3+++XM_006538668.3+++XM_006538670.3+++XM_006538672.3+++XM_006538673.2+++XM_006538674.2+++XM_011250210.2+++XM_011250211.2+++XM_011250212.2+++XM_011250213.2+++XM_011250214.2+++XM_011250215.2+++XM_011250216.1+++XM_017320082.1	coding	known	NC_000070.6	1.31768457E8	1.31838314E8	+	4 D2.3|4 64.5 cM	0.29	0.05	0.04	1.25	0.84	0.59	1.6	1.32	0.81	6.73	7.3	7.45	6.81	8.38	6.71	0.4	0.43	0.37	0.29	0.05	0.07	0.26	0.18	0.38	0.75	0.54
193740	193740		ENSMUSG00000091971	193740		K03283		'Hspa1a'	Hsp70-3+++Hsp70.3+++Hsp72+++hsp68+++hsp70A1	mRNA	5.1322309138356	6.1934827813916595E-18	3.94409964332821	3.08053787228398E-25	1.0	NM_010479.2	coding	known	NC_000083.6	3.4969359E7	3.4972156E7	-	17 B1|17 18.51 cM	2.83	1.4	1.09	15.27	8.98	5.26	88.12	38.44	25.43	43.47	18.39	18.71	104.22	67.41	31.81	1.34	1.26	1.12	2.81	3.59	5.01	14.95	6.03	9.17	56.18	28.25
19419	19419		ENSMUSG00000027347	19419		K04350		'Rasgrp1'	Rasgrp+++calDAG-GEFII	mRNA	3.54121096399007	0.0024021139807515	6.74480062543146	3.55700162332307E-105	4.0	BGIR10090_173777+++URS00009AF9D0+++URS00009C362C+++NM_011246.2	coding	known	NC_000068.7	1.17279035E8	1.17343267E8	-	2 E5|2 59.19 cM	3.09	0.4	0.61	18.78	10.64	10.25	18.69	11.87	10.36	32.5	19.6	11.78	29.22	16.96	10.31	16.41	8.94	7.28	0.18	0.23	0.13	16.33	14.62	15.37	15.19	12.36
195727	195727		ENSMUSG00000059493	195727				'Nhs'	Gm389+++Gm48+++Nhs1+++Xcat	mRNA	2.70920467961586	0.0133762637878216	3.19155610672114	0.0038927567759556	18.0	URS0000781A7E+++URS00009AFE03+++URS00009B2CBB+++URS00009BACEE+++URS00009BD57E+++URS00009BDD63+++URS00009BF9FF+++URS00009BFA21+++URS00009C069F+++URS00009C4732+++URS00009C4DC2+++URS00009C5101+++URS00009C57B6+++NM_001081052.2+++NM_001290526.1+++XM_006528765.2+++XM_006528766.2+++XM_011247800.1	coding	known	NC_000086.7	1.6183329E8	1.62159441E8	+	X F4|X 74.17 cM	0.32	0.03	0.05	1.8	0.37	0.47	1.23	0.56	0.52	3.1	1.94	2.49	2.58	2.2	2.66	2.62	1.41	1.34	0.0	0.07	0.01	0.09	0.08	0.17	0.16	0.16
19663	19663		ENSMUSG00000031586	19663				'Rbpms'	2010300K22Rik+++2700019M19Rik+++AU017537+++RBP-MS+++hermes	mRNA	2.30864602208319	3.48138811439E-4	2.47828505728424	4.71487285488284E-8	30.0	BGIR10090_182410+++BGIR10090_182411+++BGIR10090_182412+++BGIR10090_183083+++BGIR10090_183084+++BGIR10090_183085+++URS000077259C+++URS000077FD13+++URS00009AD984+++URS00009AEB6B+++URS00009AFC6F+++URS00009B2F7D+++URS00009C4815+++URS00009C4E56+++URS00009C4F32+++NM_001042674.2+++NM_001042675.2+++NM_001286168.1+++NM_019733.3+++XM_006509034.3+++XM_006509035.3+++XM_006509037.3+++XM_017312620.1+++XM_01731…	coding	known	NC_000074.6	3.3777048E7	3.3929896E7	+	8|8 A4	18.71	5.48	6.11	54.16	38.36	24.39	57.61	35.75	28.98	76.18	65.61	65.2	79.21	68.59	68.87	43.13	34.93	36.08	18.16	5.67	9.72	40.08	35.28	52.68	43.2	33.82
19696	19696		ENSMUSG00000020275	19696		K09254		'Rel'	c-Rel	mRNA	2.04185450346897	6.1934827813916595E-18	3.58772010805176	1.5418756000574E-35	4.0	BGIR10090_187640+++URS000076CD9A+++URS00009C392A+++NM_009044.2	coding	known	NC_000077.6	2.373335E7	2.377097E7	+	11 A3.2|11 14.36 cM	8.37	6.36	6.59	25.29	20.19	23.36	23.1	25.65	25.62	25.57	17.52	21.4	24.7	20.25	20.37	7.59	7.93	9.14	2.95	2.3	3.4	26.18	20.29	25.56	27.27	19.13
19739	19739		ENSMUSG00000020599	19739		K13765		'Rgs9'	RGS9-1+++Rgs9-2	mRNA	2.3958052858713	0.0030127855415442	2.90672756388515	5.41816313557705E-6	4.0	BGIR10090_188329+++NM_001165934.1+++NM_011268.2+++XM_011248828.2	coding	known	NC_000077.6	1.09225348E8	1.09298181E8	-	11 E1|11 71.86 cM	0.08	0.02	0.16	0.24	0.27	0.24	0.17	0.19	0.47	0.87	0.27	0.5	0.74	0.37	0.36	0.18	0.11	0.19	0.04	0.09	0.07	0.34	0.43	0.52	0.46	0.17
19771	19771		ENSMUSG00000039194	19771		K19625		'Rlbp1'	3110056M11Rik+++CRALBP	mRNA	5.08713581731431	0.0204001099893988	1.46093804611176	0.752966060924096	5.0	NM_001173483.1+++NM_020599.2+++XM_006540717.1+++XM_006540718.1+++XM_011250827.1	coding	known	NC_000073.6	7.9374865E7	7.9387043E7	-	7 D2|7 45.0 cM	0.0	0.0	0.0	0.13	0.07	0.08	0.1	0.16	0.15	0.26	0.17	0.1	0.23	0.24	0.05	0.1	0.02	0.0	0.0	0.0	0.05	0.0	0.0	0.0	0.05	0.0
20167	20167		ENSMUSG00000030401	20167		K20722		'Rtn2'	MMS10-P+++Ms10p+++NSPLI+++Nspl1	mRNA	2.78523692462791	0.0398361493222322	5.68809222801112	1.9823953491721803E-31	3.0	BGIR10090_180380+++NM_001025364.3+++NM_013648.6	coding	known	NC_000073.6	1.9282624E7	1.9296164E7	+	7 A3|7 9.54 cM	8.65	1.73	0.82	23.78	17.45	11.27	30.24	17.37	14.15	6.64	9.62	5.68	7.71	7.33	5.41	10.7	11.04	9.55	0.58	0.25	0.22	8.01	8.08	6.6	11.81	9.65
20295	20295		ENSMUSG00000031780	20295		K21083		'Ccl17'	Abcd-2+++Scya17+++Scya17l+++Tarc	mRNA	5.58289414561474	0.0050012457076197	6.57867892715783	5.57082219781847E-6	4.0	NM_011332.3+++XM_006530782.3+++XM_006530783.2+++XM_017312623.1	coding	known	NC_000074.6	9.480525E7	9.4812038E7	+	8 C5|8 46.85 cM	0.0	0.0	0.12	0.23	1.01	9.13	0.35	0.83	4.3	2.55	1.16	1.5	0.28	0.55	0.84	0.0	0.22	1.13	0.12	0.0	0.0	2.23	6.92	2.66	2.34	2.12
20299	20299		ENSMUSG00000031779	20299		K21095		'Ccl22'	ABCD-1+++DCBCK+++MDC+++Scya22	mRNA	2.72385162200148	0.0247954809425961	6.39490559084341	1.07820379643676E-85	1.0	NM_009137.2	coding	known	NC_000074.6	9.4745684E7	9.4751388E7	+	8|8 C5	15.15	27.6	98.94	105.83	216.02	731.39	101.23	198.23	496.89	258.25	145.2	172.97	141.23	87.63	125.78	98.09	54.71	142.72	1.71	2.79	1.41	91.13	154.98	116.43	87.98	106.8
20302	20302		ENSMUSG00000000982	20302		K05408		'Ccl3'	AI323804+++G0S19-1+++LD78alpha+++MIP-1alpha+++MIP1-(a)+++MIP1-alpha+++Mip1a+++Scya3	mRNA	4.89448253835776	2.72346659274769E-7	7.26264475780926	8.87321854810476E-159	1.0	NM_011337.2	coding	known	NC_000077.6	8.3647843E7	8.3649378E7	-	11 C|11 51.04 cM	706.3	249.58	203.68	12458.82	6941.53	7812.76	15325.99	7688.25	5764.97	14112.41	12088.69	9974.52	13389.1	11174.34	9334.94	1530.68	1445.45	1870.48	99.86	164.12	102.51	11858.79	10847.12	11804.66	14836.83	11196.38
20303	20303		ENSMUSG00000018930	20303		K12964		'Ccl4'	AT744.1+++Act-2+++MIP-1B+++Mip1b+++Scya4	mRNA	3.84197043765726	3.05724911742182E-10	6.34963153095272	4.08416686572368E-47	3.0	URS00009BC8E7+++NM_013652.2+++XM_011248832.1	coding	known	NC_000077.6	8.3648624E7	8.3664683E7	+	11 C|11 51.09 cM	346.8	143.76	100.5	3356.95	2204.82	1832.56	3766.66	2140.0	1330.84	1991.33	1555.99	1157.12	1711.91	1317.18	1040.15	304.06	397.12	364.24	19.76	63.94	30.88	2842.27	2798.27	2307.87	2874.41	2393.82
20310	20310		ENSMUSG00000058427	20310		K05505		'Cxcl2'	CINC-2a+++GROb+++Gro2+++MIP-2+++MIP-2a+++Mgsa-b+++Mip2+++Scyb+++Scyb2	mRNA	6.58468857367087	7.02201850634943E-37	9.28597995503891	2.04608174879776E-60	2.0	BGIR10090_177615+++NM_009140.2	coding	known	NC_000071.6	9.0903899E7	9.0905938E7	+	5 E1|5 44.78 cM	58.98	28.07	24.67	3660.09	1655.94	1433.1	4718.19	2308.8	1837.96	12265.51	10477.51	9833.75	13034.09	12045.86	9961.53	273.32	268.28	263.71	18.31	17.33	2.96	2423.44	1742.82	3552.54	5037.84	3961.51
20311	20311		ENSMUSG00000029371	20311		K05506		'Cxcl5'	AMCF-II+++Cxcl6+++ENA-78+++GCP-2+++LIX+++Scyb5+++Scyb6	mRNA	4.79840108375052	3.56689879543961E-16	7.44238779301991	1.1180053182413E-23	2.0	URS00009BC38A+++NM_009141.3	coding	known	NC_000071.6	9.0759298E7	9.0761625E7	+	5 E1|5 44.78 cM	0.07	0.13	0.16	1.76	1.44	2.72	2.56	2.51	3.43	38.27	46.02	36.42	28.59	28.75	28.44	4.08	3.02	8.7	0.13	0.13	0.0	5.22	2.81	4.88	9.94	5.18
20351	20351		ENSMUSG00000028064	20351		K06521		'Sema4a'	AI132332+++SemB+++Semab	mRNA	2.35774272592939	2.79113128211783E-14	3.26582923308399	2.22801714298438E-38	11.0	BGIR10090_175123+++NM_001163489.1+++NM_001163490.1+++NM_001163491.1+++NM_013658.3+++XM_006501187.2+++XM_006501188.3+++XM_006501189.1+++XM_006501190.3+++XM_006501191.2+++XM_011240051.1	coding	known	NC_000069.6	8.8435959E7	8.8461182E7	-	3|3 F1	6.04	3.29	5.89	20.7	24.07	24.96	22.06	21.06	21.45	45.16	29.57	21.54	39.58	26.04	20.9	23.43	14.08	20.89	5.2	4.43	3.83	22.51	30.41	40.89	22.17	32.9
20439	20439		ENSMUSG00000036432	20439		K08742		'Siah2'	AA415433+++Sinh2	mRNA	2.14195527587669	4.6153358714771E-7	1.63090264347597	1.54264070655805E-13	2.0	NM_009174.3+++XR_001783671.1	coding	known	NC_000069.6	5.8674949E7	5.8692439E7	-	3 D|3 28.68 cM	7.06	7.49	7.33	38.76	17.89	16.19	39.7	19.33	19.75	79.14	49.48	49.42	87.41	52.87	51.9	18.95	13.87	14.4	6.52	5.29	4.45	10.53	7.22	10.62	12.13	13.13
20441	20441		ENSMUSG00000028538	20441		K00781		'St3gal3'	ST3GalIII+++ST3N+++Siat3+++Siat6	mRNA	2.16266724335732	3.82129458106212E-46	3.02601190758802	8.622151229669481E-52	21.0	BGIR10090_176889+++URS0000765D96+++URS00009B59DC+++URS00009BBF05+++URS0000B03E23+++NM_001161774.2+++NM_001285520.1+++NM_001285521.1+++NM_009176.5+++XM_006502890.3+++XM_006502891.3+++XM_006502892.3+++XM_006502893.3+++XM_006502894.1+++XM_006502895.1+++XM_006502896.3+++XM_006502897.3+++XM_006502898.3+++XM_006502899.3+++XR_376301.3+++XR_376302.3	coding	known	NC_000070.6	1.17932152E8	1.18134946E8	+	4|4 D2.1	8.21	8.18	9.98	27.91	29.71	29.67	29.76	33.31	36.56	63.77	65.14	65.19	67.87	68.23	64.68	12.38	13.99	13.62	14.23	13.75	12.69	46.15	65.27	85.52	67.88	69.67
20656	20656		ENSMUSG00000006818	20656		K04564		'Sod2'	MnSOD+++Sod-2	mRNA	2.56959529319682	0.0220399689653881	5.27387929015191	1.9822569611331298E-178	5.0	BGIR10090_193768+++BGIR10090_193769+++URS00009B89A9+++URS00009C15ED+++NM_013671.3	coding	known	NC_000083.6	1.299258E7	1.3455251E7	+	17 A1|17 8.75 cM	119.05	30.74	23.21	369.33	286.81	232.0	365.87	298.43	215.27	401.77	380.95	326.15	415.53	395.01	340.67	329.82	241.08	248.87	12.16	15.14	11.37	357.15	312.86	284.85	369.37	371.64
20728	20728		ENSMUSG00000004359	20728		K09440		'Spic'	AU019198+++C76795+++Prf+++Spi-C	mRNA	2.49357151635525	1.30939982910191E-5	3.84224173320747	1.93013802064691E-14	1.0	NM_011461.3	coding	known	NC_000076.6	8.8675269E7	8.8683023E7	-	10|10 C1	6.2	2.88	1.99	23.91	10.2	9.65	23.85	15.57	13.04	42.76	37.54	59.58	54.56	48.03	62.1	22.04	7.81	11.5	2.57	1.2	0.68	11.74	16.99	6.13	14.47	21.23
20779	20779		ENSMUSG00000027646	20779		K05704		'Src'	AW259666+++pp60c-src	mRNA	2.25494723227577	8.83108757028041E-15	3.60069164085981	1.78725379029913E-39	17.0	BGIR10090_172843+++BGIR10090_172844+++BGIR10090_172845+++BGIR10090_172846+++BGIR10090_172847+++BGIR10090_172848+++BGIR10090_172849+++BGIR10090_172850+++URS00009B2DD6+++NM_001025395.2+++NM_009271.3+++XM_006499063.3+++XM_006499065.3+++XM_006499066.2+++XM_011239402.2+++XM_011239403.2+++XM_011239404.1	coding	known	NC_000068.7	1.57403028E8	1.5747198E8	+	2 H1|2 78.35 cM	19.44	13.6	11.93	56.18	65.84	69.28	56.94	61.4	65.45	38.42	28.41	25.91	35.46	26.71	28.51	12.05	13.16	15.99	12.76	9.44	13.09	75.01	99.16	140.29	74.21	98.25
208431	208431		ENSMUSG00000068270	208431		K18625		'Shroom4'	D430043L16Rik+++Gm724+++Shrm4	mRNA	3.90872276491615	6.16610399817556E-7	3.71444156304194	1.5270958821951902E-9	14.0	BGIR10090_196764+++BGIR10090_196765+++BGIR10090_196766+++BGIR10090_196767+++BGIR10090_196768+++BGIR10090_196769+++BGIR10090_196770+++URS00009B17E6+++URS00009C24C2+++NM_001040459.2+++NM_001313764.1+++NM_001313765.1+++XM_006527549.3+++XR_001782743.1	coding	known	NC_000086.7	6399940.0	6637454.0	+	X|X A1.1	0.02	0.02	0.02	0.13	0.14	0.24	0.15	0.21	0.32	4.98	3.83	2.66	4.27	3.54	2.41	0.31	0.18	0.29	0.05	0.04	0.05	0.33	0.26	0.52	0.51	0.22
209176	209176		ENSMUSG00000031549	209176		K00463		'Ido2'	AI265623+++C230043N17Rik+++Ido-2+++Indol1	mRNA	3.17468022278175	3.42761111670938E-7	4.49025742633551	4.59892740310375E-8	5.0	NM_145949.2+++XM_006509046.3+++XM_006509047.2+++XM_006509048.2+++XM_011242131.2	coding	known	NC_000074.6	2.4531892E7	2.4576408E7	-	8|8 A2	0.11	0.15	0.19	1.65	1.18	0.84	1.41	0.96	0.65	2.2	3.03	2.29	2.48	2.81	2.01	0.85	0.84	1.25	0.06	0.02	0.04	0.41	0.99	0.79	0.35	0.64
209212	209212		ENSMUSG00000041153	209212				'Osgin2'	BC010311+++C230027H09Rik	mRNA	2.15889806910482	5.61410534558044E-24	2.18068634607598	3.0323822463516104E-9	7.0	URS00009B3D91+++URS00009BC150+++URS00009C12A9+++NM_145950.4+++XM_006537727.3+++XM_006537728.3+++XM_006537729.1	coding	known	NC_000070.6	1.5997121E7	1.6016105E7	+	4|4 A2	4.89	3.63	4.83	10.58	11.06	14.17	14.54	15.57	19.03	34.9	27.7	32.76	36.06	32.04	32.62	4.82	5.75	7.94	1.96	3.26	3.82	5.68	7.61	7.54	7.07	8.63
20963	20963		ENSMUSG00000021457	20963		K05855		'Syk'	Sykb	mRNA	2.13037851421866	2.8288876619217503E-9	2.75731012827598	1.1696346339273398E-34	9.0	BGIR10090_189820+++BGIR10090_189821+++NM_001198977.1+++NM_011518.2+++XM_006516895.3+++XM_006516896.3+++XM_006516897.3+++XM_017315470.1+++XM_017315471.1	coding	known	NC_000079.6	5.2582329E7	5.2648792E7	+	13 A5|13 27.41 cM	126.65	76.8	68.52	362.19	335.47	299.39	357.87	341.74	308.78	262.74	242.67	244.89	267.57	238.99	247.77	177.25	164.39	155.86	101.22	66.51	78.03	348.15	357.09	431.99	380.01	372.44
20971	20971		ENSMUSG00000017009	20971		K16338		'Sdc4'	AA959608+++AW108331+++S4+++Synd4+++ryudocan+++syndecan-4	mRNA	2.28540949979501	2.13688392890422E-7	4.00254859354325	5.65136824908558E-50	2.0	URS00009C0ABD+++NM_011521.2	coding	known	NC_000068.7	1.64424247E8	1.64443188E8	-	2 H3|2 85.16 cM	39.65	26.77	23.98	158.51	112.58	99.4	173.47	104.38	86.25	56.27	47.86	31.17	48.83	39.51	30.87	38.06	23.72	27.91	10.46	17.37	10.36	119.49	176.18	157.81	110.01	156.41
212531	212531		ENSMUSG00000032261	212531				'Sh3bgrl2'	A930014C21Rik+++AA408038+++B930089I21	mRNA	2.54303903217308	5.3673136419717804E-9	2.64379397190328	3.1105014194703E-19	4.0	BGIR10090_184066+++URS00009AED9C+++URS00009AF571+++NM_172507.5	coding	known	NC_000075.6	8.3548338E7	8.3601343E7	+	9|9 E2	10.83	7.19	7.0	51.33	27.94	23.43	57.94	33.81	28.42	12.15	13.02	12.58	12.58	12.5	13.5	5.55	7.19	10.9	3.06	4.45	3.19	9.54	18.25	9.55	12.41	22.71
213208	213208		ENSMUSG00000044244	213208		K05137		'Il20rb'	AV228068+++Fndc6+++Gm186+++Il20R2	mRNA	2.84831104147993	1.67333376551009E-12	4.4541054932016	2.38146200235008E-25	5.0	BGIR10090_184983+++URS00009B34B9+++URS00009B56EC+++URS00009BBABD+++NM_001033543.3	coding	known	NC_000075.6	1.00457718E8	1.00546134E8	-	9|9 E3.3	0.43	0.29	0.3	1.74	2.43	3.15	2.01	2.04	2.15	0.74	1.51	0.82	1.03	1.42	0.86	0.2	0.44	0.46	0.32	0.55	0.23	3.24	8.45	10.66	3.48	6.32
214105	214105		ENSMUSG00000040489	214105		K09271		'Sox30'		mRNA	3.47051732768331	0.0171571406860435	3.23210775714213	0.208040963157546	2.0	NM_173384.2+++XM_006532797.3	coding	known	NC_000077.6	4.5979727E7	4.6017992E7	+	11 B1.1|11 27.49 cM	0.05	0.02	0.0	0.55	0.19	0.11	0.34	0.2	0.12	3.17	1.68	0.35	2.25	1.26	0.35	0.72	0.09	0.2	0.0	0.02	0.0	0.05	0.02	0.12	0.07	0.02
214253	214253		ENSMUSG00000070644	214253		K00894		'Etnk2'	4933417N20Rik+++AI197444+++EKI 2+++Eki2+++Tuc1	mRNA	5.45655203507909	0.0100634226445124	1.5255113212953	0.631451102277119	2.0	NM_175443.5+++XM_006529364.2	coding	known	NC_000067.6	1.3336349E8	1.33380318E8	+	1|1 E4	0.0	0.0	0.0	0.28	0.07	0.12	0.14	0.07	0.28	0.18	0.13	0.3	0.33	0.11	0.17	0.0	0.02	0.02	0.0	0.07	0.0	0.0	0.05	0.07	0.02	0.05
215627	215627		ENSMUSG00000048485	215627		K10495		'Zbtb8b'	AV220464+++BC023839+++BOZF1+++Zbtb8	mRNA	3.08726891333371	2.8810671677543E-9	5.72657099364245	1.05440724295985E-51	6.0	URS00009B7CF0+++NM_153541.3+++XM_006502927.3+++XM_011240481.2+++XM_017320101.1+++XM_017320102.1	coding	known	NC_000070.6	1.29425765E8	1.29446968E8	-	4|4 D2.2	0.37	0.13	0.14	1.93	2.05	1.13	1.6	1.27	1.79	2.25	1.36	1.15	2.0	1.77	1.18	0.77	0.47	0.45	0.17	0.26	0.27	7.25	18.32	11.05	7.07	6.72
215723	215723		ENSMUSG00000048329	215723				'Mfsd6l'		mRNA	2.23583839121871	0.0014673936590211	3.87383358397033	2.2018482791676102E-9	1.0	NM_146004.1	coding	known	NC_000077.6	6.8556186E7	6.8558245E7	+	11|11 B3	0.24	0.13	0.18	0.39	0.64	0.55	0.86	0.61	0.7	0.25	0.78	0.26	0.23	0.46	0.99	0.64	0.4	0.33	0.13	0.05	0.16	1.14	1.7	1.58	0.74	1.51
215798	215798		ENSMUSG00000039116	215798		K08463		'Adgrg6'	1190004A11Rik+++AI449247+++AW045736+++DREG+++Gm222+++Gpr126	mRNA	2.31679534666901	2.15230878053234E-5	2.83840937118159	4.38486893914468E-12	13.0	BGIR10090_185244+++BGIR10090_185910+++BGIR10090_185911+++URS00009B3A15+++URS00009B5AD8+++URS00009C34CF+++NM_001002268.3+++XM_006512678.3+++XM_006512679.3+++XM_006512680.3+++XM_006512681.3+++XM_006512682.3+++XM_017313881.1	coding	known	NC_000076.6	1.4400536E7	1.4545723E7	+	10|10 A2	4.5	2.07	1.73	15.05	9.89	6.22	15.17	11.48	7.97	15.96	14.15	14.07	14.38	13.49	13.07	7.65	9.22	7.02	0.98	1.64	2.33	9.51	4.99	8.49	12.38	6.43
21664	21664		ENSMUSG00000020205	21664				'Phlda1'	DT1P1B11+++TDAG51+++Tdag	mRNA	2.36625026582117	1.14629873076294E-8	3.55397584178962	5.19951750516799E-26	3.0	URS0000762514+++URS00009C4D54+++NM_009344.3	coding	known	NC_000076.6	1.11506286E8	1.11508649E8	+	10|10 D1	21.75	16.16	17.57	94.75	76.79	77.42	111.31	71.22	51.87	261.9	190.12	154.01	342.65	209.67	162.16	63.06	56.68	54.68	4.46	7.77	9.27	37.38	40.33	70.65	48.32	54.43
216799	216799		ENSMUSG00000032691	216799		K12800		'Nlrp3'	AGTAVPRL+++AII/AVP+++Cias1+++FCAS+++FCU+++MWS+++Mmig1+++NALP3+++Pypaf1	mRNA	2.92166836508676	1.3442586209641499E-11	5.27146404426091	3.9399915563898796E-156	7.0	BGIR10090_186903+++BGIR10090_187781+++BGIR10090_187782+++NM_145827.3+++XM_006532857.1+++XM_006532858.1+++XR_388400.1	coding	known	NC_000077.6	5.9541569E7	5.9566956E7	+	11|11 B1.3	57.51	32.78	29.73	316.47	236.72	217.12	338.21	235.45	187.88	198.97	139.93	108.82	188.96	128.54	106.04	61.42	47.45	46.12	9.82	14.47	11.05	300.53	325.68	410.82	275.14	346.47
216850	216850		ENSMUSG00000018476	216850		K11448		'Kdm6b'	1700064E03Rik+++BC038313+++Jmjd3	mRNA	2.55221596326151	2.17694353644153E-9	1.28314412685295	8.370421815182E-4	13.0	BGIR10090_186998+++BGIR10090_187902+++BGIR10090_187903+++BGIR10090_187904+++URS00009BDC75+++URS00009C5D23+++NM_001017426.1+++XM_006532898.1+++XM_011248919.2+++XM_011248920.2+++XM_011248921.1+++XM_011248922.2+++XM_011248923.1	coding	known	NC_000077.6	6.9396516E7	6.9420364E7	+	11|11 B3	3.07	2.62	3.11	21.38	14.11	12.22	20.85	12.04	8.86	23.06	14.54	13.02	18.16	11.52	12.39	6.96	3.31	3.33	7.61	4.16	3.22	7.99	7.3	11.6	6.35	9.52
217835	217835		ENSMUSG00000044456	217835				'Rin3'	6430500K07+++C86933	mRNA	2.19470460498044	4.19044504202131E-8	0.282701338498226	0.639219452266956	11.0	BGIR10090_188996+++BGIR10090_188997+++BGIR10090_188998+++BGIR10090_188999+++BGIR10090_189000+++URS00009B5184+++URS00009B5373+++NM_001161365.1+++NM_177620.4+++XM_006515741.3+++XM_011244094.2	coding	known	NC_000078.6	1.02282829E8	1.02390854E8	+	12|12 E	16.17	13.39	22.53	69.26	49.85	39.4	88.75	56.35	45.01	63.12	63.76	71.85	70.59	67.25	73.73	28.62	25.18	23.4	52.59	23.01	24.54	17.54	16.61	29.17	23.71	26.11
21804	21804		ENSMUSG00000030782	21804				'Tgfb1i1'	ARA55+++Hic5+++TSC-5+++hic-5	mRNA	2.50596011970277	3.37439438232638E-8	-0.649254945148271	0.307933725204967	10.0	BGIR10090_181020+++NM_001289550.1+++NM_001289551.1+++NM_001289552.1+++NM_001289553.1+++XM_006507567.2+++XM_011241725.2+++XM_011241727.1+++XM_011241728.2+++XM_011241729.2	coding	known	NC_000073.6	1.28246799E8	1.28255699E8	+	7|7 F3	3.44	2.18	2.55	16.64	10.0	10.33	18.97	10.11	9.99	7.91	5.26	5.59	7.58	5.54	5.88	2.98	3.64	3.59	6.07	8.15	2.5	1.45	4.03	2.61	1.72	3.72
21825	21825		ENSMUSG00000040152	21825		K16857		'Thbs1'	TSP-1+++TSP1+++Thbs-1+++tbsp1	mRNA	2.39239819217255	3.59846609620595E-19	3.75550289667523	2.3192027057149002E-26	8.0	BGIR10090_172519+++BGIR10090_172520+++BGIR10090_172521+++BGIR10090_172522+++BGIR10090_172523+++URS0000770391+++NM_001313914.1+++NM_011580.4	coding	known	NC_000068.7	1.18111876E8	1.18127133E8	+	2 E5|2 59.34 cM	8.29	6.48	6.01	36.59	32.48	35.48	32.49	29.96	29.39	44.44	21.86	16.07	32.87	16.12	14.56	19.67	16.63	31.77	14.86	13.61	5.62	110.59	115.28	147.08	109.23	109.95
218877	218877		ENSMUSG00000021904	218877		K06840		'Sema3g'	AK129018	mRNA	2.52835957135567	0.0370979972872591	1.85848000458963	0.356077055865589	3.0	URS00009AFB14+++NM_001025379.1+++XM_006518821.3	coding	known	NC_000080.6	3.1217873E7	3.1230352E7	+	14|14 B	0.03	0.01	0.05	0.21	0.13	0.04	0.08	0.21	0.16	0.01	0.03	0.01	0.04	0.0	0.03	0.01	0.0	0.01	0.0	0.06	0.02	0.04	0.01	0.02	0.01	0.1
21926	21926		ENSMUSG00000024401	21926		K03156		'Tnf'	DIF+++TNF-a+++TNF-alpha+++TNFSF2+++TNFalpha+++Tnfa+++Tnfsf1a+++Tnlg1f	mRNA	4.36535355713571	1.1801656258939901E-14	8.07924995789454	3.00717464290457E-136	2.0	NM_001278601.1+++NM_013693.3	coding	known	NC_000083.6	3.5199367E7	3.5202007E7	-	17 B1|17 18.59 cM	190.62	81.37	65.0	2252.19	1293.46	1059.06	3027.91	1538.22	1207.94	3221.01	1976.37	1902.03	3272.77	2242.8	1931.56	268.35	303.91	263.66	11.6	25.4	14.47	1847.2	1801.53	2804.24	3064.75	2758.29
21928	21928		ENSMUSG00000021281	21928		K19989		'Tnfaip2'	B94+++Exoc3l3+++M-sec+++Tnfip2+++tnfb94	mRNA	3.49395260103697	1.23306058455629E-21	4.37819386963887	2.0267812045893E-27	4.0	NM_009396.2+++XM_006515792.3+++XM_006515793.3+++XR_381521.3	coding	known	NC_000078.6	1.11442447E8	1.11455018E8	+	12 F1|12 60.99 cM	117.24	68.66	53.84	619.68	607.33	631.32	788.84	736.45	781.11	561.27	540.62	496.76	519.83	521.86	496.36	106.96	139.46	150.89	116.27	44.31	46.07	647.51	763.99	944.12	834.14	986.21
21929	21929		ENSMUSG00000019850	21929		K11859		'Tnfaip3'	A20+++Tnfip3	mRNA	2.36557601521969	3.26414880878955E-11	3.82512193210398	2.45455719932891E-39	3.0	NM_001166402.1+++NM_009397.3+++XM_006512702.2	coding	known	NC_000076.6	1.900091E7	1.901541E7	-	10 A3|10 8.08 cM	30.61	22.28	19.49	152.78	110.72	94.9	129.15	97.59	84.93	139.79	75.92	61.24	121.4	70.02	59.38	26.55	24.95	27.87	8.51	17.11	13.0	136.1	173.36	173.08	109.02	126.95
21938	21938		ENSMUSG00000028599	21938		K05141		'Tnfrsf1b'	CD120b+++TNF-R-II+++TNF-R2+++TNF-R75+++TNF-alphaR2+++TNFBR+++TNFR80+++TNFRII+++TNFalpha-R2+++Tnfr-1+++Tnfr2+++p75	mRNA	2.55507919414156	4.31044349471692E-24	3.08133082480548	1.4838649865953E-21	2.0	URS00009B6A90+++NM_011610.3	coding	known	NC_000070.6	1.45212368E8	1.4524687E8	-	4 E1|4 78.17 cM	179.81	144.25	124.53	693.55	857.3	813.72	643.57	834.77	768.2	848.99	673.88	607.59	794.9	696.51	610.86	260.98	326.19	349.99	284.74	144.49	136.97	1090.54	1067.29	1242.85	1121.13	1068.33
21939	21939		ENSMUSG00000017652	21939		K03160		'Cd40'	AI326936+++Bp50+++GP39+++HIGM1+++IGM+++IMD3+++T-BAM+++TRAP+++Tnfrsf5+++p50	mRNA	3.61465264025246	3.774277212708E-4	7.98023883152094	1.71130745613555E-86	9.0	NR_027852.1+++NM_011611.2+++NM_170702.2+++NM_170703.2+++NM_170704.2+++XM_006499154.3+++XM_006499155.3+++XM_017317123.1+++XM_017317125.1	coding	known	NC_000068.7	1.65055608E8	1.65071654E8	+	2 H3|2 85.38 cM	32.94	7.88	5.43	193.82	160.43	115.14	196.67	160.57	127.88	462.54	283.59	228.78	463.65	280.89	231.79	24.47	34.29	30.7	2.36	3.4	1.22	421.79	292.16	357.56	438.93	266.47
21941	21941		ENSMUSG00000028602	21941		K05145		'Tnfrsf8'	Cd30+++D1S166E+++Ki+++Ki-1	mRNA	3.17159226620905	0.0023924867328484	2.25145876040897	0.0357979376231585	1.0	NM_009401.2	coding	known	NC_000070.6	1.45268976E8	1.45315147E8	-	4 E1|4 78.17 cM	0.07	0.07	0.07	0.41	0.61	0.48	0.38	0.66	0.55	0.59	0.34	0.41	0.55	0.55	0.59	0.28	0.13	0.13	0.31	0.03	0.07	0.45	1.21	0.46	0.28	0.59
21948	21948		ENSMUSG00000019489	21948		K05470		'Cd70'	CD27LG+++Cd27l+++Tnfsf7+++Tnlg8a	mRNA	4.3378656502229	0.0443011181207114	4.50347528810275	0.0571289540824007	1.0	NM_011617.2	coding	known	NC_000083.6	5.7145997E7	5.7149777E7	-	17 D|17 29.69 cM	0.0	0.0	0.07	0.27	0.2	0.2	0.61	0.2	0.4	0.57	0.61	0.47	0.6	0.31	0.24	0.14	0.0	0.0	0.0	0.0	0.0	0.0	0.0	0.07	0.14	0.27
21950	21950		ENSMUSG00000035678	21950		K05472		'Tnfsf9'	4-1BB-L+++4-1BBL+++AI848817+++Cd137l+++Ly63l	mRNA	3.03756942935506	3.68419347903161E-8	3.46495497936195	0.010117387841142	2.0	NM_009404.3+++XM_006524033.3	coding	known	NC_000083.6	5.7105279E7	5.7107757E7	+	17|17 D	8.26	5.79	6.65	69.71	35.02	26.7	74.08	36.35	24.51	29.22	19.75	26.1	27.46	20.03	26.0	8.49	4.44	8.62	0.18	6.69	4.31	11.12	29.46	38.85	12.39	39.54
21956	21956		ENSMUSG00000026414	21956		K12045		'Tnnt2'	Tnt+++cTnT	mRNA	3.95641282368268	0.0201821406492948	2.26857317889778	0.336514886353442	25.0	BGIR10090_170772+++BGIR10090_170773+++BGIR10090_170774+++BGIR10090_170775+++BGIR10090_170776+++BGIR10090_170777+++BGIR10090_170778+++NM_001130174.2+++NM_001130175.2+++NM_001130176.1+++NM_001130177.2+++NM_001130178.2+++NM_001130179.2+++NM_001130180.2+++NM_001130181.2+++NM_011619.3+++XM_006529383.3+++XM_006529385.3+++XM_006529388.3+++XM_006529390.3+++XM_006529391.3+++XM_006529392.3+++XM_006529393.3…	coding	known	NC_000067.6	1.35836315E8	1.35852268E8	+	1 E4|1 59.32 cM	0.0	0.05	0.05	0.65	0.19	0.23	0.45	0.35	0.46	1.53	0.76	0.51	1.93	0.74	0.88	0.43	0.26	0.58	0.0	0.15	0.0	0.0	0.05	0.87	0.1	0.1
21983	21983		ENSMUSG00000035274	21983				'Tpbg'	5T4+++AW495680+++WAIF1	mRNA	3.79309377483964	5.3824126597609794E-12	2.52652303275911	1.51881014820193E-7	9.0	URS00009B26E2+++URS00009BC049+++URS00009BCA6F+++URS00009C472E+++NM_001164792.1+++NM_011627.4+++XM_017313280.1+++XM_017313281.1+++XM_017313282.1	coding	known	NC_000075.6	8.5820241E7	8.5847057E7	+	9|9 E3.1	0.2	0.15	0.07	2.35	1.23	0.89	2.05	1.61	1.25	2.96	1.69	2.03	3.34	2.16	1.69	0.57	0.87	0.73	0.39	0.34	0.19	1.75	1.01	0.9	1.68	0.98
22029	22029		ENSMUSG00000026875	22029		K03172		'Traf1'	4732496E14Rik	mRNA	3.21700476072255	3.3640137785230605E-9	6.58322661216221	3.88702770150434E-128	16.0	BGIR10090_173329+++URS00009B9A24+++URS00009BB7A7+++URS00009C3C24+++URS00009C464B+++NM_001326601.1+++NM_009421.4+++XM_011239050.2+++XM_011239051.2+++XM_011239052.2+++XM_011239053.2+++XM_011239054.2+++XM_011239055.2+++XM_011239056.2+++XM_011239057.2+++XM_017317129.1	coding	known	NC_000068.7	3.494175E7	3.4962599E7	+	2|2 B	47.88	14.26	19.47	276.41	172.5	146.72	291.78	194.13	161.22	474.24	297.84	259.63	502.98	344.66	295.17	50.22	43.79	52.63	1.95	1.46	1.09	80.66	77.29	94.53	96.56	93.54
22271	22271		ENSMUSG00000020407	22271		K00757		'Upp1'	AI325217+++UPase+++UdRPase+++Up+++Upp	mRNA	2.819073958148	0.0056352906164419	4.58952220101308	0.0026820208839174	4.0	NM_001159401.1+++NM_001159402.1+++NM_009477.3+++XM_006514667.2	coding	known	NC_000077.6	9118008.0	9136170.0	+	11|11 A1	2.46	0.51	0.28	17.53	8.33	6.06	10.87	5.7	2.4	93.92	56.13	15.37	54.96	28.2	8.93	68.74	19.17	21.82	0.09	1.68	0.15	44.0	10.2	8.02	20.12	7.03
22329	22329		ENSMUSG00000027962	22329		K06527		'Vcam1'	CD106+++Vcam-1	mRNA	2.19219528070217	1.270615685099E-4	2.85799639509163	5.28768747872647E-7	2.0	BGIR10090_175300+++NM_011693.3	coding	known	NC_000069.6	1.1611002E8	1.16129688E8	-	3 G1|3 50.17 cM	5.68	1.58	1.87	12.75	9.91	11.35	11.85	12.0	12.3	4.87	2.91	2.91	3.91	2.87	2.29	3.77	2.88	4.31	1.91	10.46	4.06	17.31	49.22	26.59	18.58	36.56
22341	22341		ENSMUSG00000031520	22341		K05449		'Vegfc'	AW228853+++VEGF-C	mRNA	2.391594040165	2.06304866284351E-5	1.20635182032701	0.232250234648619	1.0	NM_009506.2	coding	known	NC_000074.6	5.4077532E7	5.4186454E7	+	8|8 B1.3	2.39	0.94	1.74	10.34	7.07	5.6	10.58	6.74	4.52	15.89	14.35	17.02	15.45	15.02	17.46	5.94	6.09	5.88	0.14	0.45	0.12	0.58	0.33	0.35	0.49	0.44
223775	223775		ENSMUSG00000035828	223775		K08807		'Pim3'	BC026639+++Kid1	mRNA	2.67353301275954	3.18983214439268E-10	2.19423476997372	6.033173217593341E-10	2.0	BGIR10090_192076+++NM_145478.2	coding	known	NC_000081.6	8.8854441E7	8.8865726E7	+	15|15 E3	4.4	3.51	3.78	26.14	15.34	14.19	30.33	15.87	14.64	26.49	22.74	20.03	31.46	24.49	21.44	5.64	4.76	4.89	6.29	3.81	2.99	6.67	8.59	11.22	9.66	16.05
223881	223881		ENSMUSG00000054855	223881		K07531		'Rnd1'	A830014L09Rik+++Arhs	mRNA	2.05468793092373	1.3708075698213E-5	4.10550133149763	2.42999456398852E-10	2.0	BGIR10090_192686+++NM_172612.3	coding	known	NC_000081.6	9.8669205E7	9.8677461E7	-	15|15 F1	1.52	0.6	0.86	3.44	2.43	3.29	3.59	3.04	3.87	8.75	8.72	8.45	9.18	9.24	9.16	3.11	1.48	2.19	0.56	0.5	0.94	3.26	22.19	15.74	1.79	11.38
224079	224079		ENSMUSG00000038094	224079		K14951		'Atp13a4'	4631413J11Rik+++4832416L12+++9330174J19Rik	mRNA	4.09217871914165	0.0466478435307	2.14922315452714	0.0106227864186646	14.0	NM_001164612.1+++NM_001164613.1+++NM_172613.4+++XM_006522048.3+++XM_006522051.3+++XM_006522053.3+++XM_006522054.3+++XM_006522055.3+++XM_006522056.3+++XM_017316955.1+++XM_017316956.1+++XR_001781812.1+++XR_384556.3+++XR_384557.3	coding	known	NC_000082.6	2.9389103E7	2.9544864E7	-	16|16 B2	0.0	0.0	0.03	0.13	0.04	0.11	0.28	0.02	0.13	0.06	0.04	0.05	0.05	0.0	0.14	0.02	0.04	0.04	0.2	0.05	0.09	0.27	0.14	0.37	0.29	0.27
224093	224093		ENSMUSG00000046546	224093				'Fam43a'	Tuf1	mRNA	3.47453168709775	6.66042940534787E-13	2.23341873672075	5.06765762187E-4	1.0	NM_177632.3	coding	known	NC_000082.6	3.0599723E7	3.0602797E7	+	16|16 B2	1.83	0.92	0.86	10.14	6.39	5.64	15.67	9.35	8.3	15.7	16.78	18.01	17.97	17.77	19.08	5.59	5.14	4.21	1.75	0.58	0.29	1.14	0.77	1.67	2.09	3.33
225030	225030		ENSMUSG00000045053	225030		K04902		'Kcng3'	KV6.3+++Kv10.1a+++Kv10.1b	mRNA	4.43401366969585	4.122748150347E-4	4.74983613673524	1.282298319967E-4	5.0	URS00009B6BEA+++URS00009B6C14+++URS00009B7099+++NM_153512.1+++XM_006524200.3	coding	known	NC_000083.6	8.3574021E7	8.3631993E7	+	17|17 E4	0.0	0.0	0.02	0.28	0.17	0.11	0.43	0.24	0.17	0.69	0.52	0.16	0.45	0.85	0.44	0.13	0.17	0.14	0.01	0.01	0.0	0.06	0.3	0.29	0.11	0.26
225471	225471		ENSMUSG00000056130	225471		K05409		'Ticam2'	B430113A10+++TICAM-2+++TRAM+++Tirp+++Trif	mRNA	2.7353129879624	6.26992363723737E-12	2.34563280066795	2.82431099142871E-24	2.0	URS00009BAE43+++NM_173394.3	coding	known	NC_000084.6	4.6558231E7	4.6574533E7	-	18|18 C	14.93	8.01	7.67	52.56	40.02	34.37	68.66	52.08	51.09	37.72	39.83	61.28	50.02	52.68	66.47	22.38	22.44	22.11	10.29	6.95	6.72	21.79	20.63	19.48	29.06	29.13
225638	225638		ENSMUSG00000032845	225638		K08868		'Alpk2'	Gm549+++Hak	mRNA	5.21828074220651	7.50972294883373E-11	6.07910319645327	6.8520948669328E-9	3.0	URS00009AD870+++URS00009C599A+++NM_001037294.1	coding	known	NC_000084.6	6.5265529E7	6.5393888E7	+	18|18 E1	0.01	0.01	0.03	0.31	0.47	0.59	0.46	0.52	0.37	0.41	0.36	0.17	0.4	0.36	0.18	0.05	0.09	0.06	0.01	0.0	0.01	0.36	0.35	0.53	0.37	0.21
225908	225908		ENSMUSG00000036098	225908				'Myrf'	6030439E18+++Gm1804+++Gm98+++Mrf	mRNA	2.28702201313627	1.50443671034274E-17	1.45137794658488	0.0017317301683988	12.0	BGIR10090_195968+++BGIR10090_196415+++NM_001033481.1+++XM_006526927.2+++XM_006526928.3+++XM_006526929.3+++XM_006526930.3+++XM_006526931.3+++XM_006526932.2+++XM_006526933.3+++XM_006526934.2+++XM_011247222.1	coding	known	NC_000085.6	1.0208271E7	1.0240781E7	+	19|19 A	1.33	1.09	1.4	5.91	6.22	4.39	5.55	5.31	4.6	1.21	2.64	1.97	1.37	1.88	1.85	9.0	10.63	7.83	6.89	6.68	11.53	8.54	17.23	34.27	7.66	19.31
227659	227659		ENSMUSG00000036067	227659		K08144		'Slc2a6'	A330096C23+++F630103L12Rik+++Glut6+++Glut9	mRNA	2.7795191349676	1.48354380004229E-8	5.90021432080564	1.12636907651488E-53	7.0	BGIR10090_173222+++BGIR10090_173223+++BGIR10090_173224+++NM_001177627.1+++NM_172659.2+++XM_006497917.3+++XR_374081.3	coding	known	NC_000068.7	2.7021363E7	2.7027998E7	-	2|2 A3	40.86	18.83	15.66	177.03	144.85	109.76	177.09	150.95	107.47	125.7	142.84	145.6	128.09	164.58	145.27	41.52	56.16	54.04	8.33	5.33	3.32	295.43	182.81	256.71	291.16	178.15
22781	22781		ENSMUSG00000002578	22781		K09220		'Ikzf4'	A630026H08Rik+++Eos+++Zfpn1a4+++Znfn1a4	mRNA	2.84524982078027	0.0264765603700909	3.85699057096653	0.0899675550167486	15.0	BGIR10090_186590+++BGIR10090_186591+++URS00009C4C68+++URS0000A7AE11+++NM_011772.2+++XM_006513612.1+++XM_006513613.3+++XM_006513614.2+++XM_006513615.2+++XM_006513616.2+++XM_011243440.1+++XM_011243441.2+++XM_011243442.2+++XM_017313932.1+++XM_017313933.1	coding	known	NC_000076.6	1.28630839E8	1.28669809E8	-	10|10 D3	0.01	0.03	0.02	0.16	0.04	0.18	0.15	0.08	0.13	0.76	0.28	0.47	0.44	0.21	0.29	0.74	0.35	0.6	0.0	0.0	0.02	0.01	0.0	0.0	0.04	0.02
228846	228846		ENSMUSG00000037813	228846				'D630003M21Rik'		mRNA	6.03987383795257	9.272503172051E-4	4.94807949719041	8.879463325618E-4	4.0	NM_001131021.2+++NM_177657.5+++XM_006499356.3+++XR_374459.3	coding	known	NC_000068.7	1.58182533E8	1.58229287E8	-	2|2 H1	0.0	0.0	0.0	0.03	0.02	0.14	0.08	0.2	0.17	0.54	0.82	1.23	0.55	1.08	1.43	0.02	0.08	0.12	0.0	0.04	0.0	0.07	0.15	0.11	0.08	0.22
229898	229898		ENSMUSG00000105504	229898		K20898		'Gbp5'	5330409J06Rik+++Gbp5a	mRNA	3.00009325160293	0.0252883359186319	7.34529692378416	8.39290389170915E-9	1.0	NM_153564.2	coding	known	NC_000069.6	1.42496934E8	1.42522344E8	+	3|3 H1	18.99	4.09	1.85	99.21	71.21	48.5	77.28	55.1	39.06	173.3	63.51	29.74	110.55	43.31	24.72	18.28	20.99	19.43	2.02	3.79	0.09	429.28	306.75	263.07	323.63	141.37
230718	230718		ENSMUSG00000054958	230718		K01081		'Nt5c1a'	Cn1a+++Gm49	mRNA	5.01165951535883	5.72087600105675E-14	9.72720619078821	1.4706494141067198E-12	6.0	BGIR10090_175981+++URS00009C0BD7+++NM_001085502.1+++XR_376310.3+++XR_376311.3+++XR_867850.2	coding	known	NC_000070.6	1.23201204E8	1.23225339E8	+	4|4 D2.2	0.09	0.06	0.01	1.13	1.07	1.42	1.22	0.91	1.48	1.48	0.27	0.35	1.17	0.28	0.56	0.14	0.13	0.34	0.0	0.0	0.01	0.7	1.53	3.86	0.83	1.43
230738	230738		ENSMUSG00000042677	230738		K18668		'Zc3h12a'	BC036563+++MCPIP+++MCPIP-1+++Mcpip1+++Reg1	mRNA	2.49734688644329	9.64829591181185E-13	3.93859020213461	5.49907058578633E-39	1.0	NM_153159.2	coding	known	NC_000070.6	1.25118414E8	1.25127881E8	-	4|4 D2.2	35.89	27.25	24.63	170.9	139.25	132.52	173.91	128.44	109.73	135.75	117.29	105.23	131.57	105.56	109.38	83.45	67.93	62.87	17.57	8.69	9.96	127.09	107.86	160.82	124.27	125.87
230775	230775		ENSMUSG00000028782	230775		K04597		'Adgrb2'	Bai2	mRNA	3.85595884099966	2.70572993311779E-5	5.73153140822143	6.02261631244571E-6	17.0	BGIR10090_176072+++BGIR10090_176073+++BGIR10090_176074+++URS00009B4E9A+++NM_001199696.1+++NM_001290714.1+++NM_001290715.1+++NM_173071.3+++XM_011240506.1+++XM_011240507.1+++XM_011240508.1+++XM_011240509.1+++XM_011240510.1+++XM_011240511.1+++XM_011240512.1+++XM_011240513.1+++XM_011240514.1	coding	known	NC_000070.6	1.29984822E8	1.30022634E8	+	4|4 D2.2	0.09	0.03	0.0	0.52	0.18	0.24	0.63	0.34	0.44	0.62	0.64	0.74	0.5	0.74	0.82	0.55	0.37	0.25	0.01	0.01	0.0	0.11	0.16	0.24	0.19	0.35
233424	233424		ENSMUSG00000038540	233424		K21988		'Tmc3'	9030203A06	mRNA	2.69340557957614	0.0089872561172126	5.34209155849983	1.15660504337422E-23	3.0	NM_177695.4+++XM_006507591.2+++XR_001785530.1	coding	known	NC_000073.6	8.358429E7	8.3626852E7	+	7|7 D3	0.07	0.01	0.02	0.19	0.1	0.26	0.16	0.11	0.11	0.81	0.59	0.7	0.81	0.58	0.44	0.51	0.26	0.22	0.07	0.02	0.06	1.6	1.53	1.65	1.52	0.84
236285	236285		ENSMUSG00000047344	236285				'Lancl3'	6030463G20Rik	mRNA	2.09493001423487	1.557872072958E-4	5.61089245814242	9.54634133571362E-15	1.0	NM_173414.3	coding	known	NC_000086.7	9199973.0	9268085.0	+	X|X A1.1	1.97	1.06	0.6	6.02	4.36	3.05	4.93	4.89	3.36	3.52	3.5	5.16	3.48	3.77	4.79	4.16	4.01	3.5	0.01	0.05	0.1	1.85	0.99	0.69	2.68	2.18
238328	238328		ENSMUSG00000021256	238328				'Vash1'	AI834978+++D930046M13Rik+++G630009D10Rik	mRNA	2.6509414262858	5.79195725604855E-7	1.94266952780895	1.34470258547115E-7	3.0	URS00009C3C97+++NM_177354.4+++XM_011244107.2	coding	known	NC_000078.6	8.66787E7	8.6695688E7	+	12|12 D2	0.36	0.29	0.34	2.16	0.87	0.87	2.6	1.3	1.0	9.0	5.69	3.87	8.05	5.71	4.3	3.11	1.17	1.06	0.77	0.51	0.71	0.94	1.56	1.98	1.18	1.76
23844	23844		ENSMUSG00000028255	23844		K05027		'Clca1'	Clca2+++Clca3+++gob-5+++gob5	mRNA	6.68846788416658	5.17267729831725E-5	5.04679063084843	0.0125171127351777	2.0	NM_017474.2+++XM_006501444.1	coding	known	NC_000069.6	1.45004537E8	1.45032776E8	-	3 H2|3 69.26 cM	0.0	0.0	0.0	0.13	0.12	0.05	0.4	0.26	0.22	3.28	3.02	1.92	4.06	3.14	1.4	0.0	0.06	0.02	0.0	0.0	0.0	0.09	0.08	0.0	0.07	0.1
238455	238455		ENSMUSG00000041886	238455				'Macc1'	4732474O15Rik+++Gm267	mRNA	4.65531039317106	0.0170042068168162	5.17334168310684	0.0131049377320287	6.0	URS00009AD5D7+++URS00009BDB4A+++NM_001163136.1+++XM_006515861.2+++XM_006515862.2+++XM_006515863.3	coding	known	NC_000078.6	1.1925038E8	1.19592814E8	+	12|12 F2	0.0	0.01	0.0	0.03	0.0	0.19	0.11	0.07	0.14	0.16	0.05	0.03	0.09	0.1	0.04	0.0	0.0	0.01	0.0	0.0	0.0	0.11	0.1	0.1	0.07	0.03
239114	239114		ENSMUSG00000050222	239114		K05492		'Il17d'	AI462269+++IL-17D	mRNA	2.94663369730271	0.0462306375046211	-0.10480903091095	0.955934309555236	3.0	BGIR10090_191050+++BGIR10090_191556+++NM_145837.3	coding	known	NC_000080.6	5.7521887E7	5.7546248E7	+	14|14 C3	0.09	0.0	0.09	0.31	0.26	0.18	0.32	0.5	0.36	0.6	0.74	0.85	1.16	1.27	0.98	0.14	0.0	0.13	0.32	0.04	0.19	0.0	0.09	0.09	0.09	0.09
239217	239217		ENSMUSG00000098557	239217		K21918		'Kctd12'	AU046135+++AW538430+++Pfet1+++Pfetin	mRNA	2.05192558277321	2.48638529542804E-5	2.92645029812347	1.93949845373495E-32	4.0	BGIR10090_191722+++URS00009B94D7+++URS00009BE51C+++NM_177715.4	coding	known	NC_000080.6	1.02976581E8	1.02982655E8	+	14|14 E2.3	65.3	32.76	33.48	250.47	130.45	143.95	212.49	129.91	111.27	265.59	182.42	221.27	238.97	160.95	193.57	219.14	146.93	175.47	37.2	40.81	34.72	313.16	210.88	251.81	241.86	210.42
239759	239759		ENSMUSG00000044626	239759		K19404		'Liph'	C130037N08Rik+++D16Wsu119e+++H06+++Lpdlr+++P3+++PLA1B+++lpd1+++lpd2+++mPA-PLA1	mRNA	2.38979446514697	0.0016167879163778	1.21207616331372	0.242805617299348	6.0	URS00009BAE1A+++NM_001083894.1+++NM_001289581.1+++NM_001289582.1+++NM_153404.3+++XM_017316982.1	coding	known	NC_000082.6	2.1953817E7	2.1995658E7	-	16 B1|16 12.95 cM	0.09	0.24	0.23	0.94	0.86	0.47	0.91	0.55	0.39	0.41	0.3	0.82	0.78	0.4	0.42	0.4	0.28	0.41	0.1	0.23	0.12	0.04	0.2	0.17	0.13	0.32
23984	23984		ENSMUSG00000023868	23984		K18438		'Pde10a'		mRNA	5.05216437822352	1.20418312274401E-15	4.51302979100709	3.42752087937678E-16	21.0	BGIR10090_193753+++BGIR10090_193754+++URS00009AFB8C+++URS00009B1817+++URS00009B7991+++URS00009BC669+++URS00009C07A2+++URS00009C1D6D+++URS00009C27D3+++NM_001290707.1+++NM_011866.2+++XM_006523316.3+++XM_006523318.3+++XM_006523319.3+++XM_006523320.3+++XM_006523321.3+++XM_006523322.1+++XM_006523323.1+++XM_017317460.1+++XM_017317461.1+++XM_017317462.1	coding	known	NC_000083.6	8525185.0	8986648.0	+	17|17 A1	0.03	0.02	0.05	1.21	0.57	0.52	1.29	0.67	0.69	18.17	9.72	10.48	17.92	11.0	9.3	0.85	0.54	0.6	0.06	0.03	0.04	0.29	0.48	0.91	0.65	0.45
240063	240063		ENSMUSG00000055202	240063		K09228		'Zfp811'	BC052046	mRNA	3.23034374512667	0.0165619395890625	6.02046075050528	1.42931857610129E-26	7.0	BGIR10090_194582+++URS00009B96A7+++URS00009BCD90+++NM_001267583.1+++NM_183177.3+++XM_011246439.2+++XM_017317470.1	coding	known	NC_000083.6	3.2795676E7	3.2815415E7	-	17|17 B1	4.22	0.87	0.32	12.21	11.42	8.66	18.31	14.62	11.34	20.94	21.25	17.16	21.06	22.83	17.12	8.4	9.29	7.96	0.32	0.07	0.03	4.34	3.92	4.13	7.02	5.87
240354	240354		ENSMUSG00000032688	240354		K07369		'Malt1'	A630046N12+++D430033E09Rik+++Pcasp1	mRNA	3.27324590235231	8.22719213506798E-31	4.16362803963482	1.2496496664494501E-54	11.0	BGIR10090_195263+++BGIR10090_195264+++URS00009B0EA3+++URS00009B1621+++URS00009BE276+++URS00009C4AFD+++NM_172833.2+++XM_006525937.2+++XM_006525940.3+++XM_006525941.3+++XR_001782363.1	coding	known	NC_000084.6	6.5430969E7	6.5478888E7	+	18|18 E1	14.79	8.81	11.95	102.82	91.04	95.73	101.09	101.87	89.94	167.43	119.95	108.61	155.48	124.7	110.05	15.72	16.49	21.95	13.0	16.07	20.16	181.69	224.79	239.58	185.97	180.28
240518	240518		ENSMUSG00000024901	240518		K11964		'Peli3'	6030441F14Rik+++A930011L17+++BC028931	mRNA	2.15330878658773	1.02869017446325E-6	0.776018295547047	0.350739547411195	6.0	BGIR10090_196315+++URS00009BFB65+++NM_172835.3+++XM_006531745.1+++XM_006531746.1+++XM_006531747.1	coding	known	NC_000085.6	4929717.0	4943127.0	-	19|19 A	1.42	0.59	0.9	2.76	2.81	2.69	3.78	3.68	2.99	1.65	1.67	1.6	2.1	1.76	1.92	1.25	0.52	1.02	3.77	1.61	0.9	0.82	1.87	2.52	0.94	2.85
24063	24063		ENSMUSG00000037211	24063		K04704		'Spry1'	sprouty1+++spry-1	mRNA	2.28157771606855	7.19730216307E-4	1.66531554222523	0.0403745770073106	6.0	URS00009B475B+++URS00009BA629+++NM_001305440.1+++NM_001305441.1+++NM_001305442.1+++NM_011896.3	coding	known	NC_000069.6	3.7638579E7	3.7647952E7	+	3|3 B	0.15	0.36	0.22	0.85	0.55	0.47	1.34	0.75	0.76	1.23	2.17	1.38	2.04	1.39	1.15	0.24	0.41	0.43	0.47	0.29	0.08	0.15	0.23	0.59	0.35	0.53
240913	240913		ENSMUSG00000006403	240913		K07764		'Adamts4'	ADAM-TS4+++ADAMTS-2+++ADMP-1	mRNA	4.41254797746074	1.8306381266429902E-9	6.08442649855265	6.43392704298691E-35	4.0	BGIR10090_170876+++BGIR10090_170877+++BGIR10090_171758+++NM_172845.2	coding	known	NC_000067.6	1.71250288E8	1.71262706E8	+	1 H3|1 79.28 cM	0.07	0.06	0.11	1.9	0.92	0.61	2.4	1.03	0.75	3.88	2.71	1.37	3.83	2.3	1.37	0.46	0.32	0.39	0.25	0.31	0.06	5.32	4.08	7.12	11.32	6.26
243197	243197		ENSMUSG00000029490	243197		K12306		'Mfsd7a'	4732482E20Rik+++Mfsd7+++Slc49a3	mRNA	2.59094526631768	1.83371821837888E-10	2.6729252296619	1.1212236969708899E-12	7.0	BGIR10090_178562+++URS00009C17D7+++NM_172883.2+++XM_006534932.3+++XM_006534933.3+++XM_006534934.3+++XM_006534935.2	coding	known	NC_000071.6	1.08441052E8	1.08450919E8	+	5|5 F	4.45	2.97	2.11	16.39	17.03	11.58	17.34	18.99	12.24	23.29	17.7	14.86	22.58	18.89	17.31	4.96	7.4	5.35	6.42	2.9	2.91	24.67	22.87	18.84	19.72	16.56
243958	243958		ENSMUSG00000030468	243958		K06749		'Siglecg'	9830164H23+++A630096C01Rik+++Siglec-G+++Siglec10+++mSiglec-G	mRNA	2.46079122843107	0.0063642824133015	0.300229515769814	0.816995616997575	6.0	BGIR10090_180513+++NM_172900.3+++XM_006540860.3+++XM_006540861.3+++XM_006540862.3+++XM_006540863.2	coding	known	NC_000073.6	4.3408193E7	4.3418349E7	+	7|7 B3	0.11	0.04	0.44	0.66	0.69	0.96	1.07	0.5	0.81	1.61	1.47	1.33	1.36	1.01	1.6	0.91	0.46	0.96	0.59	0.51	0.28	0.49	0.38	0.45	0.37	0.78
244871	244871		ENSMUSG00000035164	244871		K18668		'Zc3h12c'	A230108E06+++C230027N18Rik+++mKIAA1726	mRNA	2.36561939902727	9.204381725981481E-17	4.52220914657298	2.70480769085778E-95	7.0	BGIR10090_184661+++BGIR10090_184662+++URS00009B0999+++URS00009C118B+++NM_001162921.1+++XM_006510333.2+++XM_006510334.3	coding	known	NC_000075.6	5.2109575E7	5.2172558E7	-	9|9 A5.3	7.11	4.42	4.72	17.91	20.3	23.14	19.1	25.86	27.25	18.12	16.18	20.04	19.41	17.21	21.2	5.72	6.94	8.05	0.82	1.1	1.08	10.88	16.71	16.27	13.76	16.83
245126	245126		ENSMUSG00000053338	245126				'Tarm1'	9930022N03Rik+++Gm9904+++OLT-2	mRNA	2.74094610535881	0.0058004124245298	7.19688124058912	1.13112522778708E-36	5.0	URS00009C5BA7+++NM_177363.3+++XM_006539979.2+++XM_006539980.2+++XM_006539983.2	coding	known	NC_000073.6	3486499.0	3502643.0	-	7|7 A1	2.43	0.48	0.29	10.25	5.27	5.41	9.35	4.92	3.69	84.29	37.43	29.99	80.22	37.22	27.96	53.53	17.98	16.84	0.18	0.46	0.15	41.8	23.72	37.36	31.57	15.22
245684	245684		ENSMUSG00000025658	245684		K17536		'Cnksr2'	Cnk2+++Ksr2	mRNA	3.64380312991511	2.04863370384827E-7	6.20006916924045	2.33385062139166E-5	16.0	BGIR10090_197554+++BGIR10090_197555+++BGIR10090_197556+++BGIR10090_197557+++BGIR10090_197558+++BGIR10090_197559+++BGIR10090_197560+++BGIR10090_197561+++BGIR10090_197562+++URS00009BC3D6+++NM_001310719.1+++NM_177751.3+++XM_006528861.3+++XM_011247826.1+++XM_017318507.1+++XM_017318508.1	coding	known	NC_000086.7	1.57813177E8	1.58043353E8	-	X|X F4	0.04	0.04	0.05	0.53	0.27	0.33	0.47	0.28	0.49	2.25	1.85	1.7	1.94	1.99	1.91	0.16	0.08	0.29	0.0	0.0	0.01	0.13	0.07	0.07	0.18	0.15
246779	246779		ENSMUSG00000044701	246779		K22629		'Il27'	IL-27+++IL-27p28+++Il30+++p28	mRNA	3.89279832949357	7.94153474442E-4	6.75850870295946	2.8904648480720503E-46	2.0	NM_145636.1+++XM_006507857.1	coding	known	NC_000073.6	1.26589009E8	1.26595021E8	-	7|7 F3	10.78	4.36	1.48	129.74	60.88	35.0	122.12	54.84	27.28	247.03	117.11	64.88	214.8	121.3	74.17	11.57	10.77	8.45	2.79	3.76	1.22	333.54	169.91	172.37	270.05	143.23
26464	26464		ENSMUSG00000020010	26464		K08069		'Vnn3'		mRNA	3.77424599925374	0.0010137588825893	9.46938846057902	2.31299820190643E-13	1.0	NM_011979.2	coding	known	NC_000076.6	2.3851462E7	2.3869843E7	+	10|10 A4	0.42	0.06	0.03	4.55	2.16	0.84	3.56	1.63	0.6	9.42	13.79	13.25	8.97	13.17	10.16	4.48	3.07	2.56	0.0	0.03	0.0	4.54	7.22	8.16	3.73	5.74
26570	26570		ENSMUSG00000027737	26570		K13869		'Slc7a11'	9930009M05Rik+++AI451155+++sut+++xCT	mRNA	3.55883652059913	1.7242461748488598E-26	5.48725237928487	2.15535701632634E-31	9.0	BGIR10090_174353+++URS00009AE15B+++URS00009BB680+++URS00009C5051+++NM_011990.2+++XM_006500776.3+++XM_006500777.3+++XM_006500778.3+++XM_017319590.1	coding	known	NC_000069.6	5.0364936E7	5.0499087E7	+	3 C|3 21.72 cM	0.58	0.64	0.99	3.54	5.16	10.8	4.38	6.99	10.97	39.6	29.73	34.12	37.4	32.68	29.43	2.55	1.28	2.93	0.68	0.55	0.81	12.68	15.43	33.71	15.62	10.96
268481	268481		ENSMUSG00000035849	268481				'Krt222'	6330509G02Rik	mRNA	6.97207610032165	5.7127276531128E-5	4.8678839034771	1.62716808230329E-6	4.0	URS00009B64C9+++URS00009BD2E3+++NM_172946.2+++XM_006533412.3	coding	known	NC_000077.6	9.9232761E7	9.9244283E7	-	11|11 D	0.0	0.0	0.0	0.49	0.17	0.13	0.61	0.14	0.25	0.65	0.78	0.55	0.71	0.55	0.57	0.11	0.11	0.13	0.06	0.02	0.0	0.26	0.24	0.56	0.33	0.47
26878	26878		ENSMUSG00000033849	26878		K07820		'B3galt2'		mRNA	4.95586936066699	0.0434899225621758	4.38939447529871	0.0971357201213081	1.0	NM_020025.4	coding	known	NC_000067.6	1.43640697E8	1.43649937E8	+	1|1 F	0.0	0.0	0.0	0.08	0.02	0.03	0.09	0.02	0.05	0.2	0.18	0.02	0.19	0.04	0.13	0.04	0.02	0.03	0.0	0.0	0.0	0.06	0.05	0.05	0.06	0.02
[truncated: 97 more rows]
[truncated: 100 more columns]

## Sheet: Figure 5
Panel A
Gene ID	NCBI Gene ID	HGNC Gene ID	Ensembl Gene ID	GeneCard Gene ID	miRBase Gene ID	Kegg Gene ID	circBase Gene ID	Gene Symbol	Other Symbols	Type	Transcripts number	Transcripts ID	Coding Capacity	Known/Novel Gene	Chromosome	Start	End	Strand	Map loc	B-M-1 FPKM	B-M-2 FPKM	B-M-3 FPKM	B-N-1 FPKM	B-N-2 FPKM	B-N-3 FPKM	B-NM6-1 FPKM	B-NM6-2 FPKM	B-NM6-3 FPKM	B-NM6_N-1 FPKM	B-NM6_N-2 FPKM	B-NM6_N-3 FPKM	B-NM6_NM6-1 FPKM	B-NM6_NM6-2 FPKM	B-NM6_NM6-3 FPKM	B-N_N-1 FPKM	B-N_N-2 FPKM	B-N_N-3 FPKM	F-M-1 FPKM	F-M-2 FPKM	F-M-3 FPKM	F-N-1 FPKM	F-N-2 FPKM	F-N-3 FPKM	F-NM6-1 FPKM	F-NM6-2 FPKM	F-NM6-3 FPKM	F-NM6_N-1 FPKM	F-NM6_N-2 FPKM	F-NM6_N-3 FPKM
[truncated: 37 more rows]
[truncated: 31 more columns]

## Sheet: Figure 6 A to D
Gene ID	NCBI Gene ID	HGNC Gene ID	Ensembl Gene ID	GeneCard Gene ID	miRBase Gene ID	Kegg Gene ID	Gene Symbol	Other Symbols	Type	log2 (B_Infected / B_Control)	Qvalue (B_Infected / B_Control)	log2 (F_Infected / F_Control)	Qvalue (F_Infected / F_Control)	Transcripts number	Transcripts ID	Coding Capacity	Known/Novel Gene	Chromosome	Start	End	Strand	Map loc	B_Infected_1 FPKM	B_Infected_2 FPKM	B_Infected_3 FPKM	B_Infected_4 FPKM	B_Infected_5 FPKM	B_Infected_6 FPKM	B_control_1 FPKM	B_control_2 FPKM	B_control_3 FPKM	B_control_4 FPKM	B_control_5 FPKM	B_control_6 FPKM	F_Infected_1 FPKM	F_Infected_2 FPKM	F_Infected_3 FPKM	F_Infected_4 FPKM	F_Infected_5 FPKM	F_Infected_6 FPKM	F_control_1 FPKM	F_control_2 FPKM	F_control_3 FPKM	F_control_4 FPKM	F_control_5 FPKM	F_control_6 FPKM	F_Control Average FPKM	B_Control Average FPKM	F_Infected Average FPKM
[truncated: 297 more rows]
[truncated: 54 more columns]
